# Supplementary material for: Non-disruptive collagen characterization in clinical histopathology using cross-modality image synthesis
Source: Commun Biol. 2020 Jul 31;3:414. doi: 10.1038/s42003-020-01151-5 (PMC7395097; doi:10.1038/s42003-020-01151-5)
Supplement: Supplementary file 4 — Supplementary Data 2 [file 42003_2020_1151_MOESM4_ESM.zip]

Archive with 2 entries (2 files):
- SHG-Batch_ROIsCApost1.xlsx
- SYN-Batch_ROIsCApost1.xlsx
