# Supplementary material for: Non-disruptive collagen characterization in clinical histopathology using cross-modality image synthesis
Source: Commun Biol. 2020 Jul 31;3:414. doi: 10.1038/s42003-020-01151-5 (PMC7395097; doi:10.1038/s42003-020-01151-5)
Supplement: Supplementary file 4 — Supplementary Data 2 [file 42003_2020_1151_MOESM4_ESM.zip › SHG-Batch_ROIsCApost1.xlsx]

## Sheet: CA ROI alignment analysis
No.	Image Label	ROI label	Orentation	Alignment	FeatNum	Methods	Boundary	CROP	POST	Shape	Xc	Yc	Z
1	sa stroma pancreas 2000 - 3	ROI33	107.7	0.29	48	CTF Fibers	NO	NO	YES	Rectangle	898	642	1
2	sa stroma pancreas 2000 - 3	ROI48	10.4	0.47	22	CTF Fibers	NO	NO	YES	Rectangle	1154	1922	1
3	sa stroma pancreas 2000 - 3	ROI49	140.4	0.38	28	CTF Fibers	NO	NO	YES	Rectangle	1154	2178	1
4	sa stroma pancreas 2000 - 3	ROI34	148	0.47	45	CTF Fibers	NO	NO	YES	Rectangle	898	898	1
5	sa stroma pancreas 2000 - 3	ROI62	144.3	0.33	22	CTF Fibers	NO	NO	YES	Rectangle	1666	386	1
6	sa stroma pancreas 2000 - 3	ROI73	127.2	0.33	32	CTF Fibers	NO	NO	YES	Rectangle	1922	642	1
7	sa stroma pancreas 2000 - 3	ROI87	50.9	0.18	27	CTF Fibers	NO	NO	YES	Rectangle	2178	1666	1
8	sa stroma pancreas 2000 - 3	ROI15	121	0.42	28	CTF Fibers	NO	NO	YES	Rectangle	386	1154	1
9	sa stroma pancreas 2000 - 3	ROI16	138.7	0.39	38	CTF Fibers	NO	NO	YES	Rectangle	386	1410	1
10	sa stroma pancreas 2000 - 3	ROI27	156.2	0.34	40	CTF Fibers	NO	NO	YES	Rectangle	642	1666	1
11	sa stroma pancreas 2000 - 3	ROI37	144.3	0.51	36	CTF Fibers	NO	NO	YES	Rectangle	898	1666	1
12	sa stroma pancreas 2000 - 3	ROI47	139	0.2	64	CTF Fibers	NO	NO	YES	Rectangle	1154	1666	1
13	sa stroma pancreas 2000 - 3	ROI58	151	0.53	38	CTF Fibers	NO	NO	YES	Rectangle	1410	1922	1
14	sa stroma pancreas 2000 - 3	ROI66	108.6	0.35	35	CTF Fibers	NO	NO	YES	Rectangle	1666	1410	1
15	sa stroma pancreas 2000 - 3	ROI68	110.5	0.49	42	CTF Fibers	NO	NO	YES	Rectangle	1666	1922	1
16	sa stroma pancreas 2000 - 3	ROI17	4.3	0.25	24	CTF Fibers	NO	NO	YES	Rectangle	386	1666	1
17	sa stroma pancreas 2000 - 3	ROI32	116.9	0.45	42	CTF Fibers	NO	NO	YES	Rectangle	898	386	1
18	sa stroma pancreas 2000 - 3	ROI42	28	0.19	22	CTF Fibers	NO	NO	YES	Rectangle	1154	386	1
19	sa stroma pancreas 2000 - 3	ROI14	110.3	0.14	32	CTF Fibers	NO	NO	YES	Rectangle	386	898	1
20	sa stroma pancreas 2000 - 3	ROI25	134.4	0.21	28	CTF Fibers	NO	NO	YES	Rectangle	642	1154	1
21	sa stroma pancreas 2000 - 3	ROI26	44.3	0.24	62	CTF Fibers	NO	NO	YES	Rectangle	642	1410	1
22	sa stroma pancreas 2000 - 3	ROI35	126.9	0.35	23	CTF Fibers	NO	NO	YES	Rectangle	898	1154	1
23	sa stroma pancreas 2000 - 3	ROI36	179.6	0.04	53	CTF Fibers	NO	NO	YES	Rectangle	898	1410	1
24	sa stroma pancreas 2000 - 3	ROI44	116.5	0.31	26	CTF Fibers	NO	NO	YES	Rectangle	1154	898	1
25	sa stroma pancreas 2000 - 3	ROI45	49	0.21	32	CTF Fibers	NO	NO	YES	Rectangle	1154	1154	1
26	sa stroma pancreas 2000 - 3	ROI72	120.6	0.4	36	CTF Fibers	NO	NO	YES	Rectangle	1922	386	1
27	sa stroma pancreas 2000 - 3	ROI75	96.5	0.58	17	CTF Fibers	NO	NO	YES	Rectangle	1922	1154	1
28	sa stroma pancreas 2000 - 3	ROI83	93.3	0.52	32	CTF Fibers	NO	NO	YES	Rectangle	2178	642	1
29	sa stroma pancreas 2000 - 3	ROI84	122.9	0.42	21	CTF Fibers	NO	NO	YES	Rectangle	2178	898	1
30	sa stroma pancreas 2000 - 3	ROI46	64.6	0.16	61	CTF Fibers	NO	NO	YES	Rectangle	1154	1410	1
31	sa stroma pancreas 2000 - 3	ROI56	106.1	0.62	26	CTF Fibers	NO	NO	YES	Rectangle	1410	1410	1
32	sa stroma pancreas 2000 - 3	ROI57	108.4	0.28	52	CTF Fibers	NO	NO	YES	Rectangle	1410	1666	1
33	sa stroma pancreas 2000 - 3	ROI67	62.7	0.03	45	CTF Fibers	NO	NO	YES	Rectangle	1666	1666	1
34	sa stroma pancreas 2000 - 3	ROI69	146.4	0.44	37	CTF Fibers	NO	NO	YES	Rectangle	1666	2178	1
35	sa stroma pancreas 2000 - 3	ROI76	126.3	0.47	31	CTF Fibers	NO	NO	YES	Rectangle	1922	1410	1
36	sa stroma pancreas 2000 - 4	ROI87	8.1	0.38	68	CTF Fibers	NO	NO	YES	Rectangle	2178	1666	1
37	sa stroma pancreas 2000 - 4	ROI58	3.5	0.6	65	CTF Fibers	NO	NO	YES	Rectangle	1410	1922	1
38	sa stroma pancreas 2000 - 4	ROI66	0.3	0.35	67	CTF Fibers	NO	NO	YES	Rectangle	1666	1410	1
39	sa stroma pancreas 2000 - 4	ROI68	15	0.56	84	CTF Fibers	NO	NO	YES	Rectangle	1666	1922	1
40	sa stroma pancreas 2000 - 4	ROI84	27.3	0.27	53	CTF Fibers	NO	NO	YES	Rectangle	2178	898	1
41	sa stroma pancreas 2000 - 4	ROI56	5.5	0.36	55	CTF Fibers	NO	NO	YES	Rectangle	1410	1410	1
42	sa stroma pancreas 2000 - 4	ROI57	178.2	0.42	62	CTF Fibers	NO	NO	YES	Rectangle	1410	1666	1
43	sa stroma pancreas 2000 - 4	ROI67	19.1	0.51	77	CTF Fibers	NO	NO	YES	Rectangle	1666	1666	1
44	sa stroma pancreas 2000 - 4	ROI76	167.8	0.23	79	CTF Fibers	NO	NO	YES	Rectangle	1922	1410	1
45	sa stroma pancreas 2000 - 4	ROI55	151.3	0.24	60	CTF Fibers	NO	NO	YES	Rectangle	1410	1154	1
46	sa stroma pancreas 2000 - 4	ROI63	60.5	0.23	56	CTF Fibers	NO	NO	YES	Rectangle	1666	642	1
47	sa stroma pancreas 2000 - 4	ROI64	175.7	0.16	65	CTF Fibers	NO	NO	YES	Rectangle	1666	898	1
48	sa stroma pancreas 2000 - 4	ROI65	165	0.25	62	CTF Fibers	NO	NO	YES	Rectangle	1666	1154	1
49	sa stroma pancreas 2000 - 4	ROI74	13.9	0.2	80	CTF Fibers	NO	NO	YES	Rectangle	1922	898	1
50	sa stroma pancreas 2000 - 4	ROI77	27.6	0.5	63	CTF Fibers	NO	NO	YES	Rectangle	1922	1666	1
51	sa stroma pancreas 2000 - 4	ROI85	11.4	0.4	71	CTF Fibers	NO	NO	YES	Rectangle	2178	1154	1
52	sa stroma pancreas 2000 - 4	ROI86	165.8	0.41	65	CTF Fibers	NO	NO	YES	Rectangle	2178	1410	1
53	sa stroma pancreas 2000 - 4	ROI24	144	0.29	43	CTF Fibers	NO	NO	YES	Rectangle	642	898	1
54	sa stroma pancreas 2000 - 4	ROI33	123.1	0.3	29	CTF Fibers	NO	NO	YES	Rectangle	898	642	1
55	sa stroma pancreas 2000 - 4	ROI34	138.4	0.62	27	CTF Fibers	NO	NO	YES	Rectangle	898	898	1
56	sa stroma pancreas 2000 - 4	ROI46	28.7	0.31	63	CTF Fibers	NO	NO	YES	Rectangle	1154	1410	1
57	sa stroma pancreas 2000 - 4	ROI47	4.9	0.42	73	CTF Fibers	NO	NO	YES	Rectangle	1154	1666	1
58	sa stroma pancreas 2000 - 4	ROI15	102	0.45	25	CTF Fibers	NO	NO	YES	Rectangle	386	1154	1
59	sa stroma pancreas 2000 - 4	ROI16	120.7	0.09	56	CTF Fibers	NO	NO	YES	Rectangle	386	1410	1
60	sa stroma pancreas 2000 - 4	ROI78	16.4	0.41	60	CTF Fibers	NO	NO	YES	Rectangle	1922	1922	1
61	sa stroma pancreas 2000 - 4	ROI35	126.8	0.35	47	CTF Fibers	NO	NO	YES	Rectangle	898	1154	1
62	sa stroma pancreas 2000 - 4	ROI36	160.3	0.26	65	CTF Fibers	NO	NO	YES	Rectangle	898	1410	1
63	sa stroma pancreas 2000 - 4	ROI37	175.8	0.48	71	CTF Fibers	NO	NO	YES	Rectangle	898	1666	1
64	sa stroma pancreas 2000 - 4	ROI48	178.6	0.59	65	CTF Fibers	NO	NO	YES	Rectangle	1154	1922	1
65	sa stroma pancreas 2000 - 4	ROI49	179.5	0.39	52	CTF Fibers	NO	NO	YES	Rectangle	1154	2178	1
66	sa stroma pancreas 2000 - 4	ROI39	169.6	0.62	42	CTF Fibers	NO	NO	YES	Rectangle	898	2178	1
67	sa stroma pancreas 2000 - 4	ROI23	139.9	0.19	47	CTF Fibers	NO	NO	YES	Rectangle	642	642	1
68	sa stroma pancreas 2000 - 4	ROI26	13	0.18	57	CTF Fibers	NO	NO	YES	Rectangle	642	1410	1
69	sa stroma pancreas 2000 - 4	ROI45	177.3	0.5	44	CTF Fibers	NO	NO	YES	Rectangle	1154	1154	1
70	sa stroma pancreas 2000 - 4	ROI52	35.8	0.17	24	CTF Fibers	NO	NO	YES	Rectangle	1410	386	1
71	sa stroma pancreas 2000 - 4	ROI59	172.7	0.35	59	CTF Fibers	NO	NO	YES	Rectangle	1410	2178	1
72	sa stroma pancreas 2000 - 4	ROI69	13.5	0.12	85	CTF Fibers	NO	NO	YES	Rectangle	1666	2178	1
73	sa stroma pancreas 2000 - 4	ROI79	173.7	0.16	76	CTF Fibers	NO	NO	YES	Rectangle	1922	2178	1
74	sa stroma pancreas 2000 - 4	ROI88	15.1	0.43	59	CTF Fibers	NO	NO	YES	Rectangle	2178	1922	1
75	sa stroma pancreas 2000 - 4	ROI17	19.4	0.35	44	CTF Fibers	NO	NO	YES	Rectangle	386	1666	1
76	sa stroma pancreas 2000 - 4	ROI27	2.4	0.44	74	CTF Fibers	NO	NO	YES	Rectangle	642	1666	1
77	sa stroma pancreas 2000 - 4	ROI28	179.1	0.58	57	CTF Fibers	NO	NO	YES	Rectangle	642	1922	1
78	sa stroma pancreas 2000 - 4	ROI38	167.6	0.63	64	CTF Fibers	NO	NO	YES	Rectangle	898	1922	1
79	sa stroma pancreas 2000 - 4	ROI73	36.1	0.46	52	CTF Fibers	NO	NO	YES	Rectangle	1922	642	1
80	sa stroma pancreas 2000 - 4	ROI96	178.9	0.4	29	CTF Fibers	NO	NO	YES	Rectangle	2434	1410	1
81	sa stroma pancreas 2000 - 4	ROI18	175.7	0.22	25	CTF Fibers	NO	NO	YES	Rectangle	386	1922	1
82	sa stroma pancreas 2000 - 4	ROI50	162.1	0.28	43	CTF Fibers	NO	NO	YES	Rectangle	1154	2434	1
83	sa stroma pancreas 2000 - 4	ROI53	178.6	0.11	58	CTF Fibers	NO	NO	YES	Rectangle	1410	642	1
84	sa stroma pancreas 2000 - 4	ROI54	128.1	0.22	44	CTF Fibers	NO	NO	YES	Rectangle	1410	898	1
85	sa stroma pancreas 2000 - 4	ROI60	154.6	0.36	43	CTF Fibers	NO	NO	YES	Rectangle	1410	2434	1
86	sa stroma pancreas 2000 - 4	ROI62	64.6	0.24	38	CTF Fibers	NO	NO	YES	Rectangle	1666	386	1
87	sa stroma pancreas 2000 - 4	ROI70	151	0.16	39	CTF Fibers	NO	NO	YES	Rectangle	1666	2434	1
88	sa stroma pancreas 2000 - 4	ROI75	1.1	0.35	48	CTF Fibers	NO	NO	YES	Rectangle	1922	1154	1
89	sa stroma pancreas 2000 - 5	ROI57	142.4	0.55	61	CTF Fibers	NO	NO	YES	Rectangle	1410	1666	1
90	sa stroma pancreas 2000 - 5	ROI56	151	0.56	62	CTF Fibers	NO	NO	YES	Rectangle	1410	1410	1
91	sa stroma pancreas 2000 - 5	ROI37	152.9	0.53	45	CTF Fibers	NO	NO	YES	Rectangle	898	1666	1
92	sa stroma pancreas 2000 - 5	ROI47	138.5	0.5	56	CTF Fibers	NO	NO	YES	Rectangle	1154	1666	1
93	sa stroma pancreas 2000 - 5	ROI48	134.9	0.72	32	CTF Fibers	NO	NO	YES	Rectangle	1154	1922	1
94	sa stroma pancreas 2000 - 5	ROI88	122.5	0.69	34	CTF Fibers	NO	NO	YES	Rectangle	2178	1922	1
95	sa stroma pancreas 2000 - 5	ROI42	148.9	0.58	45	CTF Fibers	NO	NO	YES	Rectangle	1154	386	1
96	sa stroma pancreas 2000 - 5	ROI46	157.8	0.65	65	CTF Fibers	NO	NO	YES	Rectangle	1154	1410	1
97	sa stroma pancreas 2000 - 5	ROI32	162	0.54	34	CTF Fibers	NO	NO	YES	Rectangle	898	386	1
98	sa stroma pancreas 2000 - 5	ROI45	160.4	0.63	53	CTF Fibers	NO	NO	YES	Rectangle	1154	1154	1
99	sa stroma pancreas 2000 - 5	ROI52	151	0.43	59	CTF Fibers	NO	NO	YES	Rectangle	1410	386	1
100	sa stroma pancreas 2000 - 5	ROI55	158.4	0.63	55	CTF Fibers	NO	NO	YES	Rectangle	1410	1154	1
101	sa stroma pancreas 2000 - 5	ROI58	133.8	0.77	49	CTF Fibers	NO	NO	YES	Rectangle	1410	1922	1
102	sa stroma pancreas 2000 - 5	ROI59	116.2	0.64	43	CTF Fibers	NO	NO	YES	Rectangle	1410	2178	1
103	sa stroma pancreas 2000 - 5	ROI62	161	0.68	53	CTF Fibers	NO	NO	YES	Rectangle	1666	386	1
104	sa stroma pancreas 2000 - 5	ROI63	153.8	0.64	48	CTF Fibers	NO	NO	YES	Rectangle	1666	642	1
105	sa stroma pancreas 2000 - 5	ROI64	141.6	0.83	25	CTF Fibers	NO	NO	YES	Rectangle	1666	898	1
106	sa stroma pancreas 2000 - 5	ROI65	141.6	0.72	44	CTF Fibers	NO	NO	YES	Rectangle	1666	1154	1
107	sa stroma pancreas 2000 - 5	ROI66	153.8	0.8	55	CTF Fibers	NO	NO	YES	Rectangle	1666	1410	1
108	sa stroma pancreas 2000 - 5	ROI67	148.7	0.53	49	CTF Fibers	NO	NO	YES	Rectangle	1666	1666	1
109	sa stroma pancreas 2000 - 5	ROI68	138.6	0.75	59	CTF Fibers	NO	NO	YES	Rectangle	1666	1922	1
110	sa stroma pancreas 2000 - 5	ROI72	145	0.58	51	CTF Fibers	NO	NO	YES	Rectangle	1922	386	1
111	sa stroma pancreas 2000 - 5	ROI73	5.3	0.3	51	CTF Fibers	NO	NO	YES	Rectangle	1922	642	1
112	sa stroma pancreas 2000 - 5	ROI74	148.7	0.65	27	CTF Fibers	NO	NO	YES	Rectangle	1922	898	1
113	sa stroma pancreas 2000 - 5	ROI75	139	0.79	40	CTF Fibers	NO	NO	YES	Rectangle	1922	1154	1
114	sa stroma pancreas 2000 - 5	ROI76	144.8	0.71	48	CTF Fibers	NO	NO	YES	Rectangle	1922	1410	1
115	sa stroma pancreas 2000 - 5	ROI77	132	0.79	52	CTF Fibers	NO	NO	YES	Rectangle	1922	1666	1
116	sa stroma pancreas 2000 - 5	ROI87	128.1	0.73	47	CTF Fibers	NO	NO	YES	Rectangle	2178	1666	1
117	sa stroma pancreas 2000 - 5	ROI14	148.5	0.53	34	CTF Fibers	NO	NO	YES	Rectangle	386	898	1
118	sa stroma pancreas 2000 - 5	ROI15	151.5	0.66	57	CTF Fibers	NO	NO	YES	Rectangle	386	1154	1
119	sa stroma pancreas 2000 - 5	ROI16	159.2	0.54	47	CTF Fibers	NO	NO	YES	Rectangle	386	1410	1
120	sa stroma pancreas 2000 - 5	ROI17	84.6	0.38	29	CTF Fibers	NO	NO	YES	Rectangle	386	1666	1
121	sa stroma pancreas 2000 - 5	ROI18	119.3	0.65	29	CTF Fibers	NO	NO	YES	Rectangle	386	1922	1
122	sa stroma pancreas 2000 - 5	ROI24	162.2	0.66	27	CTF Fibers	NO	NO	YES	Rectangle	642	898	1
123	sa stroma pancreas 2000 - 5	ROI25	156.1	0.86	52	CTF Fibers	NO	NO	YES	Rectangle	642	1154	1
124	sa stroma pancreas 2000 - 5	ROI26	153.4	0.58	55	CTF Fibers	NO	NO	YES	Rectangle	642	1410	1
125	sa stroma pancreas 2000 - 5	ROI29	92.2	0.66	24	CTF Fibers	NO	NO	YES	Rectangle	642	2178	1
126	sa stroma pancreas 2000 - 5	ROI35	159.1	0.75	59	CTF Fibers	NO	NO	YES	Rectangle	898	1154	1
127	sa stroma pancreas 2000 - 5	ROI36	157.3	0.7	67	CTF Fibers	NO	NO	YES	Rectangle	898	1410	1
128	sa stroma pancreas 2000 - 5	ROI51	159.3	0.66	29	CTF Fibers	NO	NO	YES	Rectangle	1410	130	1
129	sa stroma pancreas 2000 - 5	ROI53	169.9	0.53	19	CTF Fibers	NO	NO	YES	Rectangle	1410	642	1
130	sa stroma pancreas 2000 - 5	ROI60	69.9	0.12	36	CTF Fibers	NO	NO	YES	Rectangle	1410	2434	1
131	sa stroma pancreas 2000 - 5	ROI69	135.1	0.67	51	CTF Fibers	NO	NO	YES	Rectangle	1666	2178	1
132	sa stroma pancreas 2000 - 5	ROI78	125.8	0.75	53	CTF Fibers	NO	NO	YES	Rectangle	1922	1922	1
133	sa stroma pancreas 2000 - 5	ROI79	125.4	0.67	26	CTF Fibers	NO	NO	YES	Rectangle	1922	2178	1
134	sa stroma pancreas 2000 - 5	ROI85	138.7	0.62	35	CTF Fibers	NO	NO	YES	Rectangle	2178	1154	1
135	sa stroma pancreas 2000 - 5	ROI86	138.7	0.68	40	CTF Fibers	NO	NO	YES	Rectangle	2178	1410	1
136	sa stroma pancreas 2000 - 6	ROI37	153.7	0.64	51	CTF Fibers	NO	NO	YES	Rectangle	898	1666	1
137	sa stroma pancreas 2000 - 6	ROI66	123.3	0.56	41	CTF Fibers	NO	NO	YES	Rectangle	1666	1410	1
138	sa stroma pancreas 2000 - 6	ROI67	136.4	0.71	46	CTF Fibers	NO	NO	YES	Rectangle	1666	1666	1
139	sa stroma pancreas 2000 - 6	ROI76	111.5	0.8	32	CTF Fibers	NO	NO	YES	Rectangle	1922	1410	1
140	sa stroma pancreas 2000 - 6	ROI77	127.4	0.72	29	CTF Fibers	NO	NO	YES	Rectangle	1922	1666	1
141	sa stroma pancreas 2000 - 6	ROI16	168.5	0.49	40	CTF Fibers	NO	NO	YES	Rectangle	386	1410	1
142	sa stroma pancreas 2000 - 6	ROI17	160.4	0.63	32	CTF Fibers	NO	NO	YES	Rectangle	386	1666	1
143	sa stroma pancreas 2000 - 6	ROI24	154.8	0.51	50	CTF Fibers	NO	NO	YES	Rectangle	642	898	1
144	sa stroma pancreas 2000 - 6	ROI26	151.9	0.59	47	CTF Fibers	NO	NO	YES	Rectangle	642	1410	1
145	sa stroma pancreas 2000 - 6	ROI36	150.6	0.81	41	CTF Fibers	NO	NO	YES	Rectangle	898	1410	1
146	sa stroma pancreas 2000 - 6	ROI23	158.9	0.24	31	CTF Fibers	NO	NO	YES	Rectangle	642	642	1
147	sa stroma pancreas 2000 - 6	ROI34	150.7	0.48	23	CTF Fibers	NO	NO	YES	Rectangle	898	898	1
148	sa stroma pancreas 2000 - 6	ROI54	140	0.14	41	CTF Fibers	NO	NO	YES	Rectangle	1410	898	1
149	sa stroma pancreas 2000 - 6	ROI32	145.4	0.47	43	CTF Fibers	NO	NO	YES	Rectangle	898	386	1
150	sa stroma pancreas 2000 - 6	ROI42	148.7	0.49	28	CTF Fibers	NO	NO	YES	Rectangle	1154	386	1
151	sa stroma pancreas 2000 - 6	ROI62	167.2	0.45	64	CTF Fibers	NO	NO	YES	Rectangle	1666	386	1
152	sa stroma pancreas 2000 - 6	ROI63	25.1	0.37	44	CTF Fibers	NO	NO	YES	Rectangle	1666	642	1
153	sa stroma pancreas 2000 - 6	ROI64	121.7	0.5	28	CTF Fibers	NO	NO	YES	Rectangle	1666	898	1
154	sa stroma pancreas 2000 - 6	ROI69	133.7	0.43	31	CTF Fibers	NO	NO	YES	Rectangle	1666	2178	1
155	sa stroma pancreas 2000 - 6	ROI73	171.2	0.36	44	CTF Fibers	NO	NO	YES	Rectangle	1922	642	1
156	sa stroma pancreas 2000 - 6	ROI84	118.9	0.32	45	CTF Fibers	NO	NO	YES	Rectangle	2178	898	1
157	sa stroma pancreas 2000 - 6	ROI83	144.4	0.29	34	CTF Fibers	NO	NO	YES	Rectangle	2178	642	1
158	sa stroma pancreas 2000 - 6	ROI15	14.3	0.51	35	CTF Fibers	NO	NO	YES	Rectangle	386	1154	1
159	sa stroma pancreas 2000 - 6	ROI72	171.8	0.33	23	CTF Fibers	NO	NO	YES	Rectangle	1922	386	1
160	sa stroma pancreas 2000 - 6	ROI27	156.4	0.3	56	CTF Fibers	NO	NO	YES	Rectangle	642	1666	1
161	sa stroma pancreas 2000 - 6	ROI52	173.7	0.38	34	CTF Fibers	NO	NO	YES	Rectangle	1410	386	1
162	sa stroma pancreas 2000 - 6	ROI38	155.5	0.67	47	CTF Fibers	NO	NO	YES	Rectangle	898	1922	1
163	sa stroma pancreas 2000 - 6	ROI43	108.9	0.38	23	CTF Fibers	NO	NO	YES	Rectangle	1154	642	1
164	sa stroma pancreas 2000 - 6	ROI46	169.9	0.72	36	CTF Fibers	NO	NO	YES	Rectangle	1154	1410	1
165	sa stroma pancreas 2000 - 6	ROI47	160.5	0.74	45	CTF Fibers	NO	NO	YES	Rectangle	1154	1666	1
166	sa stroma pancreas 2000 - 6	ROI53	24.4	0.42	56	CTF Fibers	NO	NO	YES	Rectangle	1410	642	1
167	sa stroma pancreas 2000 - 6	ROI55	143.2	0.67	37	CTF Fibers	NO	NO	YES	Rectangle	1410	1154	1
168	sa stroma pancreas 2000 - 6	ROI56	160.9	0.34	44	CTF Fibers	NO	NO	YES	Rectangle	1410	1410	1
169	sa stroma pancreas 2000 - 6	ROI57	143.3	0.72	35	CTF Fibers	NO	NO	YES	Rectangle	1410	1666	1
170	sa stroma pancreas 2000 - 6	ROI65	125.3	0.81	33	CTF Fibers	NO	NO	YES	Rectangle	1666	1154	1
171	sa stroma pancreas 2000 - 6	ROI68	116.8	0.73	36	CTF Fibers	NO	NO	YES	Rectangle	1666	1922	1
172	sa stroma pancreas 2000 - 6	ROI75	132.4	0.78	27	CTF Fibers	NO	NO	YES	Rectangle	1922	1154	1
173	sa stroma pancreas 2000 - 7	ROI64	56.6	0.27	16	CTF Fibers	NO	NO	YES	Rectangle	1666	898	1
174	sa stroma pancreas 2000 - 7	ROI47	127.2	0.72	54	CTF Fibers	NO	NO	YES	Rectangle	1154	1666	1
175	sa stroma pancreas 2000 - 7	ROI48	137.3	0.44	26	CTF Fibers	NO	NO	YES	Rectangle	1154	1922	1
176	sa stroma pancreas 2000 - 7	ROI43	85.2	0.38	40	CTF Fibers	NO	NO	YES	Rectangle	1154	642	1
177	sa stroma pancreas 2000 - 7	ROI46	128	0.43	45	CTF Fibers	NO	NO	YES	Rectangle	1154	1410	1
178	sa stroma pancreas 2000 - 7	ROI56	125.6	0.44	41	CTF Fibers	NO	NO	YES	Rectangle	1410	1410	1
179	sa stroma pancreas 2000 - 7	ROI16	93.8	0.32	25	CTF Fibers	NO	NO	YES	Rectangle	386	1410	1
180	sa stroma pancreas 2000 - 7	ROI26	133.8	0.51	46	CTF Fibers	NO	NO	YES	Rectangle	642	1410	1
181	sa stroma pancreas 2000 - 7	ROI53	104.5	0.38	20	CTF Fibers	NO	NO	YES	Rectangle	1410	642	1
182	sa stroma pancreas 2000 - 7	ROI63	106.1	0.42	45	CTF Fibers	NO	NO	YES	Rectangle	1666	642	1
183	sa stroma pancreas 2000 - 7	ROI15	103.6	0.5	31	CTF Fibers	NO	NO	YES	Rectangle	386	1154	1
184	sa stroma pancreas 2000 - 7	ROI36	124.3	0.9	34	CTF Fibers	NO	NO	YES	Rectangle	898	1410	1
185	sa stroma pancreas 2000 - 7	ROI49	53.1	0.37	21	CTF Fibers	NO	NO	YES	Rectangle	1154	2178	1
186	sa stroma pancreas 2000 - 7	ROI52	122.7	0.34	29	CTF Fibers	NO	NO	YES	Rectangle	1410	386	1
187	sa stroma pancreas 2000 - 7	ROI57	123	0.58	33	CTF Fibers	NO	NO	YES	Rectangle	1410	1666	1
188	sa stroma pancreas 2000 - 7	ROI58	130.9	0.19	41	CTF Fibers	NO	NO	YES	Rectangle	1410	1922	1
189	sa stroma pancreas 2000 - 7	ROI59	122.3	0.19	27	CTF Fibers	NO	NO	YES	Rectangle	1410	2178	1
190	sa stroma pancreas 2000 - 7	ROI62	106.9	0.09	25	CTF Fibers	NO	NO	YES	Rectangle	1666	386	1
191	sa stroma pancreas 2000 - 7	ROI67	45.5	0.59	34	CTF Fibers	NO	NO	YES	Rectangle	1666	1666	1
192	sa stroma pancreas 2000 - 7	ROI68	114.6	0.43	25	CTF Fibers	NO	NO	YES	Rectangle	1666	1922	1
193	sa stroma pancreas 2000 - 7	ROI69	122.3	0.33	32	CTF Fibers	NO	NO	YES	Rectangle	1666	2178	1
194	sa stroma pancreas 2000 - 7	ROI77	30	0.36	17	CTF Fibers	NO	NO	YES	Rectangle	1922	1666	1
195	sa stroma pancreas 2000 - 7	ROI78	9.3	0.39	37	CTF Fibers	NO	NO	YES	Rectangle	1922	1922	1
196	sa stroma pancreas 2000 - 7	ROI23	108.5	0.77	26	CTF Fibers	NO	NO	YES	Rectangle	642	642	1
197	sa stroma pancreas 2000 - 7	ROI24	105.5	0.59	41	CTF Fibers	NO	NO	YES	Rectangle	642	898	1
198	sa stroma pancreas 2000 - 7	ROI25	110.1	0.42	47	CTF Fibers	NO	NO	YES	Rectangle	642	1154	1
199	sa stroma pancreas 2000 - 7	ROI33	109.6	0.44	34	CTF Fibers	NO	NO	YES	Rectangle	898	642	1
200	sa stroma pancreas 2000 - 7	ROI34	101.8	0.66	37	CTF Fibers	NO	NO	YES	Rectangle	898	898	1
201	sa stroma pancreas 2000 - 7	ROI35	115.4	0.58	52	CTF Fibers	NO	NO	YES	Rectangle	898	1154	1
202	sa stroma pancreas 2000 - 7	ROI44	125.9	0.51	27	CTF Fibers	NO	NO	YES	Rectangle	1154	898	1
203	sa stroma pancreas 2000 - 7	ROI45	149.8	0.28	39	CTF Fibers	NO	NO	YES	Rectangle	1154	1154	1
204	sa stroma pancreas 2000 - 7	ROI54	128.2	0.42	25	CTF Fibers	NO	NO	YES	Rectangle	1410	898	1
205	sa stroma pancreas 2000 - 7	ROI55	107.1	0.1	46	CTF Fibers	NO	NO	YES	Rectangle	1410	1154	1
206	sa stroma pancreas 2000 - 9	ROI69	55.1	0.34	22	CTF Fibers	NO	NO	YES	Rectangle	1666	2178	1
207	sa stroma pancreas 2000 - 9	ROI59	135.9	0.5	29	CTF Fibers	NO	NO	YES	Rectangle	1410	2178	1
208	sa stroma pancreas 2000 - 9	ROI25	27.7	0.34	28	CTF Fibers	NO	NO	YES	Rectangle	642	1154	1
209	sa stroma pancreas 2000 - 9	ROI44	90.8	0.46	46	CTF Fibers	NO	NO	YES	Rectangle	1154	898	1
210	sa stroma pancreas 2000 - 9	ROI14	70.2	0.68	25	CTF Fibers	NO	NO	YES	Rectangle	386	898	1
211	sa stroma pancreas 2000 - 9	ROI17	10.1	0.14	48	CTF Fibers	NO	NO	YES	Rectangle	386	1666	1
212	sa stroma pancreas 2000 - 9	ROI27	55.9	0.04	31	CTF Fibers	NO	NO	YES	Rectangle	642	1666	1
213	sa stroma pancreas 2000 - 9	ROI52	86.5	0.48	47	CTF Fibers	NO	NO	YES	Rectangle	1410	386	1
214	sa stroma pancreas 2000 - 9	ROI62	48.7	0.22	16	CTF Fibers	NO	NO	YES	Rectangle	1666	386	1
215	sa stroma pancreas 2000 - 9	ROI3	25.6	0.42	40	CTF Fibers	NO	NO	YES	Rectangle	130	642	1
216	sa stroma pancreas 2000 - 9	ROI4	84.4	0.58	23	CTF Fibers	NO	NO	YES	Rectangle	130	898	1
217	sa stroma pancreas 2000 - 9	ROI5	83.7	0.73	47	CTF Fibers	NO	NO	YES	Rectangle	130	1154	1
218	sa stroma pancreas 2000 - 9	ROI6	101.1	0.78	52	CTF Fibers	NO	NO	YES	Rectangle	130	1410	1
219	sa stroma pancreas 2000 - 9	ROI7	96.7	0.61	44	CTF Fibers	NO	NO	YES	Rectangle	130	1666	1
220	sa stroma pancreas 2000 - 9	ROI8	90.8	0.49	33	CTF Fibers	NO	NO	YES	Rectangle	130	1922	1
221	sa stroma pancreas 2000 - 9	ROI12	74.2	0.49	25	CTF Fibers	NO	NO	YES	Rectangle	386	386	1
222	sa stroma pancreas 2000 - 9	ROI13	30.1	0.23	74	CTF Fibers	NO	NO	YES	Rectangle	386	642	1
223	sa stroma pancreas 2000 - 9	ROI18	111.6	0.25	40	CTF Fibers	NO	NO	YES	Rectangle	386	1922	1
224	sa stroma pancreas 2000 - 9	ROI23	161.2	0.72	30	CTF Fibers	NO	NO	YES	Rectangle	642	642	1
225	sa stroma pancreas 2000 - 9	ROI29	85.6	0.08	22	CTF Fibers	NO	NO	YES	Rectangle	642	2178	1
226	sa stroma pancreas 2000 - 9	ROI33	158.9	0.53	21	CTF Fibers	NO	NO	YES	Rectangle	898	642	1
227	sa stroma pancreas 2000 - 9	ROI34	146	0.2	32	CTF Fibers	NO	NO	YES	Rectangle	898	898	1
228	sa stroma pancreas 2000 - 9	ROI43	31.5	0.36	22	CTF Fibers	NO	NO	YES	Rectangle	1154	642	1
229	sa stroma pancreas 2000 - 9	ROI45	85.2	0.69	30	CTF Fibers	NO	NO	YES	Rectangle	1154	1154	1
230	sa stroma pancreas 2000 - 9	ROI46	113.4	0.58	26	CTF Fibers	NO	NO	YES	Rectangle	1154	1410	1
231	sa stroma pancreas 2000 - 9	ROI47	69.5	0.45	19	CTF Fibers	NO	NO	YES	Rectangle	1154	1666	1
232	sa stroma pancreas 2000 - 9	ROI70	93.1	0.14	18	CTF Fibers	NO	NO	YES	Rectangle	1666	2434	1
233	sa stroma pancreas 2000 - 9	ROI72	118.7	0.26	26	CTF Fibers	NO	NO	YES	Rectangle	1922	386	1
234	sa stroma pancreas 2000 - 9	ROI73	40.1	0.4	24	CTF Fibers	NO	NO	YES	Rectangle	1922	642	1
235	sa stroma pancreas 2000 - 9	ROI79	174.6	0.43	22	CTF Fibers	NO	NO	YES	Rectangle	1922	2178	1
236	sa stroma pancreas 2000 - 10	ROI5	40.2	0.34	30	CTF Fibers	NO	NO	YES	Rectangle	130	1154	1
237	sa stroma pancreas 2000 - 10	ROI14	28	0.33	61	CTF Fibers	NO	NO	YES	Rectangle	386	898	1
238	sa stroma pancreas 2000 - 10	ROI15	19.6	0.68	54	CTF Fibers	NO	NO	YES	Rectangle	386	1154	1
239	sa stroma pancreas 2000 - 10	ROI16	172.6	0.19	74	CTF Fibers	NO	NO	YES	Rectangle	386	1410	1
240	sa stroma pancreas 2000 - 10	ROI17	118.2	0.57	45	CTF Fibers	NO	NO	YES	Rectangle	386	1666	1
241	sa stroma pancreas 2000 - 10	ROI18	132.8	0.44	32	CTF Fibers	NO	NO	YES	Rectangle	386	1922	1
242	sa stroma pancreas 2000 - 10	ROI22	114.7	0.58	55	CTF Fibers	NO	NO	YES	Rectangle	642	386	1
243	sa stroma pancreas 2000 - 10	ROI23	123.5	0.49	71	CTF Fibers	NO	NO	YES	Rectangle	642	642	1
244	sa stroma pancreas 2000 - 10	ROI24	10.6	0.19	74	CTF Fibers	NO	NO	YES	Rectangle	642	898	1
245	sa stroma pancreas 2000 - 10	ROI25	16.4	0.67	58	CTF Fibers	NO	NO	YES	Rectangle	642	1154	1
246	sa stroma pancreas 2000 - 10	ROI26	11.1	0.48	55	CTF Fibers	NO	NO	YES	Rectangle	642	1410	1
247	sa stroma pancreas 2000 - 10	ROI27	143.8	0.62	66	CTF Fibers	NO	NO	YES	Rectangle	642	1666	1
248	sa stroma pancreas 2000 - 10	ROI28	99.7	0.18	45	CTF Fibers	NO	NO	YES	Rectangle	642	1922	1
249	sa stroma pancreas 2000 - 10	ROI33	142.9	0.81	59	CTF Fibers	NO	NO	YES	Rectangle	898	642	1
250	sa stroma pancreas 2000 - 10	ROI34	156.6	0.61	61	CTF Fibers	NO	NO	YES	Rectangle	898	898	1
251	sa stroma pancreas 2000 - 10	ROI35	0.5	0.33	67	CTF Fibers	NO	NO	YES	Rectangle	898	1154	1
252	sa stroma pancreas 2000 - 10	ROI36	141	0.53	48	CTF Fibers	NO	NO	YES	Rectangle	898	1410	1
253	sa stroma pancreas 2000 - 10	ROI37	37.3	0.07	69	CTF Fibers	NO	NO	YES	Rectangle	898	1666	1
254	sa stroma pancreas 2000 - 10	ROI38	67.5	0.4	47	CTF Fibers	NO	NO	YES	Rectangle	898	1922	1
255	sa stroma pancreas 2000 - 10	ROI39	56.7	0.72	26	CTF Fibers	NO	NO	YES	Rectangle	898	2178	1
256	sa stroma pancreas 2000 - 10	ROI44	168.1	0.71	52	CTF Fibers	NO	NO	YES	Rectangle	1154	898	1
257	sa stroma pancreas 2000 - 10	ROI45	4.7	0.36	65	CTF Fibers	NO	NO	YES	Rectangle	1154	1154	1
258	sa stroma pancreas 2000 - 10	ROI46	71	0.34	32	CTF Fibers	NO	NO	YES	Rectangle	1154	1410	1
259	sa stroma pancreas 2000 - 10	ROI47	49.4	0.73	46	CTF Fibers	NO	NO	YES	Rectangle	1154	1666	1
260	sa stroma pancreas 2000 - 10	ROI48	46.5	0.85	40	CTF Fibers	NO	NO	YES	Rectangle	1154	1922	1
261	sa stroma pancreas 2000 - 10	ROI49	44	0.46	49	CTF Fibers	NO	NO	YES	Rectangle	1154	2178	1
262	sa stroma pancreas 2000 - 10	ROI54	176	0.57	51	CTF Fibers	NO	NO	YES	Rectangle	1410	898	1
263	sa stroma pancreas 2000 - 10	ROI55	17.7	0.52	64	CTF Fibers	NO	NO	YES	Rectangle	1410	1154	1
264	sa stroma pancreas 2000 - 10	ROI56	48	0.73	46	CTF Fibers	NO	NO	YES	Rectangle	1410	1410	1
265	sa stroma pancreas 2000 - 10	ROI57	51	0.75	58	CTF Fibers	NO	NO	YES	Rectangle	1410	1666	1
266	sa stroma pancreas 2000 - 10	ROI58	57	0.7	50	CTF Fibers	NO	NO	YES	Rectangle	1410	1922	1
267	sa stroma pancreas 2000 - 10	ROI59	57.6	0.5	82	CTF Fibers	NO	NO	YES	Rectangle	1410	2178	1
268	sa stroma pancreas 2000 - 10	ROI64	10.9	0.63	34	CTF Fibers	NO	NO	YES	Rectangle	1666	898	1
269	sa stroma pancreas 2000 - 10	ROI65	37	0.63	55	CTF Fibers	NO	NO	YES	Rectangle	1666	1154	1
270	sa stroma pancreas 2000 - 10	ROI66	47.8	0.65	49	CTF Fibers	NO	NO	YES	Rectangle	1666	1410	1
271	sa stroma pancreas 2000 - 10	ROI67	52.4	0.8	51	CTF Fibers	NO	NO	YES	Rectangle	1666	1666	1
272	sa stroma pancreas 2000 - 10	ROI68	59.5	0.51	76	CTF Fibers	NO	NO	YES	Rectangle	1666	1922	1
273	sa stroma pancreas 2000 - 10	ROI69	65.7	0.35	87	CTF Fibers	NO	NO	YES	Rectangle	1666	2178	1
274	sa stroma pancreas 2000 - 10	ROI74	14.2	0.64	45	CTF Fibers	NO	NO	YES	Rectangle	1922	898	1
275	sa stroma pancreas 2000 - 10	ROI75	46.1	0.74	47	CTF Fibers	NO	NO	YES	Rectangle	1922	1154	1
276	sa stroma pancreas 2000 - 10	ROI76	51.8	0.85	30	CTF Fibers	NO	NO	YES	Rectangle	1922	1410	1
277	sa stroma pancreas 2000 - 10	ROI77	70.1	0.66	29	CTF Fibers	NO	NO	YES	Rectangle	1922	1666	1
278	sa stroma pancreas 2000 - 10	ROI78	101.8	0.51	52	CTF Fibers	NO	NO	YES	Rectangle	1922	1922	1
279	sa stroma pancreas 2000 - 10	ROI79	125.5	0.26	59	CTF Fibers	NO	NO	YES	Rectangle	1922	2178	1
280	sa stroma pancreas 2000 - 10	ROI84	27.2	0.7	24	CTF Fibers	NO	NO	YES	Rectangle	2178	898	1
281	sa stroma pancreas 2000 - 10	ROI85	29.8	0.54	20	CTF Fibers	NO	NO	YES	Rectangle	2178	1154	1
282	sa stroma pancreas 2000 - 11	ROI33	158.8	0.75	42	CTF Fibers	NO	NO	YES	Rectangle	898	642	1
283	sa stroma pancreas 2000 - 11	ROI58	157	0.51	31	CTF Fibers	NO	NO	YES	Rectangle	1410	1922	1
284	sa stroma pancreas 2000 - 11	ROI64	132.8	0.82	20	CTF Fibers	NO	NO	YES	Rectangle	1666	898	1
285	sa stroma pancreas 2000 - 11	ROI68	137.3	0.63	43	CTF Fibers	NO	NO	YES	Rectangle	1666	1922	1
286	sa stroma pancreas 2000 - 11	ROI77	105.7	0.65	22	CTF Fibers	NO	NO	YES	Rectangle	1922	1666	1
287	sa stroma pancreas 2000 - 11	ROI78	119.4	0.56	58	CTF Fibers	NO	NO	YES	Rectangle	1922	1922	1
288	sa stroma pancreas 2000 - 11	ROI53	140.9	0.68	19	CTF Fibers	NO	NO	YES	Rectangle	1410	642	1
289	sa stroma pancreas 2000 - 11	ROI32	133.5	0.52	52	CTF Fibers	NO	NO	YES	Rectangle	898	386	1
290	sa stroma pancreas 2000 - 11	ROI76	112.3	0.52	23	CTF Fibers	NO	NO	YES	Rectangle	1922	1410	1
291	sa stroma pancreas 2000 - 11	ROI16	142.4	0.78	36	CTF Fibers	NO	NO	YES	Rectangle	386	1410	1
292	sa stroma pancreas 2000 - 11	ROI23	162.1	0.33	27	CTF Fibers	NO	NO	YES	Rectangle	642	642	1
293	sa stroma pancreas 2000 - 11	ROI22	150.1	0.51	37	CTF Fibers	NO	NO	YES	Rectangle	642	386	1
294	sa stroma pancreas 2000 - 11	ROI27	145.2	0.62	55	CTF Fibers	NO	NO	YES	Rectangle	642	1666	1
295	sa stroma pancreas 2000 - 11	ROI28	128.4	0.27	50	CTF Fibers	NO	NO	YES	Rectangle	642	1922	1
296	sa stroma pancreas 2000 - 11	ROI43	153.8	0.65	30	CTF Fibers	NO	NO	YES	Rectangle	1154	642	1
297	sa stroma pancreas 2000 - 11	ROI50	162.8	0.14	41	CTF Fibers	NO	NO	YES	Rectangle	1154	2434	1
298	sa stroma pancreas 2000 - 11	ROI79	126.8	0.31	42	CTF Fibers	NO	NO	YES	Rectangle	1922	2178	1
299	sa stroma pancreas 2000 - 11	ROI88	121.6	0.43	28	CTF Fibers	NO	NO	YES	Rectangle	2178	1922	1
300	sa stroma pancreas 2000 - 12	ROI58	2.2	0.35	17	CTF Fibers	NO	NO	YES	Rectangle	1410	1922	1
301	sa stroma pancreas 2000 - 12	ROI77	175.6	0.27	21	CTF Fibers	NO	NO	YES	Rectangle	1922	1666	1
302	sa stroma pancreas 2000 - 12	ROI36	79.5	0.29	32	CTF Fibers	NO	NO	YES	Rectangle	898	1410	1
303	sa stroma pancreas 2000 - 12	ROI44	155.9	0.12	43	CTF Fibers	NO	NO	YES	Rectangle	1154	898	1
304	sa stroma pancreas 2000 - 12	ROI45	124.5	0.09	24	CTF Fibers	NO	NO	YES	Rectangle	1154	1154	1
305	sa stroma pancreas 2000 - 12	ROI86	169	0.41	27	CTF Fibers	NO	NO	YES	Rectangle	2178	1410	1
306	sa stroma pancreas 2000 - 12	ROI53	15.1	0.15	36	CTF Fibers	NO	NO	YES	Rectangle	1410	642	1
307	sa stroma pancreas 2000 - 12	ROI23	163.6	0.67	26	CTF Fibers	NO	NO	YES	Rectangle	642	642	1
308	sa stroma pancreas 2000 - 12	ROI32	1.9	0.43	29	CTF Fibers	NO	NO	YES	Rectangle	898	386	1
309	sa stroma pancreas 2000 - 12	ROI33	138.9	0.58	25	CTF Fibers	NO	NO	YES	Rectangle	898	642	1
310	sa stroma pancreas 2000 - 12	ROI34	163.6	0.33	45	CTF Fibers	NO	NO	YES	Rectangle	898	898	1
311	sa stroma pancreas 2000 - 12	ROI35	118.6	0.16	28	CTF Fibers	NO	NO	YES	Rectangle	898	1154	1
312	sa stroma pancreas 2000 - 12	ROI42	149.2	0.2	33	CTF Fibers	NO	NO	YES	Rectangle	1154	386	1
313	sa stroma pancreas 2000 - 12	ROI54	134.9	0.31	36	CTF Fibers	NO	NO	YES	Rectangle	1410	898	1
314	sa stroma pancreas 2000 - 12	ROI64	165.8	0.39	22	CTF Fibers	NO	NO	YES	Rectangle	1666	898	1
315	sa stroma pancreas 2000 - 12	ROI73	157.3	0.25	22	CTF Fibers	NO	NO	YES	Rectangle	1922	642	1
316	sa stroma pancreas 2000 - 12	ROI74	164.3	0.57	32	CTF Fibers	NO	NO	YES	Rectangle	1922	898	1
317	sa stroma pancreas 2000 - 12	ROI75	169.2	0.44	31	CTF Fibers	NO	NO	YES	Rectangle	1922	1154	1
318	sa stroma pancreas 2000 - 12	ROI84	157.5	0.42	40	CTF Fibers	NO	NO	YES	Rectangle	2178	898	1
319	sa stroma pancreas 2000 - 12	ROI28	67.2	0.37	31	CTF Fibers	NO	NO	YES	Rectangle	642	1922	1
320	sa stroma pancreas 2000 - 12	ROI48	92.3	0.3	35	CTF Fibers	NO	NO	YES	Rectangle	1154	1922	1
321	sa stroma pancreas 2000 - 12	ROI49	75.7	0.19	32	CTF Fibers	NO	NO	YES	Rectangle	1154	2178	1
322	sa stroma pancreas 2000 - 12	ROI52	170.8	0.12	45	CTF Fibers	NO	NO	YES	Rectangle	1410	386	1
323	sa stroma pancreas 2000 - 12	ROI59	35	0.17	25	CTF Fibers	NO	NO	YES	Rectangle	1410	2178	1
324	sa stroma pancreas 2000 - 12	ROI62	174.9	0.59	25	CTF Fibers	NO	NO	YES	Rectangle	1666	386	1
325	sa stroma pancreas 2000 - 12	ROI63	164.4	0.63	33	CTF Fibers	NO	NO	YES	Rectangle	1666	642	1
326	sa stroma pancreas 2000 - 12	ROI68	62.5	0.16	24	CTF Fibers	NO	NO	YES	Rectangle	1666	1922	1
327	sa stroma pancreas 2000 - 12	ROI69	66.1	0.31	24	CTF Fibers	NO	NO	YES	Rectangle	1666	2178	1
328	sa stroma pancreas 2000 - 12	ROI78	25.3	0.22	32	CTF Fibers	NO	NO	YES	Rectangle	1922	1922	1
329	sa stroma pancreas 2000 - 12	ROI79	63.9	0.28	28	CTF Fibers	NO	NO	YES	Rectangle	1922	2178	1
330	sa stroma pancreas 2000 - 12	ROI85	173.3	0.35	49	CTF Fibers	NO	NO	YES	Rectangle	2178	1154	1
331	sa stroma pancreas 2000 - 12	ROI24	155.7	0.58	51	CTF Fibers	NO	NO	YES	Rectangle	642	898	1
332	sa stroma pancreas 2000 - 12	ROI43	134.1	0.31	33	CTF Fibers	NO	NO	YES	Rectangle	1154	642	1
333	sa stroma pancreas 2000 - 12	ROI46	98.9	0.49	23	CTF Fibers	NO	NO	YES	Rectangle	1154	1410	1
334	sa stroma pancreas 2000 - 12	ROI47	123	0.23	28	CTF Fibers	NO	NO	YES	Rectangle	1154	1666	1
335	sa stroma pancreas 2000 - 12	ROI56	136.8	0.49	24	CTF Fibers	NO	NO	YES	Rectangle	1410	1410	1
336	sa stroma pancreas 2000 - 12	ROI57	111.9	0.57	22	CTF Fibers	NO	NO	YES	Rectangle	1410	1666	1
337	sa stroma pancreas 2000 - 12	ROI87	20.4	0.37	30	CTF Fibers	NO	NO	YES	Rectangle	2178	1666	1
338	sa stroma pancreas 2000 - 12	ROI88	18.6	0.05	28	CTF Fibers	NO	NO	YES	Rectangle	2178	1922	1
339	sa stroma pancreas 2000 - 13	ROI44	79.7	0.41	35	CTF Fibers	NO	NO	YES	Rectangle	1154	898	1
340	sa stroma pancreas 2000 - 13	ROI45	66.3	0.46	33	CTF Fibers	NO	NO	YES	Rectangle	1154	1154	1
341	sa stroma pancreas 2000 - 13	ROI34	110.3	0.41	29	CTF Fibers	NO	NO	YES	Rectangle	898	898	1
342	sa stroma pancreas 2000 - 13	ROI35	105.1	0.52	23	CTF Fibers	NO	NO	YES	Rectangle	898	1154	1
343	sa stroma pancreas 2000 - 13	ROI28	79	0.55	38	CTF Fibers	NO	NO	YES	Rectangle	642	1922	1
344	sa stroma pancreas 2000 - 13	ROI78	88.4	0.61	33	CTF Fibers	NO	NO	YES	Rectangle	1922	1922	1
345	sa stroma pancreas 2000 - 13	ROI85	82.7	0.54	28	CTF Fibers	NO	NO	YES	Rectangle	2178	1154	1
346	sa stroma pancreas 2000 - 13	ROI43	101.5	0.51	35	CTF Fibers	NO	NO	YES	Rectangle	1154	642	1
347	sa stroma pancreas 2000 - 13	ROI27	84.4	0.74	20	CTF Fibers	NO	NO	YES	Rectangle	642	1666	1
348	sa stroma pancreas 2000 - 13	ROI37	84.1	0.24	39	CTF Fibers	NO	NO	YES	Rectangle	898	1666	1
349	sa stroma pancreas 2000 - 13	ROI38	80.2	0.56	31	CTF Fibers	NO	NO	YES	Rectangle	898	1922	1
350	sa stroma pancreas 2000 - 13	ROI36	78.8	0.37	25	CTF Fibers	NO	NO	YES	Rectangle	898	1410	1
351	sa stroma pancreas 2000 - 13	ROI23	115.1	0.43	28	CTF Fibers	NO	NO	YES	Rectangle	642	642	1
352	sa stroma pancreas 2000 - 13	ROI26	109.2	0.44	27	CTF Fibers	NO	NO	YES	Rectangle	642	1410	1
353	sa stroma pancreas 2000 - 13	ROI67	72.5	0.36	35	CTF Fibers	NO	NO	YES	Rectangle	1666	1666	1
354	sa stroma pancreas 2000 - 13	ROI77	68.2	0.42	32	CTF Fibers	NO	NO	YES	Rectangle	1922	1666	1
355	sa stroma pancreas 2000 - 13	ROI24	97.4	0.62	16	CTF Fibers	NO	NO	YES	Rectangle	642	898	1
356	sa stroma pancreas 2000 - 13	ROI46	87.2	0.52	29	CTF Fibers	NO	NO	YES	Rectangle	1154	1410	1
357	sa stroma pancreas 2000 - 13	ROI55	23.7	0.06	12	CTF Fibers	NO	NO	YES	Rectangle	1410	1154	1
358	sa stroma pancreas 2000 - 13	ROI56	93.1	0.59	23	CTF Fibers	NO	NO	YES	Rectangle	1410	1410	1
359	sa stroma pancreas 2000 - 13	ROI66	69.8	0.31	23	CTF Fibers	NO	NO	YES	Rectangle	1666	1410	1
360	sa stroma pancreas 2000 - 13	ROI75	57.7	0.58	35	CTF Fibers	NO	NO	YES	Rectangle	1922	1154	1
361	sa stroma pancreas 2000 - 13	ROI48	70.3	0.41	35	CTF Fibers	NO	NO	YES	Rectangle	1154	1922	1
362	sa stroma pancreas 2000 - 13	ROI58	69.9	0.66	24	CTF Fibers	NO	NO	YES	Rectangle	1410	1922	1
363	sa stroma pancreas 2000 - 13	ROI59	79.1	0.84	36	CTF Fibers	NO	NO	YES	Rectangle	1410	2178	1
364	sa stroma pancreas 2000 - 13	ROI68	89.1	0.52	21	CTF Fibers	NO	NO	YES	Rectangle	1666	1922	1
365	sa stroma pancreas 2000 - 13	ROI76	66.9	0.55	38	CTF Fibers	NO	NO	YES	Rectangle	1922	1410	1
366	sa stroma pancreas 2000 - 13	ROI86	67.4	0.6	36	CTF Fibers	NO	NO	YES	Rectangle	2178	1410	1
367	sa stroma pancreas 2000 - 13	ROI88	89.4	0.67	23	CTF Fibers	NO	NO	YES	Rectangle	2178	1922	1
368	sa stroma pancreas 2000 - 13	ROI69	86.9	0.52	33	CTF Fibers	NO	NO	YES	Rectangle	1666	2178	1
369	sa stroma pancreas 2000 - 13	ROI84	78.8	0.61	26	CTF Fibers	NO	NO	YES	Rectangle	2178	898	1
370	sa stroma pancreas 2000 - 13	ROI54	54.9	0.36	29	CTF Fibers	NO	NO	YES	Rectangle	1410	898	1
371	sa stroma pancreas 2000 - 13	ROI87	80.5	0.71	27	CTF Fibers	NO	NO	YES	Rectangle	2178	1666	1
372	sa stroma pancreas 2000 - 14	ROI85	105.1	0.64	44	CTF Fibers	NO	NO	YES	Rectangle	2178	1154	1
373	sa stroma pancreas 2000 - 14	ROI66	67.7	0.52	30	CTF Fibers	NO	NO	YES	Rectangle	1666	1410	1
374	sa stroma pancreas 2000 - 14	ROI75	102.8	0.73	25	CTF Fibers	NO	NO	YES	Rectangle	1922	1154	1
375	sa stroma pancreas 2000 - 14	ROI76	74.6	0.66	24	CTF Fibers	NO	NO	YES	Rectangle	1922	1410	1
376	sa stroma pancreas 2000 - 14	ROI86	105.3	0.7	52	CTF Fibers	NO	NO	YES	Rectangle	2178	1410	1
377	sa stroma pancreas 2000 - 14	ROI84	99.3	0.64	53	CTF Fibers	NO	NO	YES	Rectangle	2178	898	1
378	sa stroma pancreas 2000 - 14	ROI87	110	0.68	38	CTF Fibers	NO	NO	YES	Rectangle	2178	1666	1
379	sa stroma pancreas 2000 - 14	ROI64	78.4	0.69	27	CTF Fibers	NO	NO	YES	Rectangle	1666	898	1
380	sa stroma pancreas 2000 - 14	ROI73	85.9	0.4	21	CTF Fibers	NO	NO	YES	Rectangle	1922	642	1
381	sa stroma pancreas 2000 - 14	ROI74	80.4	0.61	27	CTF Fibers	NO	NO	YES	Rectangle	1922	898	1
382	sa stroma pancreas 2000 - 14	ROI33	28.9	0.62	36	CTF Fibers	NO	NO	YES	Rectangle	898	642	1
383	sa stroma pancreas 2000 - 14	ROI43	82.3	0.32	41	CTF Fibers	NO	NO	YES	Rectangle	1154	642	1
384	sa stroma pancreas 2000 - 14	ROI52	101.3	0.42	53	CTF Fibers	NO	NO	YES	Rectangle	1410	386	1
385	sa stroma pancreas 2000 - 14	ROI16	168.5	0.47	24	CTF Fibers	NO	NO	YES	Rectangle	386	1410	1
386	sa stroma pancreas 2000 - 14	ROI38	57.3	0.5	37	CTF Fibers	NO	NO	YES	Rectangle	898	1922	1
387	sa stroma pancreas 2000 - 14	ROI39	75	0.41	23	CTF Fibers	NO	NO	YES	Rectangle	898	2178	1
388	sa stroma pancreas 2000 - 14	ROI15	8.2	0.28	29	CTF Fibers	NO	NO	YES	Rectangle	386	1154	1
389	sa stroma pancreas 2000 - 14	ROI22	177.9	0.23	24	CTF Fibers	NO	NO	YES	Rectangle	642	386	1
390	sa stroma pancreas 2000 - 14	ROI23	17.3	0.73	35	CTF Fibers	NO	NO	YES	Rectangle	642	642	1
391	sa stroma pancreas 2000 - 14	ROI24	20.7	0.68	35	CTF Fibers	NO	NO	YES	Rectangle	642	898	1
392	sa stroma pancreas 2000 - 14	ROI32	28.8	0.37	56	CTF Fibers	NO	NO	YES	Rectangle	898	386	1
393	sa stroma pancreas 2000 - 14	ROI42	10.7	0.11	42	CTF Fibers	NO	NO	YES	Rectangle	1154	386	1
394	sa stroma pancreas 2000 - 14	ROI34	43	0.61	24	CTF Fibers	NO	NO	YES	Rectangle	898	898	1
395	sa stroma pancreas 2000 - 14	ROI35	106.7	0.39	31	CTF Fibers	NO	NO	YES	Rectangle	898	1154	1
396	sa stroma pancreas 2000 - 14	ROI36	51.8	0.42	41	CTF Fibers	NO	NO	YES	Rectangle	898	1410	1
397	sa stroma pancreas 2000 - 14	ROI37	79.3	0.59	28	CTF Fibers	NO	NO	YES	Rectangle	898	1666	1
398	sa stroma pancreas 2000 - 14	ROI44	70.2	0.5	40	CTF Fibers	NO	NO	YES	Rectangle	1154	898	1
399	sa stroma pancreas 2000 - 14	ROI45	85.7	0.73	33	CTF Fibers	NO	NO	YES	Rectangle	1154	1154	1
400	sa stroma pancreas 2000 - 14	ROI46	90.5	0.72	49	CTF Fibers	NO	NO	YES	Rectangle	1154	1410	1
401	sa stroma pancreas 2000 - 14	ROI47	94.4	0.67	28	CTF Fibers	NO	NO	YES	Rectangle	1154	1666	1
402	sa stroma pancreas 2000 - 14	ROI48	87	0.67	43	CTF Fibers	NO	NO	YES	Rectangle	1154	1922	1
403	sa stroma pancreas 2000 - 14	ROI49	86.2	0.66	49	CTF Fibers	NO	NO	YES	Rectangle	1154	2178	1
404	sa stroma pancreas 2000 - 14	ROI53	60.6	0.52	40	CTF Fibers	NO	NO	YES	Rectangle	1410	642	1
405	sa stroma pancreas 2000 - 14	ROI54	65.2	0.68	32	CTF Fibers	NO	NO	YES	Rectangle	1410	898	1
406	sa stroma pancreas 2000 - 14	ROI58	75.1	0.5	28	CTF Fibers	NO	NO	YES	Rectangle	1410	1922	1
407	sa stroma pancreas 2000 - 14	ROI63	90.6	0.15	29	CTF Fibers	NO	NO	YES	Rectangle	1666	642	1
408	sa stroma pancreas 2000 - 14	ROI67	71.4	0.39	30	CTF Fibers	NO	NO	YES	Rectangle	1666	1666	1
409	sa stroma pancreas 2000 - 14	ROI88	105.8	0.53	38	CTF Fibers	NO	NO	YES	Rectangle	2178	1922	1
410	sa stroma pancreas 2000 - 14	ROI95	122.1	0.83	22	CTF Fibers	NO	NO	YES	Rectangle	2434	1154	1
411	sa stroma pancreas 2000 - 14	ROI96	115.5	0.77	28	CTF Fibers	NO	NO	YES	Rectangle	2434	1410	1
412	sa stroma pancreas 2000 - 16	ROI66	41.4	0.87	45	CTF Fibers	NO	NO	YES	Rectangle	1666	1410	1
413	sa stroma pancreas 2000 - 16	ROI76	42.9	0.47	63	CTF Fibers	NO	NO	YES	Rectangle	1922	1410	1
414	sa stroma pancreas 2000 - 16	ROI86	55.3	0.77	55	CTF Fibers	NO	NO	YES	Rectangle	2178	1410	1
415	sa stroma pancreas 2000 - 16	ROI87	71.1	0.6	51	CTF Fibers	NO	NO	YES	Rectangle	2178	1666	1
416	sa stroma pancreas 2000 - 16	ROI37	25.7	0.67	50	CTF Fibers	NO	NO	YES	Rectangle	898	1666	1
417	sa stroma pancreas 2000 - 16	ROI26	39.9	0.62	38	CTF Fibers	NO	NO	YES	Rectangle	642	1410	1
418	sa stroma pancreas 2000 - 16	ROI28	27.3	0.75	24	CTF Fibers	NO	NO	YES	Rectangle	642	1922	1
419	sa stroma pancreas 2000 - 16	ROI57	54.6	0.81	16	CTF Fibers	NO	NO	YES	Rectangle	1410	1666	1
420	sa stroma pancreas 2000 - 16	ROI77	67.2	0.46	40	CTF Fibers	NO	NO	YES	Rectangle	1922	1666	1
421	sa stroma pancreas 2000 - 16	ROI78	49.7	0.43	37	CTF Fibers	NO	NO	YES	Rectangle	1922	1922	1
422	sa stroma pancreas 2000 - 16	ROI24	16.7	0.72	35	CTF Fibers	NO	NO	YES	Rectangle	642	898	1
423	sa stroma pancreas 2000 - 16	ROI33	26.8	0.15	30	CTF Fibers	NO	NO	YES	Rectangle	898	642	1
424	sa stroma pancreas 2000 - 16	ROI35	33.7	0.72	39	CTF Fibers	NO	NO	YES	Rectangle	898	1154	1
425	sa stroma pancreas 2000 - 16	ROI36	18	0.5	55	CTF Fibers	NO	NO	YES	Rectangle	898	1410	1
426	sa stroma pancreas 2000 - 16	ROI42	176.9	0.44	45	CTF Fibers	NO	NO	YES	Rectangle	1154	386	1
427	sa stroma pancreas 2000 - 16	ROI44	176.4	0.52	64	CTF Fibers	NO	NO	YES	Rectangle	1154	898	1
428	sa stroma pancreas 2000 - 16	ROI45	20.8	0.73	33	CTF Fibers	NO	NO	YES	Rectangle	1154	1154	1
429	sa stroma pancreas 2000 - 16	ROI46	36.3	0.84	33	CTF Fibers	NO	NO	YES	Rectangle	1154	1410	1
430	sa stroma pancreas 2000 - 16	ROI48	47.8	0.89	39	CTF Fibers	NO	NO	YES	Rectangle	1154	1922	1
431	sa stroma pancreas 2000 - 16	ROI49	72.6	0.49	43	CTF Fibers	NO	NO	YES	Rectangle	1154	2178	1
432	sa stroma pancreas 2000 - 16	ROI52	12.7	0.23	56	CTF Fibers	NO	NO	YES	Rectangle	1410	386	1
433	sa stroma pancreas 2000 - 16	ROI53	32.4	0.26	62	CTF Fibers	NO	NO	YES	Rectangle	1410	642	1
434	sa stroma pancreas 2000 - 16	ROI54	173.3	0.47	71	CTF Fibers	NO	NO	YES	Rectangle	1410	898	1
435	sa stroma pancreas 2000 - 16	ROI55	15.2	0.3	56	CTF Fibers	NO	NO	YES	Rectangle	1410	1154	1
436	sa stroma pancreas 2000 - 16	ROI56	40.2	0.68	41	CTF Fibers	NO	NO	YES	Rectangle	1410	1410	1
437	sa stroma pancreas 2000 - 16	ROI65	46.3	0.57	54	CTF Fibers	NO	NO	YES	Rectangle	1666	1154	1
438	sa stroma pancreas 2000 - 16	ROI68	58.4	0.51	22	CTF Fibers	NO	NO	YES	Rectangle	1666	1922	1
439	sa stroma pancreas 2000 - 16	ROI69	60.2	0.65	40	CTF Fibers	NO	NO	YES	Rectangle	1666	2178	1
440	sa stroma pancreas 2000 - 16	ROI23	23.7	0.54	25	CTF Fibers	NO	NO	YES	Rectangle	642	642	1
441	sa stroma pancreas 2000 - 16	ROI47	40.6	0.82	37	CTF Fibers	NO	NO	YES	Rectangle	1154	1666	1
442	sa stroma pancreas 2000 - 16	ROI34	30.5	0.42	70	CTF Fibers	NO	NO	YES	Rectangle	898	898	1
443	sa stroma pancreas 2000 - 16	ROI74	47.4	0.6	72	CTF Fibers	NO	NO	YES	Rectangle	1922	898	1
444	sa stroma pancreas 2000 - 16	ROI75	40.5	0.64	69	CTF Fibers	NO	NO	YES	Rectangle	1922	1154	1
445	sa stroma pancreas 2000 - 16	ROI79	51.2	0.53	41	CTF Fibers	NO	NO	YES	Rectangle	1922	2178	1
446	sa stroma pancreas 2000 - 16	ROI84	33.4	0.38	33	CTF Fibers	NO	NO	YES	Rectangle	2178	898	1
447	sa stroma pancreas 2000 - 16	ROI85	18.2	0.59	59	CTF Fibers	NO	NO	YES	Rectangle	2178	1154	1
448	sa stroma pancreas 2000 - 16	ROI16	49.3	0.76	20	CTF Fibers	NO	NO	YES	Rectangle	386	1410	1
449	sa stroma pancreas 2000 - 16	ROI17	36.6	0.48	30	CTF Fibers	NO	NO	YES	Rectangle	386	1666	1
450	sa stroma pancreas 2000 - 16	ROI25	21.6	0.43	32	CTF Fibers	NO	NO	YES	Rectangle	642	1154	1
451	sa stroma pancreas 2000 - 16	ROI27	36	0.77	32	CTF Fibers	NO	NO	YES	Rectangle	642	1666	1
452	sa stroma pancreas 2000 - 16	ROI32	135.5	0.2	46	CTF Fibers	NO	NO	YES	Rectangle	898	386	1
453	sa stroma pancreas 2000 - 16	ROI43	169.5	0.38	60	CTF Fibers	NO	NO	YES	Rectangle	1154	642	1
454	sa stroma pancreas 2000 - 16	ROI63	31.7	0.5	62	CTF Fibers	NO	NO	YES	Rectangle	1666	642	1
455	sa stroma pancreas 2000 - 16	ROI64	31	0.25	68	CTF Fibers	NO	NO	YES	Rectangle	1666	898	1
456	sa stroma pancreas 2000 - 16	ROI88	54.2	0.42	80	CTF Fibers	NO	NO	YES	Rectangle	2178	1922	1
457	sa stroma pancreas 2000 - 16	ROI13	64.7	0.29	47	CTF Fibers	NO	NO	YES	Rectangle	386	642	1
458	sa stroma pancreas 2000 - 16	ROI38	44.9	0.53	47	CTF Fibers	NO	NO	YES	Rectangle	898	1922	1
459	sa stroma pancreas 2000 - 16	ROI39	51.6	0.76	48	CTF Fibers	NO	NO	YES	Rectangle	898	2178	1
460	sa stroma pancreas 2000 - 16	ROI62	8.6	0.25	46	CTF Fibers	NO	NO	YES	Rectangle	1666	386	1
461	sa stroma pancreas 2000 - 16	ROI73	43.9	0.62	34	CTF Fibers	NO	NO	YES	Rectangle	1922	642	1
462	sa stroma pancreas 2000 - 16	ROI89	75.7	0.28	38	CTF Fibers	NO	NO	YES	Rectangle	2178	2178	1
463	sa stroma pancreas 2000 - 17	ROI66	107.1	0.56	20	CTF Fibers	NO	NO	YES	Rectangle	1666	1410	1
464	sa stroma pancreas 2000 - 17	ROI76	50	0.36	24	CTF Fibers	NO	NO	YES	Rectangle	1922	1410	1
465	sa stroma pancreas 2000 - 17	ROI86	70.1	0.65	64	CTF Fibers	NO	NO	YES	Rectangle	2178	1410	1
466	sa stroma pancreas 2000 - 17	ROI87	81.4	0.61	59	CTF Fibers	NO	NO	YES	Rectangle	2178	1666	1
467	sa stroma pancreas 2000 - 17	ROI37	107	0.54	41	CTF Fibers	NO	NO	YES	Rectangle	898	1666	1
468	sa stroma pancreas 2000 - 17	ROI26	108.4	0.69	52	CTF Fibers	NO	NO	YES	Rectangle	642	1410	1
469	sa stroma pancreas 2000 - 17	ROI28	105.8	0.4	20	CTF Fibers	NO	NO	YES	Rectangle	642	1922	1
470	sa stroma pancreas 2000 - 17	ROI57	51.8	0.6	27	CTF Fibers	NO	NO	YES	Rectangle	1410	1666	1
471	sa stroma pancreas 2000 - 17	ROI77	96.1	0.4	68	CTF Fibers	NO	NO	YES	Rectangle	1922	1666	1
472	sa stroma pancreas 2000 - 17	ROI78	98.1	0.4	51	CTF Fibers	NO	NO	YES	Rectangle	1922	1922	1
473	sa stroma pancreas 2000 - 17	ROI24	83.5	0.41	46	CTF Fibers	NO	NO	YES	Rectangle	642	898	1
474	sa stroma pancreas 2000 - 17	ROI33	80.7	0.32	38	CTF Fibers	NO	NO	YES	Rectangle	898	642	1
475	sa stroma pancreas 2000 - 17	ROI36	115.4	0.53	36	CTF Fibers	NO	NO	YES	Rectangle	898	1410	1
476	sa stroma pancreas 2000 - 17	ROI42	122.1	0.28	62	CTF Fibers	NO	NO	YES	Rectangle	1154	386	1
477	sa stroma pancreas 2000 - 17	ROI44	113.4	0.43	24	CTF Fibers	NO	NO	YES	Rectangle	1154	898	1
478	sa stroma pancreas 2000 - 17	ROI48	61.4	0.61	26	CTF Fibers	NO	NO	YES	Rectangle	1154	1922	1
479	sa stroma pancreas 2000 - 17	ROI49	41.8	0.21	51	CTF Fibers	NO	NO	YES	Rectangle	1154	2178	1
480	sa stroma pancreas 2000 - 17	ROI52	125.8	0.5	67	CTF Fibers	NO	NO	YES	Rectangle	1410	386	1
481	sa stroma pancreas 2000 - 17	ROI53	106.3	0.23	36	CTF Fibers	NO	NO	YES	Rectangle	1410	642	1
482	sa stroma pancreas 2000 - 17	ROI54	86.2	0.38	45	CTF Fibers	NO	NO	YES	Rectangle	1410	898	1
483	sa stroma pancreas 2000 - 17	ROI55	81.1	0.45	47	CTF Fibers	NO	NO	YES	Rectangle	1410	1154	1
484	sa stroma pancreas 2000 - 17	ROI65	89.5	0.74	33	CTF Fibers	NO	NO	YES	Rectangle	1666	1154	1
485	sa stroma pancreas 2000 - 17	ROI68	57.3	0.44	44	CTF Fibers	NO	NO	YES	Rectangle	1666	1922	1
486	sa stroma pancreas 2000 - 17	ROI69	90.3	0.51	47	CTF Fibers	NO	NO	YES	Rectangle	1666	2178	1
487	sa stroma pancreas 2000 - 17	ROI23	58.4	0.52	63	CTF Fibers	NO	NO	YES	Rectangle	642	642	1
488	sa stroma pancreas 2000 - 17	ROI34	109.2	0.38	53	CTF Fibers	NO	NO	YES	Rectangle	898	898	1
489	sa stroma pancreas 2000 - 17	ROI74	66.9	0.54	27	CTF Fibers	NO	NO	YES	Rectangle	1922	898	1
490	sa stroma pancreas 2000 - 17	ROI84	96.3	0.68	36	CTF Fibers	NO	NO	YES	Rectangle	2178	898	1
491	sa stroma pancreas 2000 - 17	ROI85	78.2	0.77	36	CTF Fibers	NO	NO	YES	Rectangle	2178	1154	1
492	sa stroma pancreas 2000 - 17	ROI16	66.5	0.32	47	CTF Fibers	NO	NO	YES	Rectangle	386	1410	1
493	sa stroma pancreas 2000 - 17	ROI25	89.2	0.42	46	CTF Fibers	NO	NO	YES	Rectangle	642	1154	1
494	sa stroma pancreas 2000 - 17	ROI27	94.1	0.68	34	CTF Fibers	NO	NO	YES	Rectangle	642	1666	1
495	sa stroma pancreas 2000 - 17	ROI32	106.4	0.31	49	CTF Fibers	NO	NO	YES	Rectangle	898	386	1
496	sa stroma pancreas 2000 - 17	ROI43	86.3	0.34	24	CTF Fibers	NO	NO	YES	Rectangle	1154	642	1
497	sa stroma pancreas 2000 - 17	ROI63	54.4	0.25	58	CTF Fibers	NO	NO	YES	Rectangle	1666	642	1
498	sa stroma pancreas 2000 - 17	ROI64	62.3	0.52	42	CTF Fibers	NO	NO	YES	Rectangle	1666	898	1
499	sa stroma pancreas 2000 - 17	ROI88	75.8	0.57	48	CTF Fibers	NO	NO	YES	Rectangle	2178	1922	1
500	sa stroma pancreas 2000 - 17	ROI13	58.3	0.32	61	CTF Fibers	NO	NO	YES	Rectangle	386	642	1
501	sa stroma pancreas 2000 - 17	ROI38	70.9	0.39	28	CTF Fibers	NO	NO	YES	Rectangle	898	1922	1
502	sa stroma pancreas 2000 - 17	ROI39	103.6	0.23	45	CTF Fibers	NO	NO	YES	Rectangle	898	2178	1
503	sa stroma pancreas 2000 - 17	ROI62	127.4	0.51	57	CTF Fibers	NO	NO	YES	Rectangle	1666	386	1
504	sa stroma pancreas 2000 - 17	ROI73	60.4	0.27	75	CTF Fibers	NO	NO	YES	Rectangle	1922	642	1
505	sa stroma pancreas 2000 - 17	ROI14	110.7	0.09	54	CTF Fibers	NO	NO	YES	Rectangle	386	898	1
506	sa stroma pancreas 2000 - 17	ROI15	76.9	0.16	50	CTF Fibers	NO	NO	YES	Rectangle	386	1154	1
507	sa stroma pancreas 2000 - 17	ROI22	71.4	0.19	56	CTF Fibers	NO	NO	YES	Rectangle	642	386	1
508	sa stroma pancreas 2000 - 17	ROI58	122.2	0.27	62	CTF Fibers	NO	NO	YES	Rectangle	1410	1922	1
509	sa stroma pancreas 2000 - 17	ROI59	114.7	0.24	46	CTF Fibers	NO	NO	YES	Rectangle	1410	2178	1
510	sa stroma pancreas 2000 - 17	ROI67	42.9	0.43	41	CTF Fibers	NO	NO	YES	Rectangle	1666	1666	1
511	sa stroma pancreas 2000 - 17	ROI95	84.8	0.72	26	CTF Fibers	NO	NO	YES	Rectangle	2434	1154	1
512	sa stroma pancreas 2000 - 17	ROI96	94.1	0.75	34	CTF Fibers	NO	NO	YES	Rectangle	2434	1410	1
513	sa stroma pancreas 2000 - 19	ROI86	157.7	0.59	32	CTF Fibers	NO	NO	YES	Rectangle	2178	1410	1
514	sa stroma pancreas 2000 - 19	ROI37	1.3	0.15	38	CTF Fibers	NO	NO	YES	Rectangle	898	1666	1
515	sa stroma pancreas 2000 - 19	ROI28	12.8	0.39	30	CTF Fibers	NO	NO	YES	Rectangle	642	1922	1
516	sa stroma pancreas 2000 - 19	ROI77	172.1	0.42	29	CTF Fibers	NO	NO	YES	Rectangle	1922	1666	1
517	sa stroma pancreas 2000 - 19	ROI78	8.6	0.65	45	CTF Fibers	NO	NO	YES	Rectangle	1922	1922	1
518	sa stroma pancreas 2000 - 19	ROI24	23.2	0.15	40	CTF Fibers	NO	NO	YES	Rectangle	642	898	1
519	sa stroma pancreas 2000 - 19	ROI33	137.1	0.58	31	CTF Fibers	NO	NO	YES	Rectangle	898	642	1
520	sa stroma pancreas 2000 - 19	ROI48	152.1	0.28	42	CTF Fibers	NO	NO	YES	Rectangle	1154	1922	1
521	sa stroma pancreas 2000 - 19	ROI49	152.7	0.36	32	CTF Fibers	NO	NO	YES	Rectangle	1154	2178	1
522	sa stroma pancreas 2000 - 19	ROI65	167.9	0.64	24	CTF Fibers	NO	NO	YES	Rectangle	1666	1154	1
523	sa stroma pancreas 2000 - 19	ROI68	163.5	0.7	38	CTF Fibers	NO	NO	YES	Rectangle	1666	1922	1
524	sa stroma pancreas 2000 - 19	ROI69	33.9	0.21	51	CTF Fibers	NO	NO	YES	Rectangle	1666	2178	1
525	sa stroma pancreas 2000 - 19	ROI25	168.7	0.64	37	CTF Fibers	NO	NO	YES	Rectangle	642	1154	1
526	sa stroma pancreas 2000 - 19	ROI27	31.6	0.39	28	CTF Fibers	NO	NO	YES	Rectangle	642	1666	1
527	sa stroma pancreas 2000 - 19	ROI32	142.6	0.58	33	CTF Fibers	NO	NO	YES	Rectangle	898	386	1
528	sa stroma pancreas 2000 - 19	ROI38	1.2	0.18	25	CTF Fibers	NO	NO	YES	Rectangle	898	1922	1
529	sa stroma pancreas 2000 - 19	ROI39	164.8	0.63	31	CTF Fibers	NO	NO	YES	Rectangle	898	2178	1
530	sa stroma pancreas 2000 - 19	ROI15	176.8	0.67	26	CTF Fibers	NO	NO	YES	Rectangle	386	1154	1
531	sa stroma pancreas 2000 - 19	ROI58	157.9	0.48	35	CTF Fibers	NO	NO	YES	Rectangle	1410	1922	1
532	sa stroma pancreas 2000 - 19	ROI59	155.6	0.51	27	CTF Fibers	NO	NO	YES	Rectangle	1410	2178	1
533	sa stroma pancreas 2000 - 19	ROI67	162.5	0.45	34	CTF Fibers	NO	NO	YES	Rectangle	1666	1666	1
534	sa stroma pancreas 2000 - 19	ROI29	79.1	0.14	33	CTF Fibers	NO	NO	YES	Rectangle	642	2178	1
535	sa stroma pancreas 2000 - 19	ROI35	174	0.63	28	CTF Fibers	NO	NO	YES	Rectangle	898	1154	1
536	sa stroma pancreas 2000 - 19	ROI47	175.1	0.48	21	CTF Fibers	NO	NO	YES	Rectangle	1154	1666	1
537	sa stroma pancreas 2000 - 19	ROI79	45.9	0.22	46	CTF Fibers	NO	NO	YES	Rectangle	1922	2178	1
538	sa stroma pancreas 2000 - 20	ROI37	131.4	0.72	37	CTF Fibers	NO	NO	YES	Rectangle	898	1666	1
539	sa stroma pancreas 2000 - 20	ROI28	112.2	0.28	50	CTF Fibers	NO	NO	YES	Rectangle	642	1922	1
540	sa stroma pancreas 2000 - 20	ROI78	8.4	0.18	28	CTF Fibers	NO	NO	YES	Rectangle	1922	1922	1
541	sa stroma pancreas 2000 - 20	ROI24	139.3	0.76	61	CTF Fibers	NO	NO	YES	Rectangle	642	898	1
542	sa stroma pancreas 2000 - 20	ROI33	104.7	0.44	41	CTF Fibers	NO	NO	YES	Rectangle	898	642	1
543	sa stroma pancreas 2000 - 20	ROI48	115.7	0.72	43	CTF Fibers	NO	NO	YES	Rectangle	1154	1922	1
544	sa stroma pancreas 2000 - 20	ROI49	118.3	0.7	49	CTF Fibers	NO	NO	YES	Rectangle	1154	2178	1
545	sa stroma pancreas 2000 - 20	ROI65	79.4	0.03	24	CTF Fibers	NO	NO	YES	Rectangle	1666	1154	1
546	sa stroma pancreas 2000 - 20	ROI68	159.9	0.61	31	CTF Fibers	NO	NO	YES	Rectangle	1666	1922	1
547	sa stroma pancreas 2000 - 20	ROI69	153.3	0.47	34	CTF Fibers	NO	NO	YES	Rectangle	1666	2178	1
548	sa stroma pancreas 2000 - 20	ROI25	127.8	0.63	50	CTF Fibers	NO	NO	YES	Rectangle	642	1154	1
549	sa stroma pancreas 2000 - 20	ROI27	123.2	0.62	48	CTF Fibers	NO	NO	YES	Rectangle	642	1666	1
550	sa stroma pancreas 2000 - 20	ROI32	167.6	0.43	36	CTF Fibers	NO	NO	YES	Rectangle	898	386	1
551	sa stroma pancreas 2000 - 20	ROI38	125.6	0.8	54	CTF Fibers	NO	NO	YES	Rectangle	898	1922	1
552	sa stroma pancreas 2000 - 20	ROI39	106.2	0.54	33	CTF Fibers	NO	NO	YES	Rectangle	898	2178	1
553	sa stroma pancreas 2000 - 20	ROI15	130.7	0.74	51	CTF Fibers	NO	NO	YES	Rectangle	386	1154	1
554	sa stroma pancreas 2000 - 20	ROI58	135.3	0.47	27	CTF Fibers	NO	NO	YES	Rectangle	1410	1922	1
555	sa stroma pancreas 2000 - 20	ROI59	121.4	0.58	49	CTF Fibers	NO	NO	YES	Rectangle	1410	2178	1
556	sa stroma pancreas 2000 - 20	ROI29	127.4	0.31	54	CTF Fibers	NO	NO	YES	Rectangle	642	2178	1
557	sa stroma pancreas 2000 - 20	ROI35	140.7	0.73	53	CTF Fibers	NO	NO	YES	Rectangle	898	1154	1
558	sa stroma pancreas 2000 - 20	ROI47	123.4	0.62	36	CTF Fibers	NO	NO	YES	Rectangle	1154	1666	1
559	sa stroma pancreas 2000 - 20	ROI6	109.3	0.62	22	CTF Fibers	NO	NO	YES	Rectangle	130	1410	1
560	sa stroma pancreas 2000 - 20	ROI7	135.3	0.65	30	CTF Fibers	NO	NO	YES	Rectangle	130	1666	1
561	sa stroma pancreas 2000 - 20	ROI14	146.2	0.55	25	CTF Fibers	NO	NO	YES	Rectangle	386	898	1
562	sa stroma pancreas 2000 - 20	ROI16	119.1	0.7	46	CTF Fibers	NO	NO	YES	Rectangle	386	1410	1
563	sa stroma pancreas 2000 - 20	ROI17	118.5	0.57	57	CTF Fibers	NO	NO	YES	Rectangle	386	1666	1
564	sa stroma pancreas 2000 - 20	ROI18	119.1	0.74	52	CTF Fibers	NO	NO	YES	Rectangle	386	1922	1
565	sa stroma pancreas 2000 - 20	ROI23	132.7	0.7	38	CTF Fibers	NO	NO	YES	Rectangle	642	642	1
566	sa stroma pancreas 2000 - 20	ROI26	130.4	0.74	55	CTF Fibers	NO	NO	YES	Rectangle	642	1410	1
567	sa stroma pancreas 2000 - 20	ROI34	126.3	0.66	41	CTF Fibers	NO	NO	YES	Rectangle	898	898	1
568	sa stroma pancreas 2000 - 20	ROI36	128.9	0.71	48	CTF Fibers	NO	NO	YES	Rectangle	898	1410	1
569	sa stroma pancreas 2000 - 20	ROI42	154.2	0.19	67	CTF Fibers	NO	NO	YES	Rectangle	1154	386	1
570	sa stroma pancreas 2000 - 20	ROI43	40.3	0.16	42	CTF Fibers	NO	NO	YES	Rectangle	1154	642	1
571	sa stroma pancreas 2000 - 20	ROI45	141.5	0.73	28	CTF Fibers	NO	NO	YES	Rectangle	1154	1154	1
572	sa stroma pancreas 2000 - 20	ROI46	135.9	0.79	41	CTF Fibers	NO	NO	YES	Rectangle	1154	1410	1
573	sa stroma pancreas 2000 - 20	ROI50	97.6	0.39	28	CTF Fibers	NO	NO	YES	Rectangle	1154	2434	1
574	sa stroma pancreas 2000 - 20	ROI52	33	0.04	35	CTF Fibers	NO	NO	YES	Rectangle	1410	386	1
575	sa stroma pancreas 2000 - 20	ROI53	69.9	0.42	27	CTF Fibers	NO	NO	YES	Rectangle	1410	642	1
576	sa stroma pancreas 2000 - 20	ROI54	71.2	0.49	28	CTF Fibers	NO	NO	YES	Rectangle	1410	898	1
577	sa stroma pancreas 2000 - 20	ROI56	151.7	0.65	41	CTF Fibers	NO	NO	YES	Rectangle	1410	1410	1
578	sa stroma pancreas 2000 - 20	ROI64	111.1	0.43	25	CTF Fibers	NO	NO	YES	Rectangle	1666	898	1
579	sa stroma pancreas 2000 - 20	ROI66	158.2	0.52	36	CTF Fibers	NO	NO	YES	Rectangle	1666	1410	1
580	sa stroma pancreas 2000 - 20	ROI74	126.7	0.43	31	CTF Fibers	NO	NO	YES	Rectangle	1922	898	1
581	sa stroma pancreas 2000 - 20	ROI75	113.4	0.13	36	CTF Fibers	NO	NO	YES	Rectangle	1922	1154	1
582	sa stroma pancreas 2000 - 20	ROI84	45	0.15	30	CTF Fibers	NO	NO	YES	Rectangle	2178	898	1
583	sa stroma pancreas 2000 - 20	ROI85	52.7	0.35	23	CTF Fibers	NO	NO	YES	Rectangle	2178	1154	1
584	sa stroma pancreas 2000 - 21	ROI24	54.7	0.47	43	CTF Fibers	NO	NO	YES	Rectangle	642	898	1
585	sa stroma pancreas 2000 - 21	ROI33	107	0.25	54	CTF Fibers	NO	NO	YES	Rectangle	898	642	1
586	sa stroma pancreas 2000 - 21	ROI48	14.2	0.37	45	CTF Fibers	NO	NO	YES	Rectangle	1154	1922	1
587	sa stroma pancreas 2000 - 21	ROI49	17.3	0.29	53	CTF Fibers	NO	NO	YES	Rectangle	1154	2178	1
588	sa stroma pancreas 2000 - 21	ROI65	77.6	0.25	29	CTF Fibers	NO	NO	YES	Rectangle	1666	1154	1
589	sa stroma pancreas 2000 - 21	ROI69	51.9	0.42	36	CTF Fibers	NO	NO	YES	Rectangle	1666	2178	1
590	sa stroma pancreas 2000 - 21	ROI25	159.7	0.42	34	CTF Fibers	NO	NO	YES	Rectangle	642	1154	1
591	sa stroma pancreas 2000 - 21	ROI38	140.3	0.59	35	CTF Fibers	NO	NO	YES	Rectangle	898	1922	1
592	sa stroma pancreas 2000 - 21	ROI59	11.8	0.42	34	CTF Fibers	NO	NO	YES	Rectangle	1410	2178	1
593	sa stroma pancreas 2000 - 21	ROI35	58.7	0.16	49	CTF Fibers	NO	NO	YES	Rectangle	898	1154	1
594	sa stroma pancreas 2000 - 21	ROI14	146.8	0.17	34	CTF Fibers	NO	NO	YES	Rectangle	386	898	1
595	sa stroma pancreas 2000 - 21	ROI23	59.6	0.18	34	CTF Fibers	NO	NO	YES	Rectangle	642	642	1
596	sa stroma pancreas 2000 - 21	ROI34	84.5	0.61	49	CTF Fibers	NO	NO	YES	Rectangle	898	898	1
597	sa stroma pancreas 2000 - 21	ROI42	123.3	0.53	42	CTF Fibers	NO	NO	YES	Rectangle	1154	386	1
598	sa stroma pancreas 2000 - 21	ROI43	93.1	0.3	49	CTF Fibers	NO	NO	YES	Rectangle	1154	642	1
599	sa stroma pancreas 2000 - 21	ROI45	17.1	0.13	46	CTF Fibers	NO	NO	YES	Rectangle	1154	1154	1
600	sa stroma pancreas 2000 - 21	ROI50	170.6	0.47	35	CTF Fibers	NO	NO	YES	Rectangle	1154	2434	1
601	sa stroma pancreas 2000 - 21	ROI52	137.8	0.21	65	CTF Fibers	NO	NO	YES	Rectangle	1410	386	1
602	sa stroma pancreas 2000 - 21	ROI53	122.3	0.22	68	CTF Fibers	NO	NO	YES	Rectangle	1410	642	1
603	sa stroma pancreas 2000 - 21	ROI54	110.7	0.25	42	CTF Fibers	NO	NO	YES	Rectangle	1410	898	1
604	sa stroma pancreas 2000 - 21	ROI56	109.3	0.72	38	CTF Fibers	NO	NO	YES	Rectangle	1410	1410	1
605	sa stroma pancreas 2000 - 21	ROI64	65.6	0.39	55	CTF Fibers	NO	NO	YES	Rectangle	1666	898	1
606	sa stroma pancreas 2000 - 21	ROI74	61.6	0.17	58	CTF Fibers	NO	NO	YES	Rectangle	1922	898	1
607	sa stroma pancreas 2000 - 21	ROI75	107.1	0.28	37	CTF Fibers	NO	NO	YES	Rectangle	1922	1154	1
608	sa stroma pancreas 2000 - 21	ROI84	108.6	0.19	58	CTF Fibers	NO	NO	YES	Rectangle	2178	898	1
609	sa stroma pancreas 2000 - 21	ROI85	117.1	0.58	59	CTF Fibers	NO	NO	YES	Rectangle	2178	1154	1
610	sa stroma pancreas 2000 - 21	ROI44	72.5	0.42	54	CTF Fibers	NO	NO	YES	Rectangle	1154	898	1
611	sa stroma pancreas 2000 - 21	ROI55	30.4	0.16	32	CTF Fibers	NO	NO	YES	Rectangle	1410	1154	1
612	sa stroma pancreas 2000 - 21	ROI57	69.6	0.57	35	CTF Fibers	NO	NO	YES	Rectangle	1410	1666	1
613	sa stroma pancreas 2000 - 21	ROI60	110.2	0.28	40	CTF Fibers	NO	NO	YES	Rectangle	1410	2434	1
614	sa stroma pancreas 2000 - 21	ROI62	135	0.39	68	CTF Fibers	NO	NO	YES	Rectangle	1666	386	1
615	sa stroma pancreas 2000 - 21	ROI63	120.4	0.12	63	CTF Fibers	NO	NO	YES	Rectangle	1666	642	1
616	sa stroma pancreas 2000 - 21	ROI72	137.5	0.44	53	CTF Fibers	NO	NO	YES	Rectangle	1922	386	1
617	sa stroma pancreas 2000 - 21	ROI73	91.2	0.37	51	CTF Fibers	NO	NO	YES	Rectangle	1922	642	1
618	sa stroma pancreas 2000 - 21	ROI76	59.5	0.4	39	CTF Fibers	NO	NO	YES	Rectangle	1922	1410	1
619	sa stroma pancreas 2000 - 21	ROI77	40.6	0.53	28	CTF Fibers	NO	NO	YES	Rectangle	1922	1666	1
620	sa stroma pancreas 2000 - 21	ROI83	96.2	0.21	32	CTF Fibers	NO	NO	YES	Rectangle	2178	642	1
621	sa stroma pancreas 2000 - 21	ROI86	118.1	0.4	75	CTF Fibers	NO	NO	YES	Rectangle	2178	1410	1
622	sa stroma pancreas 2000 - 21	ROI87	0.1	0.07	52	CTF Fibers	NO	NO	YES	Rectangle	2178	1666	1
623	sa stroma pancreas 2000 - 21	ROI96	129.2	0.64	36	CTF Fibers	NO	NO	YES	Rectangle	2434	1410	1
624	sa stroma pancreas 2000 - 22	ROI24	87.4	0.6	35	CTF Fibers	NO	NO	YES	Rectangle	642	898	1
625	sa stroma pancreas 2000 - 22	ROI33	103.9	0.66	27	CTF Fibers	NO	NO	YES	Rectangle	898	642	1
626	sa stroma pancreas 2000 - 22	ROI48	122.4	0.45	77	CTF Fibers	NO	NO	YES	Rectangle	1154	1922	1
627	sa stroma pancreas 2000 - 22	ROI49	101.9	0.53	70	CTF Fibers	NO	NO	YES	Rectangle	1154	2178	1
628	sa stroma pancreas 2000 - 22	ROI65	37.3	0.36	61	CTF Fibers	NO	NO	YES	Rectangle	1666	1154	1
629	sa stroma pancreas 2000 - 22	ROI69	66.7	0.68	51	CTF Fibers	NO	NO	YES	Rectangle	1666	2178	1
630	sa stroma pancreas 2000 - 22	ROI25	89	0.12	68	CTF Fibers	NO	NO	YES	Rectangle	642	1154	1
631	sa stroma pancreas 2000 - 22	ROI38	105.5	0.1	62	CTF Fibers	NO	NO	YES	Rectangle	898	1922	1
632	sa stroma pancreas 2000 - 22	ROI59	67.9	0.48	64	CTF Fibers	NO	NO	YES	Rectangle	1410	2178	1
633	sa stroma pancreas 2000 - 22	ROI35	114.6	0.35	65	CTF Fibers	NO	NO	YES	Rectangle	898	1154	1
634	sa stroma pancreas 2000 - 22	ROI23	105.4	0.62	18	CTF Fibers	NO	NO	YES	Rectangle	642	642	1
635	sa stroma pancreas 2000 - 22	ROI34	129.2	0.31	44	CTF Fibers	NO	NO	YES	Rectangle	898	898	1
636	sa stroma pancreas 2000 - 22	ROI45	52.8	0.25	64	CTF Fibers	NO	NO	YES	Rectangle	1154	1154	1
637	sa stroma pancreas 2000 - 22	ROI54	48.8	0.45	46	CTF Fibers	NO	NO	YES	Rectangle	1410	898	1
638	sa stroma pancreas 2000 - 22	ROI56	54.3	0.53	71	CTF Fibers	NO	NO	YES	Rectangle	1410	1410	1
639	sa stroma pancreas 2000 - 22	ROI64	51.1	0.13	56	CTF Fibers	NO	NO	YES	Rectangle	1666	898	1
640	sa stroma pancreas 2000 - 22	ROI74	37.6	0.47	69	CTF Fibers	NO	NO	YES	Rectangle	1922	898	1
641	sa stroma pancreas 2000 - 22	ROI75	33.2	0.27	74	CTF Fibers	NO	NO	YES	Rectangle	1922	1154	1
642	sa stroma pancreas 2000 - 22	ROI84	24.2	0.38	39	CTF Fibers	NO	NO	YES	Rectangle	2178	898	1
643	sa stroma pancreas 2000 - 22	ROI85	25.5	0.66	42	CTF Fibers	NO	NO	YES	Rectangle	2178	1154	1
644	sa stroma pancreas 2000 - 22	ROI44	175.5	0.18	29	CTF Fibers	NO	NO	YES	Rectangle	1154	898	1
645	sa stroma pancreas 2000 - 22	ROI55	48.8	0.43	45	CTF Fibers	NO	NO	YES	Rectangle	1410	1154	1
646	sa stroma pancreas 2000 - 22	ROI57	47.4	0.62	71	CTF Fibers	NO	NO	YES	Rectangle	1410	1666	1
647	sa stroma pancreas 2000 - 22	ROI62	74.2	0.66	23	CTF Fibers	NO	NO	YES	Rectangle	1666	386	1
648	sa stroma pancreas 2000 - 22	ROI63	72.6	0.46	39	CTF Fibers	NO	NO	YES	Rectangle	1666	642	1
649	sa stroma pancreas 2000 - 22	ROI72	87.2	0.5	38	CTF Fibers	NO	NO	YES	Rectangle	1922	386	1
650	sa stroma pancreas 2000 - 22	ROI73	68.5	0.22	56	CTF Fibers	NO	NO	YES	Rectangle	1922	642	1
651	sa stroma pancreas 2000 - 22	ROI76	37.4	0.55	81	CTF Fibers	NO	NO	YES	Rectangle	1922	1410	1
652	sa stroma pancreas 2000 - 22	ROI77	33.5	0.47	70	CTF Fibers	NO	NO	YES	Rectangle	1922	1666	1
653	sa stroma pancreas 2000 - 22	ROI83	46.1	0.35	57	CTF Fibers	NO	NO	YES	Rectangle	2178	642	1
654	sa stroma pancreas 2000 - 22	ROI86	27	0.77	59	CTF Fibers	NO	NO	YES	Rectangle	2178	1410	1
655	sa stroma pancreas 2000 - 22	ROI87	17	0.62	54	CTF Fibers	NO	NO	YES	Rectangle	2178	1666	1
656	sa stroma pancreas 2000 - 22	ROI96	17.1	0.4	55	CTF Fibers	NO	NO	YES	Rectangle	2434	1410	1
657	sa stroma pancreas 2000 - 22	ROI15	144.2	0.71	53	CTF Fibers	NO	NO	YES	Rectangle	386	1154	1
658	sa stroma pancreas 2000 - 22	ROI16	128.6	0.52	38	CTF Fibers	NO	NO	YES	Rectangle	386	1410	1
659	sa stroma pancreas 2000 - 22	ROI26	131.6	0.54	45	CTF Fibers	NO	NO	YES	Rectangle	642	1410	1
660	sa stroma pancreas 2000 - 22	ROI27	108.1	0.21	38	CTF Fibers	NO	NO	YES	Rectangle	642	1666	1
661	sa stroma pancreas 2000 - 22	ROI28	63.2	0.26	50	CTF Fibers	NO	NO	YES	Rectangle	642	1922	1
662	sa stroma pancreas 2000 - 22	ROI36	122.8	0.4	81	CTF Fibers	NO	NO	YES	Rectangle	898	1410	1
663	sa stroma pancreas 2000 - 22	ROI37	108.4	0.33	71	CTF Fibers	NO	NO	YES	Rectangle	898	1666	1
664	sa stroma pancreas 2000 - 22	ROI39	65.7	0.55	63	CTF Fibers	NO	NO	YES	Rectangle	898	2178	1
665	sa stroma pancreas 2000 - 22	ROI46	67.7	0.38	74	CTF Fibers	NO	NO	YES	Rectangle	1154	1410	1
666	sa stroma pancreas 2000 - 22	ROI47	85	0.26	71	CTF Fibers	NO	NO	YES	Rectangle	1154	1666	1
667	sa stroma pancreas 2000 - 22	ROI58	55.6	0.32	71	CTF Fibers	NO	NO	YES	Rectangle	1410	1922	1
668	sa stroma pancreas 2000 - 22	ROI66	42.1	0.57	69	CTF Fibers	NO	NO	YES	Rectangle	1666	1410	1
669	sa stroma pancreas 2000 - 22	ROI67	39.8	0.62	80	CTF Fibers	NO	NO	YES	Rectangle	1666	1666	1
670	sa stroma pancreas 2000 - 22	ROI68	48.5	0.59	83	CTF Fibers	NO	NO	YES	Rectangle	1666	1922	1
671	sa stroma pancreas 2000 - 22	ROI78	47	0.45	48	CTF Fibers	NO	NO	YES	Rectangle	1922	1922	1
672	sa stroma pancreas 2000 - 22	ROI79	74.3	0.11	41	CTF Fibers	NO	NO	YES	Rectangle	1922	2178	1
673	sa stroma pancreas 2000 - 22	ROI88	31.9	0.37	20	CTF Fibers	NO	NO	YES	Rectangle	2178	1922	1
674	sa stroma pancreas 2000 - 22	ROI95	29.2	0.58	43	CTF Fibers	NO	NO	YES	Rectangle	2434	1154	1
675	sa stroma pancreas 2000 - 22	ROI97	173.1	0.69	29	CTF Fibers	NO	NO	YES	Rectangle	2434	1666	1
676	sa stroma pancreas 2000 - 27	ROI24	72	0.4	34	CTF Fibers	NO	NO	YES	Rectangle	642	898	1
677	sa stroma pancreas 2000 - 27	ROI33	75	0.62	54	CTF Fibers	NO	NO	YES	Rectangle	898	642	1
678	sa stroma pancreas 2000 - 27	ROI48	29.3	0.59	63	CTF Fibers	NO	NO	YES	Rectangle	1154	1922	1
679	sa stroma pancreas 2000 - 27	ROI49	8.4	0.49	55	CTF Fibers	NO	NO	YES	Rectangle	1154	2178	1
680	sa stroma pancreas 2000 - 27	ROI65	76.5	0.77	52	CTF Fibers	NO	NO	YES	Rectangle	1666	1154	1
681	sa stroma pancreas 2000 - 27	ROI69	49.1	0.4	31	CTF Fibers	NO	NO	YES	Rectangle	1666	2178	1
682	sa stroma pancreas 2000 - 27	ROI38	20.8	0.56	52	CTF Fibers	NO	NO	YES	Rectangle	898	1922	1
683	sa stroma pancreas 2000 - 27	ROI59	170.6	0.37	39	CTF Fibers	NO	NO	YES	Rectangle	1410	2178	1
684	sa stroma pancreas 2000 - 27	ROI23	65	0.84	33	CTF Fibers	NO	NO	YES	Rectangle	642	642	1
685	sa stroma pancreas 2000 - 27	ROI34	81.6	0.69	28	CTF Fibers	NO	NO	YES	Rectangle	898	898	1
686	sa stroma pancreas 2000 - 27	ROI54	67.3	0.47	45	CTF Fibers	NO	NO	YES	Rectangle	1410	898	1
687	sa stroma pancreas 2000 - 27	ROI56	36.7	0.32	39	CTF Fibers	NO	NO	YES	Rectangle	1410	1410	1
688	sa stroma pancreas 2000 - 27	ROI64	67.2	0.73	49	CTF Fibers	NO	NO	YES	Rectangle	1666	898	1
689	sa stroma pancreas 2000 - 27	ROI85	89.2	0.41	39	CTF Fibers	NO	NO	YES	Rectangle	2178	1154	1
690	sa stroma pancreas 2000 - 27	ROI55	70.1	0.72	34	CTF Fibers	NO	NO	YES	Rectangle	1410	1154	1
691	sa stroma pancreas 2000 - 27	ROI57	31.6	0.66	27	CTF Fibers	NO	NO	YES	Rectangle	1410	1666	1
692	sa stroma pancreas 2000 - 27	ROI62	51	0.32	38	CTF Fibers	NO	NO	YES	Rectangle	1666	386	1
693	sa stroma pancreas 2000 - 27	ROI63	62.7	0.68	59	CTF Fibers	NO	NO	YES	Rectangle	1666	642	1
694	sa stroma pancreas 2000 - 27	ROI73	63.9	0.8	43	CTF Fibers	NO	NO	YES	Rectangle	1922	642	1
695	sa stroma pancreas 2000 - 27	ROI76	106.3	0.04	52	CTF Fibers	NO	NO	YES	Rectangle	1922	1410	1
696	sa stroma pancreas 2000 - 27	ROI77	3.5	0.23	59	CTF Fibers	NO	NO	YES	Rectangle	1922	1666	1
697	sa stroma pancreas 2000 - 27	ROI86	62.4	0.53	59	CTF Fibers	NO	NO	YES	Rectangle	2178	1410	1
698	sa stroma pancreas 2000 - 27	ROI87	41	0.44	34	CTF Fibers	NO	NO	YES	Rectangle	2178	1666	1
699	sa stroma pancreas 2000 - 27	ROI15	58.1	0.73	30	CTF Fibers	NO	NO	YES	Rectangle	386	1154	1
700	sa stroma pancreas 2000 - 27	ROI16	63.4	0.71	32	CTF Fibers	NO	NO	YES	Rectangle	386	1410	1
701	sa stroma pancreas 2000 - 27	ROI27	14.8	0.57	47	CTF Fibers	NO	NO	YES	Rectangle	642	1666	1
702	sa stroma pancreas 2000 - 27	ROI28	26.1	0.46	74	CTF Fibers	NO	NO	YES	Rectangle	642	1922	1
703	sa stroma pancreas 2000 - 27	ROI37	8	0.73	38	CTF Fibers	NO	NO	YES	Rectangle	898	1666	1
704	sa stroma pancreas 2000 - 27	ROI39	24	0.62	63	CTF Fibers	NO	NO	YES	Rectangle	898	2178	1
705	sa stroma pancreas 2000 - 27	ROI47	6.1	0.29	42	CTF Fibers	NO	NO	YES	Rectangle	1154	1666	1
706	sa stroma pancreas 2000 - 27	ROI58	10.7	0.48	56	CTF Fibers	NO	NO	YES	Rectangle	1410	1922	1
707	sa stroma pancreas 2000 - 27	ROI66	58.3	0.37	50	CTF Fibers	NO	NO	YES	Rectangle	1666	1410	1
708	sa stroma pancreas 2000 - 27	ROI67	29.4	0.13	58	CTF Fibers	NO	NO	YES	Rectangle	1666	1666	1
709	sa stroma pancreas 2000 - 27	ROI68	172.5	0.25	54	CTF Fibers	NO	NO	YES	Rectangle	1666	1922	1
710	sa stroma pancreas 2000 - 27	ROI78	139.6	0.3	52	CTF Fibers	NO	NO	YES	Rectangle	1922	1922	1
711	sa stroma pancreas 2000 - 27	ROI17	179.8	0.49	46	CTF Fibers	NO	NO	YES	Rectangle	386	1666	1
712	sa stroma pancreas 2000 - 27	ROI18	12.9	0.41	37	CTF Fibers	NO	NO	YES	Rectangle	386	1922	1
713	sa stroma pancreas 2000 - 27	ROI32	51.3	0.77	38	CTF Fibers	NO	NO	YES	Rectangle	898	386	1
714	sa stroma pancreas 2000 - 27	ROI42	80	0.34	63	CTF Fibers	NO	NO	YES	Rectangle	1154	386	1
715	sa stroma pancreas 2000 - 27	ROI52	96.6	0.48	66	CTF Fibers	NO	NO	YES	Rectangle	1410	386	1
716	sa stroma pancreas 2000 - 27	ROI53	89.5	0.3	60	CTF Fibers	NO	NO	YES	Rectangle	1410	642	1
717	sa stroma pancreas 2000 - 29	ROI24	74.7	0.49	68	CTF Fibers	NO	NO	YES	Rectangle	642	898	1
718	sa stroma pancreas 2000 - 29	ROI33	78.4	0.68	71	CTF Fibers	NO	NO	YES	Rectangle	898	642	1
719	sa stroma pancreas 2000 - 29	ROI48	98.2	0.6	32	CTF Fibers	NO	NO	YES	Rectangle	1154	1922	1
720	sa stroma pancreas 2000 - 29	ROI49	98.3	0.67	61	CTF Fibers	NO	NO	YES	Rectangle	1154	2178	1
721	sa stroma pancreas 2000 - 29	ROI65	90.3	0.59	19	CTF Fibers	NO	NO	YES	Rectangle	1666	1154	1
722	sa stroma pancreas 2000 - 29	ROI38	96.8	0.76	42	CTF Fibers	NO	NO	YES	Rectangle	898	1922	1
723	sa stroma pancreas 2000 - 29	ROI59	98.6	0.45	55	CTF Fibers	NO	NO	YES	Rectangle	1410	2178	1
724	sa stroma pancreas 2000 - 29	ROI23	91.7	0.59	58	CTF Fibers	NO	NO	YES	Rectangle	642	642	1
725	sa stroma pancreas 2000 - 29	ROI34	71	0.52	57	CTF Fibers	NO	NO	YES	Rectangle	898	898	1
726	sa stroma pancreas 2000 - 29	ROI54	96.1	0.74	29	CTF Fibers	NO	NO	YES	Rectangle	1410	898	1
727	sa stroma pancreas 2000 - 29	ROI64	104.8	0.87	34	CTF Fibers	NO	NO	YES	Rectangle	1666	898	1
728	sa stroma pancreas 2000 - 29	ROI85	105.1	0.78	22	CTF Fibers	NO	NO	YES	Rectangle	2178	1154	1
729	sa stroma pancreas 2000 - 29	ROI62	98.9	0.64	35	CTF Fibers	NO	NO	YES	Rectangle	1666	386	1
730	sa stroma pancreas 2000 - 29	ROI63	102.2	0.55	42	CTF Fibers	NO	NO	YES	Rectangle	1666	642	1
731	sa stroma pancreas 2000 - 29	ROI73	102	0.67	47	CTF Fibers	NO	NO	YES	Rectangle	1922	642	1
732	sa stroma pancreas 2000 - 29	ROI77	80.9	0.34	23	CTF Fibers	NO	NO	YES	Rectangle	1922	1666	1
733	sa stroma pancreas 2000 - 29	ROI86	119.1	0.36	29	CTF Fibers	NO	NO	YES	Rectangle	2178	1410	1
734	sa stroma pancreas 2000 - 29	ROI87	175.5	0.27	22	CTF Fibers	NO	NO	YES	Rectangle	2178	1666	1
735	sa stroma pancreas 2000 - 29	ROI15	79.2	0.45	46	CTF Fibers	NO	NO	YES	Rectangle	386	1154	1
736	sa stroma pancreas 2000 - 29	ROI16	74.1	0.51	54	CTF Fibers	NO	NO	YES	Rectangle	386	1410	1
737	sa stroma pancreas 2000 - 29	ROI27	95.1	0.71	57	CTF Fibers	NO	NO	YES	Rectangle	642	1666	1
738	sa stroma pancreas 2000 - 29	ROI28	110.7	0.63	69	CTF Fibers	NO	NO	YES	Rectangle	642	1922	1
739	sa stroma pancreas 2000 - 29	ROI37	88.4	0.74	39	CTF Fibers	NO	NO	YES	Rectangle	898	1666	1
740	sa stroma pancreas 2000 - 29	ROI39	110.3	0.67	37	CTF Fibers	NO	NO	YES	Rectangle	898	2178	1
741	sa stroma pancreas 2000 - 29	ROI47	90.1	0.81	19	CTF Fibers	NO	NO	YES	Rectangle	1154	1666	1
742	sa stroma pancreas 2000 - 29	ROI58	84.6	0.59	40	CTF Fibers	NO	NO	YES	Rectangle	1410	1922	1
743	sa stroma pancreas 2000 - 29	ROI66	80.2	0.82	24	CTF Fibers	NO	NO	YES	Rectangle	1666	1410	1
744	sa stroma pancreas 2000 - 29	ROI68	85.4	0.5	20	CTF Fibers	NO	NO	YES	Rectangle	1666	1922	1
745	sa stroma pancreas 2000 - 29	ROI17	92.4	0.71	66	CTF Fibers	NO	NO	YES	Rectangle	386	1666	1
746	sa stroma pancreas 2000 - 29	ROI18	103.7	0.5	53	CTF Fibers	NO	NO	YES	Rectangle	386	1922	1
747	sa stroma pancreas 2000 - 29	ROI32	93.3	0.3	55	CTF Fibers	NO	NO	YES	Rectangle	898	386	1
748	sa stroma pancreas 2000 - 29	ROI42	92.6	0.35	57	CTF Fibers	NO	NO	YES	Rectangle	1154	386	1
749	sa stroma pancreas 2000 - 29	ROI52	80	0.42	33	CTF Fibers	NO	NO	YES	Rectangle	1410	386	1
750	sa stroma pancreas 2000 - 29	ROI53	89.2	0.57	36	CTF Fibers	NO	NO	YES	Rectangle	1410	642	1
751	sa stroma pancreas 2000 - 29	ROI13	133.6	0.18	47	CTF Fibers	NO	NO	YES	Rectangle	386	642	1
752	sa stroma pancreas 2000 - 29	ROI14	105.3	0.49	59	CTF Fibers	NO	NO	YES	Rectangle	386	898	1
753	sa stroma pancreas 2000 - 29	ROI22	116.4	0.46	34	CTF Fibers	NO	NO	YES	Rectangle	642	386	1
754	sa stroma pancreas 2000 - 29	ROI25	72.5	0.4	68	CTF Fibers	NO	NO	YES	Rectangle	642	1154	1
755	sa stroma pancreas 2000 - 29	ROI26	76.5	0.72	66	CTF Fibers	NO	NO	YES	Rectangle	642	1410	1
756	sa stroma pancreas 2000 - 29	ROI29	113.6	0.74	36	CTF Fibers	NO	NO	YES	Rectangle	642	2178	1
757	sa stroma pancreas 2000 - 29	ROI35	66.6	0.64	57	CTF Fibers	NO	NO	YES	Rectangle	898	1154	1
758	sa stroma pancreas 2000 - 29	ROI36	80.9	0.66	47	CTF Fibers	NO	NO	YES	Rectangle	898	1410	1
759	sa stroma pancreas 2000 - 29	ROI43	86.4	0.36	73	CTF Fibers	NO	NO	YES	Rectangle	1154	642	1
760	sa stroma pancreas 2000 - 29	ROI44	64.7	0.56	61	CTF Fibers	NO	NO	YES	Rectangle	1154	898	1
761	sa stroma pancreas 2000 - 29	ROI45	86.9	0.64	35	CTF Fibers	NO	NO	YES	Rectangle	1154	1154	1
762	sa stroma pancreas 2000 - 29	ROI72	90.6	0.63	24	CTF Fibers	NO	NO	YES	Rectangle	1922	386	1
763	sa stroma pancreas 2000 - 29	ROI74	98.6	0.7	38	CTF Fibers	NO	NO	YES	Rectangle	1922	898	1
764	sa stroma pancreas 2000 - 29	ROI75	96.5	0.82	16	CTF Fibers	NO	NO	YES	Rectangle	1922	1154	1
765	sa stroma pancreas 2000 - 29	ROI83	106.6	0.6	28	CTF Fibers	NO	NO	YES	Rectangle	2178	642	1
766	sa stroma pancreas 2000 - 29	ROI84	126.1	0.46	23	CTF Fibers	NO	NO	YES	Rectangle	2178	898	1
767	sa stroma pancreas 2000 - 29	ROI94	112.2	0.63	36	CTF Fibers	NO	NO	YES	Rectangle	2434	898	1
768	sa stroma pancreas 2000 - 29	ROI96	68.2	0.59	20	CTF Fibers	NO	NO	YES	Rectangle	2434	1410	1
769	sa stroma pancreas 2000 - 29	ROI97	83	0.54	23	CTF Fibers	NO	NO	YES	Rectangle	2434	1666	1
770	sa stroma pancreas 2000 - 30	ROI33	103.9	0.33	60	CTF Fibers	NO	NO	YES	Rectangle	898	642	1
771	sa stroma pancreas 2000 - 30	ROI48	88	0.4	30	CTF Fibers	NO	NO	YES	Rectangle	1154	1922	1
772	sa stroma pancreas 2000 - 30	ROI49	88.9	0.67	19	CTF Fibers	NO	NO	YES	Rectangle	1154	2178	1
773	sa stroma pancreas 2000 - 30	ROI34	109.5	0.58	67	CTF Fibers	NO	NO	YES	Rectangle	898	898	1
774	sa stroma pancreas 2000 - 30	ROI62	110.8	0.3	31	CTF Fibers	NO	NO	YES	Rectangle	1666	386	1
775	sa stroma pancreas 2000 - 30	ROI73	134.4	0.44	24	CTF Fibers	NO	NO	YES	Rectangle	1922	642	1
776	sa stroma pancreas 2000 - 30	ROI87	72.1	0.08	42	CTF Fibers	NO	NO	YES	Rectangle	2178	1666	1
777	sa stroma pancreas 2000 - 30	ROI15	149.9	0.13	46	CTF Fibers	NO	NO	YES	Rectangle	386	1154	1
778	sa stroma pancreas 2000 - 30	ROI16	165.2	0.21	54	CTF Fibers	NO	NO	YES	Rectangle	386	1410	1
779	sa stroma pancreas 2000 - 30	ROI27	149	0.35	47	CTF Fibers	NO	NO	YES	Rectangle	642	1666	1
780	sa stroma pancreas 2000 - 30	ROI37	103.6	0.56	41	CTF Fibers	NO	NO	YES	Rectangle	898	1666	1
781	sa stroma pancreas 2000 - 30	ROI47	103.4	0.39	52	CTF Fibers	NO	NO	YES	Rectangle	1154	1666	1
782	sa stroma pancreas 2000 - 30	ROI58	47.5	0.09	52	CTF Fibers	NO	NO	YES	Rectangle	1410	1922	1
783	sa stroma pancreas 2000 - 30	ROI66	113.5	0.02	61	CTF Fibers	NO	NO	YES	Rectangle	1666	1410	1
784	sa stroma pancreas 2000 - 30	ROI68	82.2	0.15	45	CTF Fibers	NO	NO	YES	Rectangle	1666	1922	1
785	sa stroma pancreas 2000 - 30	ROI17	127.2	0.36	53	CTF Fibers	NO	NO	YES	Rectangle	386	1666	1
786	sa stroma pancreas 2000 - 30	ROI32	116.1	0.2	49	CTF Fibers	NO	NO	YES	Rectangle	898	386	1
787	sa stroma pancreas 2000 - 30	ROI42	146.9	0.32	62	CTF Fibers	NO	NO	YES	Rectangle	1154	386	1
788	sa stroma pancreas 2000 - 30	ROI14	176.2	0.2	47	CTF Fibers	NO	NO	YES	Rectangle	386	898	1
789	sa stroma pancreas 2000 - 30	ROI25	125.3	0.32	70	CTF Fibers	NO	NO	YES	Rectangle	642	1154	1
790	sa stroma pancreas 2000 - 30	ROI26	111.9	0.31	47	CTF Fibers	NO	NO	YES	Rectangle	642	1410	1
791	sa stroma pancreas 2000 - 30	ROI35	112	0.53	54	CTF Fibers	NO	NO	YES	Rectangle	898	1154	1
792	sa stroma pancreas 2000 - 30	ROI36	106.4	0.54	52	CTF Fibers	NO	NO	YES	Rectangle	898	1410	1
793	sa stroma pancreas 2000 - 30	ROI44	93.6	0.27	52	CTF Fibers	NO	NO	YES	Rectangle	1154	898	1
794	sa stroma pancreas 2000 - 30	ROI45	99.1	0.72	39	CTF Fibers	NO	NO	YES	Rectangle	1154	1154	1
795	sa stroma pancreas 2000 - 30	ROI75	106.2	0.33	69	CTF Fibers	NO	NO	YES	Rectangle	1922	1154	1
796	sa stroma pancreas 2000 - 30	ROI84	100.1	0.29	58	CTF Fibers	NO	NO	YES	Rectangle	2178	898	1
797	sa stroma pancreas 2000 - 30	ROI46	95.8	0.44	66	CTF Fibers	NO	NO	YES	Rectangle	1154	1410	1
798	sa stroma pancreas 2000 - 30	ROI56	39.8	0.1	82	CTF Fibers	NO	NO	YES	Rectangle	1410	1410	1
799	sa stroma pancreas 2000 - 30	ROI57	64.2	0.18	61	CTF Fibers	NO	NO	YES	Rectangle	1410	1666	1
800	sa stroma pancreas 2000 - 30	ROI67	45.2	0.2	82	CTF Fibers	NO	NO	YES	Rectangle	1666	1666	1
801	sa stroma pancreas 2000 - 30	ROI76	58.9	0.33	50	CTF Fibers	NO	NO	YES	Rectangle	1922	1410	1
802	sa stroma pancreas 2000 - 30	ROI18	144.8	0.47	26	CTF Fibers	NO	NO	YES	Rectangle	386	1922	1
803	sa stroma pancreas 2000 - 30	ROI23	70	0.46	54	CTF Fibers	NO	NO	YES	Rectangle	642	642	1
804	sa stroma pancreas 2000 - 30	ROI24	93.8	0.14	64	CTF Fibers	NO	NO	YES	Rectangle	642	898	1
805	sa stroma pancreas 2000 - 30	ROI28	90.9	0.37	31	CTF Fibers	NO	NO	YES	Rectangle	642	1922	1
806	sa stroma pancreas 2000 - 30	ROI29	63.4	0.29	32	CTF Fibers	NO	NO	YES	Rectangle	642	2178	1
807	sa stroma pancreas 2000 - 30	ROI38	79.6	0.41	44	CTF Fibers	NO	NO	YES	Rectangle	898	1922	1
808	sa stroma pancreas 2000 - 30	ROI39	68.8	0.51	35	CTF Fibers	NO	NO	YES	Rectangle	898	2178	1
809	sa stroma pancreas 2000 - 30	ROI43	119.3	0.52	65	CTF Fibers	NO	NO	YES	Rectangle	1154	642	1
810	sa stroma pancreas 2000 - 30	ROI52	153.1	0.38	56	CTF Fibers	NO	NO	YES	Rectangle	1410	386	1
811	sa stroma pancreas 2000 - 30	ROI53	142.1	0.51	41	CTF Fibers	NO	NO	YES	Rectangle	1410	642	1
812	sa stroma pancreas 2000 - 30	ROI54	155.2	0.21	25	CTF Fibers	NO	NO	YES	Rectangle	1410	898	1
813	sa stroma pancreas 2000 - 30	ROI55	118.9	0.33	27	CTF Fibers	NO	NO	YES	Rectangle	1410	1154	1
814	sa stroma pancreas 2000 - 30	ROI59	72	0.42	28	CTF Fibers	NO	NO	YES	Rectangle	1410	2178	1
815	sa stroma pancreas 2000 - 30	ROI63	121.2	0.61	72	CTF Fibers	NO	NO	YES	Rectangle	1666	642	1
816	sa stroma pancreas 2000 - 30	ROI64	121.4	0.52	64	CTF Fibers	NO	NO	YES	Rectangle	1666	898	1
817	sa stroma pancreas 2000 - 30	ROI65	114.4	0.23	57	CTF Fibers	NO	NO	YES	Rectangle	1666	1154	1
818	sa stroma pancreas 2000 - 30	ROI74	119.1	0.4	52	CTF Fibers	NO	NO	YES	Rectangle	1922	898	1
819	sa stroma pancreas 2000 - 30	ROI77	93.2	0.14	66	CTF Fibers	NO	NO	YES	Rectangle	1922	1666	1
820	sa stroma pancreas 2000 - 30	ROI78	93	0.21	55	CTF Fibers	NO	NO	YES	Rectangle	1922	1922	1
821	sa stroma pancreas 2000 - 30	ROI79	117.2	0.26	40	CTF Fibers	NO	NO	YES	Rectangle	1922	2178	1
822	sa stroma pancreas 2000 - 30	ROI85	103.1	0.13	69	CTF Fibers	NO	NO	YES	Rectangle	2178	1154	1
823	sa stroma pancreas 2000 - 30	ROI86	54.1	0.36	63	CTF Fibers	NO	NO	YES	Rectangle	2178	1410	1
824	sa stroma pancreas 2000 - 31	ROI48	146.6	0.64	51	CTF Fibers	NO	NO	YES	Rectangle	1154	1922	1
825	sa stroma pancreas 2000 - 31	ROI49	137.4	0.83	75	CTF Fibers	NO	NO	YES	Rectangle	1154	2178	1
826	sa stroma pancreas 2000 - 31	ROI62	2.7	0.5	60	CTF Fibers	NO	NO	YES	Rectangle	1666	386	1
827	sa stroma pancreas 2000 - 31	ROI73	101.4	0.26	43	CTF Fibers	NO	NO	YES	Rectangle	1922	642	1
828	sa stroma pancreas 2000 - 31	ROI87	9	0.14	34	CTF Fibers	NO	NO	YES	Rectangle	2178	1666	1
829	sa stroma pancreas 2000 - 31	ROI15	128.5	0.76	31	CTF Fibers	NO	NO	YES	Rectangle	386	1154	1
830	sa stroma pancreas 2000 - 31	ROI16	132.6	0.7	36	CTF Fibers	NO	NO	YES	Rectangle	386	1410	1
831	sa stroma pancreas 2000 - 31	ROI27	122.7	0.66	67	CTF Fibers	NO	NO	YES	Rectangle	642	1666	1
832	sa stroma pancreas 2000 - 31	ROI37	133	0.61	58	CTF Fibers	NO	NO	YES	Rectangle	898	1666	1
833	sa stroma pancreas 2000 - 31	ROI58	123.2	0.2	58	CTF Fibers	NO	NO	YES	Rectangle	1410	1922	1
834	sa stroma pancreas 2000 - 31	ROI66	145.8	0.51	70	CTF Fibers	NO	NO	YES	Rectangle	1666	1410	1
835	sa stroma pancreas 2000 - 31	ROI68	151.3	0.4	69	CTF Fibers	NO	NO	YES	Rectangle	1666	1922	1
836	sa stroma pancreas 2000 - 31	ROI25	136.2	0.81	24	CTF Fibers	NO	NO	YES	Rectangle	642	1154	1
837	sa stroma pancreas 2000 - 31	ROI26	132	0.72	50	CTF Fibers	NO	NO	YES	Rectangle	642	1410	1
838	sa stroma pancreas 2000 - 31	ROI36	127.6	0.81	14	CTF Fibers	NO	NO	YES	Rectangle	898	1410	1
839	sa stroma pancreas 2000 - 31	ROI44	108.8	0.73	53	CTF Fibers	NO	NO	YES	Rectangle	1154	898	1
840	sa stroma pancreas 2000 - 31	ROI45	127.1	0.82	27	CTF Fibers	NO	NO	YES	Rectangle	1154	1154	1
841	sa stroma pancreas 2000 - 31	ROI75	149.3	0.22	65	CTF Fibers	NO	NO	YES	Rectangle	1922	1154	1
842	sa stroma pancreas 2000 - 31	ROI84	107.4	0.41	43	CTF Fibers	NO	NO	YES	Rectangle	2178	898	1
843	sa stroma pancreas 2000 - 31	ROI56	128.8	0.82	55	CTF Fibers	NO	NO	YES	Rectangle	1410	1410	1
844	sa stroma pancreas 2000 - 31	ROI57	111	0.35	40	CTF Fibers	NO	NO	YES	Rectangle	1410	1666	1
845	sa stroma pancreas 2000 - 31	ROI67	122.6	0.6	63	CTF Fibers	NO	NO	YES	Rectangle	1666	1666	1
846	sa stroma pancreas 2000 - 31	ROI76	6.1	0.28	48	CTF Fibers	NO	NO	YES	Rectangle	1922	1410	1
847	sa stroma pancreas 2000 - 31	ROI28	134.7	0.34	75	CTF Fibers	NO	NO	YES	Rectangle	642	1922	1
848	sa stroma pancreas 2000 - 31	ROI29	149.4	0.65	32	CTF Fibers	NO	NO	YES	Rectangle	642	2178	1
849	sa stroma pancreas 2000 - 31	ROI38	139.6	0.73	59	CTF Fibers	NO	NO	YES	Rectangle	898	1922	1
850	sa stroma pancreas 2000 - 31	ROI39	142.4	0.67	62	CTF Fibers	NO	NO	YES	Rectangle	898	2178	1
851	sa stroma pancreas 2000 - 31	ROI43	68.8	0.46	46	CTF Fibers	NO	NO	YES	Rectangle	1154	642	1
852	sa stroma pancreas 2000 - 31	ROI52	34.8	0.43	48	CTF Fibers	NO	NO	YES	Rectangle	1410	386	1
853	sa stroma pancreas 2000 - 31	ROI53	177	0.58	50	CTF Fibers	NO	NO	YES	Rectangle	1410	642	1
854	sa stroma pancreas 2000 - 31	ROI54	147.1	0.14	40	CTF Fibers	NO	NO	YES	Rectangle	1410	898	1
855	sa stroma pancreas 2000 - 31	ROI55	141	0.67	52	CTF Fibers	NO	NO	YES	Rectangle	1410	1154	1
856	sa stroma pancreas 2000 - 31	ROI59	140	0.5	81	CTF Fibers	NO	NO	YES	Rectangle	1410	2178	1
857	sa stroma pancreas 2000 - 31	ROI63	1.6	0.43	51	CTF Fibers	NO	NO	YES	Rectangle	1666	642	1
858	sa stroma pancreas 2000 - 31	ROI64	147	0.48	51	CTF Fibers	NO	NO	YES	Rectangle	1666	898	1
859	sa stroma pancreas 2000 - 31	ROI65	159.3	0.63	49	CTF Fibers	NO	NO	YES	Rectangle	1666	1154	1
860	sa stroma pancreas 2000 - 31	ROI74	119.1	0.39	47	CTF Fibers	NO	NO	YES	Rectangle	1922	898	1
861	sa stroma pancreas 2000 - 31	ROI77	151.5	0.04	37	CTF Fibers	NO	NO	YES	Rectangle	1922	1666	1
862	sa stroma pancreas 2000 - 31	ROI78	123.4	0.28	61	CTF Fibers	NO	NO	YES	Rectangle	1922	1922	1
863	sa stroma pancreas 2000 - 31	ROI79	145.6	0.53	56	CTF Fibers	NO	NO	YES	Rectangle	1922	2178	1
864	sa stroma pancreas 2000 - 31	ROI85	21.7	0.1	64	CTF Fibers	NO	NO	YES	Rectangle	2178	1154	1
865	sa stroma pancreas 2000 - 31	ROI86	172.4	0.19	73	CTF Fibers	NO	NO	YES	Rectangle	2178	1410	1
866	sa stroma pancreas 2000 - 31	ROI40	144.7	0.62	23	CTF Fibers	NO	NO	YES	Rectangle	898	2434	1
867	sa stroma pancreas 2000 - 31	ROI50	133.8	0.66	47	CTF Fibers	NO	NO	YES	Rectangle	1154	2434	1
868	sa stroma pancreas 2000 - 31	ROI60	119.3	0.63	41	CTF Fibers	NO	NO	YES	Rectangle	1410	2434	1
869	sa stroma pancreas 2000 - 31	ROI69	11.4	0.28	82	CTF Fibers	NO	NO	YES	Rectangle	1666	2178	1
870	sa stroma pancreas 2000 - 31	ROI72	155.4	0.47	28	CTF Fibers	NO	NO	YES	Rectangle	1922	386	1
871	sa stroma pancreas 2000 - 31	ROI83	121.8	0.23	28	CTF Fibers	NO	NO	YES	Rectangle	2178	642	1
872	sa stroma pancreas 2000 - 31	ROI88	132.4	0.31	30	CTF Fibers	NO	NO	YES	Rectangle	2178	1922	1
873	sa stroma pancreas 2000 - 31	ROI95	78.4	0.45	44	CTF Fibers	NO	NO	YES	Rectangle	2434	1154	1
874	sa stroma pancreas 2000 - 31	ROI96	134.6	0.28	57	CTF Fibers	NO	NO	YES	Rectangle	2434	1410	1
875	sa stroma pancreas 2000 - 32	ROI48	136.7	0.41	18	CTF Fibers	NO	NO	YES	Rectangle	1154	1922	1
876	sa stroma pancreas 2000 - 32	ROI49	12.9	0.53	32	CTF Fibers	NO	NO	YES	Rectangle	1154	2178	1
877	sa stroma pancreas 2000 - 32	ROI62	100	0.64	44	CTF Fibers	NO	NO	YES	Rectangle	1666	386	1
878	sa stroma pancreas 2000 - 32	ROI73	127.1	0.45	42	CTF Fibers	NO	NO	YES	Rectangle	1922	642	1
879	sa stroma pancreas 2000 - 32	ROI87	126.9	0.64	74	CTF Fibers	NO	NO	YES	Rectangle	2178	1666	1
880	sa stroma pancreas 2000 - 32	ROI37	175.5	0.29	43	CTF Fibers	NO	NO	YES	Rectangle	898	1666	1
881	sa stroma pancreas 2000 - 32	ROI58	61.5	0.15	12	CTF Fibers	NO	NO	YES	Rectangle	1410	1922	1
882	sa stroma pancreas 2000 - 32	ROI66	129.5	0.9	50	CTF Fibers	NO	NO	YES	Rectangle	1666	1410	1
883	sa stroma pancreas 2000 - 32	ROI68	135.5	0.55	54	CTF Fibers	NO	NO	YES	Rectangle	1666	1922	1
884	sa stroma pancreas 2000 - 32	ROI25	160	0.45	35	CTF Fibers	NO	NO	YES	Rectangle	642	1154	1
885	sa stroma pancreas 2000 - 32	ROI36	156.3	0.23	34	CTF Fibers	NO	NO	YES	Rectangle	898	1410	1
886	sa stroma pancreas 2000 - 32	ROI44	137.7	0.75	50	CTF Fibers	NO	NO	YES	Rectangle	1154	898	1
887	sa stroma pancreas 2000 - 32	ROI45	141	0.86	34	CTF Fibers	NO	NO	YES	Rectangle	1154	1154	1
888	sa stroma pancreas 2000 - 32	ROI75	120.1	0.71	53	CTF Fibers	NO	NO	YES	Rectangle	1922	1154	1
889	sa stroma pancreas 2000 - 32	ROI84	107.7	0.57	51	CTF Fibers	NO	NO	YES	Rectangle	2178	898	1
890	sa stroma pancreas 2000 - 32	ROI56	135.7	0.68	58	CTF Fibers	NO	NO	YES	Rectangle	1410	1410	1
891	sa stroma pancreas 2000 - 32	ROI57	144.8	0.71	41	CTF Fibers	NO	NO	YES	Rectangle	1410	1666	1
892	sa stroma pancreas 2000 - 32	ROI67	126.2	0.74	56	CTF Fibers	NO	NO	YES	Rectangle	1666	1666	1
893	sa stroma pancreas 2000 - 32	ROI76	118.1	0.67	65	CTF Fibers	NO	NO	YES	Rectangle	1922	1410	1
894	sa stroma pancreas 2000 - 32	ROI38	30.9	0.1	26	CTF Fibers	NO	NO	YES	Rectangle	898	1922	1
895	sa stroma pancreas 2000 - 32	ROI39	5.2	0.39	23	CTF Fibers	NO	NO	YES	Rectangle	898	2178	1
896	sa stroma pancreas 2000 - 32	ROI43	115.4	0.52	53	CTF Fibers	NO	NO	YES	Rectangle	1154	642	1
897	sa stroma pancreas 2000 - 32	ROI52	110.8	0.69	57	CTF Fibers	NO	NO	YES	Rectangle	1410	386	1
898	sa stroma pancreas 2000 - 32	ROI53	119.6	0.4	69	CTF Fibers	NO	NO	YES	Rectangle	1410	642	1
899	sa stroma pancreas 2000 - 32	ROI54	122.8	0.66	68	CTF Fibers	NO	NO	YES	Rectangle	1410	898	1
900	sa stroma pancreas 2000 - 32	ROI55	134.3	0.76	64	CTF Fibers	NO	NO	YES	Rectangle	1410	1154	1
901	sa stroma pancreas 2000 - 32	ROI63	108.3	0.67	70	CTF Fibers	NO	NO	YES	Rectangle	1666	642	1
902	sa stroma pancreas 2000 - 32	ROI64	114	0.78	54	CTF Fibers	NO	NO	YES	Rectangle	1666	898	1
903	sa stroma pancreas 2000 - 32	ROI65	123.2	0.64	61	CTF Fibers	NO	NO	YES	Rectangle	1666	1154	1
904	sa stroma pancreas 2000 - 32	ROI74	108.7	0.55	25	CTF Fibers	NO	NO	YES	Rectangle	1922	898	1
905	sa stroma pancreas 2000 - 32	ROI77	130.3	0.68	63	CTF Fibers	NO	NO	YES	Rectangle	1922	1666	1
906	sa stroma pancreas 2000 - 32	ROI78	131.2	0.64	53	CTF Fibers	NO	NO	YES	Rectangle	1922	1922	1
907	sa stroma pancreas 2000 - 32	ROI79	132.4	0.52	39	CTF Fibers	NO	NO	YES	Rectangle	1922	2178	1
908	sa stroma pancreas 2000 - 32	ROI85	115	0.55	51	CTF Fibers	NO	NO	YES	Rectangle	2178	1154	1
909	sa stroma pancreas 2000 - 32	ROI86	125	0.56	38	CTF Fibers	NO	NO	YES	Rectangle	2178	1410	1
910	sa stroma pancreas 2000 - 32	ROI69	143.9	0.31	40	CTF Fibers	NO	NO	YES	Rectangle	1666	2178	1
911	sa stroma pancreas 2000 - 32	ROI83	117.5	0.37	53	CTF Fibers	NO	NO	YES	Rectangle	2178	642	1
912	sa stroma pancreas 2000 - 32	ROI95	105.2	0.75	28	CTF Fibers	NO	NO	YES	Rectangle	2434	1154	1
913	sa stroma pancreas 2000 - 32	ROI96	109.3	0.44	27	CTF Fibers	NO	NO	YES	Rectangle	2434	1410	1
914	sa stroma pancreas 2000 - 32	ROI23	153.8	0.51	25	CTF Fibers	NO	NO	YES	Rectangle	642	642	1
915	sa stroma pancreas 2000 - 32	ROI24	165	0.68	50	CTF Fibers	NO	NO	YES	Rectangle	642	898	1
916	sa stroma pancreas 2000 - 32	ROI33	132	0.62	52	CTF Fibers	NO	NO	YES	Rectangle	898	642	1
917	sa stroma pancreas 2000 - 32	ROI34	146.7	0.67	65	CTF Fibers	NO	NO	YES	Rectangle	898	898	1
918	sa stroma pancreas 2000 - 32	ROI35	174.8	0.45	38	CTF Fibers	NO	NO	YES	Rectangle	898	1154	1
919	sa stroma pancreas 2000 - 32	ROI42	123.6	0.47	48	CTF Fibers	NO	NO	YES	Rectangle	1154	386	1
920	sa stroma pancreas 2000 - 32	ROI46	171.8	0.38	41	CTF Fibers	NO	NO	YES	Rectangle	1154	1410	1
921	sa stroma pancreas 2000 - 32	ROI47	172.4	0.11	28	CTF Fibers	NO	NO	YES	Rectangle	1154	1666	1
922	sa stroma pancreas 2000 - 32	ROI93	116.9	0.43	23	CTF Fibers	NO	NO	YES	Rectangle	2434	642	1
923	sa stroma pancreas 2000 - 32	ROI94	97.7	0.51	41	CTF Fibers	NO	NO	YES	Rectangle	2434	898	1
924	sa stroma pancreas 2000 - 33	ROI48	40	0.21	31	CTF Fibers	NO	NO	YES	Rectangle	1154	1922	1
925	sa stroma pancreas 2000 - 33	ROI49	158.5	0.24	42	CTF Fibers	NO	NO	YES	Rectangle	1154	2178	1
926	sa stroma pancreas 2000 - 33	ROI73	41.6	0.57	22	CTF Fibers	NO	NO	YES	Rectangle	1922	642	1
927	sa stroma pancreas 2000 - 33	ROI87	161.2	0.25	51	CTF Fibers	NO	NO	YES	Rectangle	2178	1666	1
928	sa stroma pancreas 2000 - 33	ROI37	98.1	0.32	45	CTF Fibers	NO	NO	YES	Rectangle	898	1666	1
929	sa stroma pancreas 2000 - 33	ROI58	36.3	0.17	68	CTF Fibers	NO	NO	YES	Rectangle	1410	1922	1
930	sa stroma pancreas 2000 - 33	ROI66	41.4	0.65	59	CTF Fibers	NO	NO	YES	Rectangle	1666	1410	1
931	sa stroma pancreas 2000 - 33	ROI68	39.8	0.4	55	CTF Fibers	NO	NO	YES	Rectangle	1666	1922	1
932	sa stroma pancreas 2000 - 33	ROI25	91	0.16	33	CTF Fibers	NO	NO	YES	Rectangle	642	1154	1
933	sa stroma pancreas 2000 - 33	ROI36	74	0.19	58	CTF Fibers	NO	NO	YES	Rectangle	898	1410	1
934	sa stroma pancreas 2000 - 33	ROI44	60.9	0.35	41	CTF Fibers	NO	NO	YES	Rectangle	1154	898	1
935	sa stroma pancreas 2000 - 33	ROI45	58	0.52	50	CTF Fibers	NO	NO	YES	Rectangle	1154	1154	1
936	sa stroma pancreas 2000 - 33	ROI75	33.2	0.36	83	CTF Fibers	NO	NO	YES	Rectangle	1922	1154	1
937	sa stroma pancreas 2000 - 33	ROI84	34.4	0.56	57	CTF Fibers	NO	NO	YES	Rectangle	2178	898	1
938	sa stroma pancreas 2000 - 33	ROI56	36.2	0.48	35	CTF Fibers	NO	NO	YES	Rectangle	1410	1410	1
939	sa stroma pancreas 2000 - 33	ROI57	45.9	0.54	66	CTF Fibers	NO	NO	YES	Rectangle	1410	1666	1
940	sa stroma pancreas 2000 - 33	ROI67	29.9	0.67	70	CTF Fibers	NO	NO	YES	Rectangle	1666	1666	1
941	sa stroma pancreas 2000 - 33	ROI76	24.9	0.55	62	CTF Fibers	NO	NO	YES	Rectangle	1922	1410	1
942	sa stroma pancreas 2000 - 33	ROI38	85.1	0.27	43	CTF Fibers	NO	NO	YES	Rectangle	898	1922	1
943	sa stroma pancreas 2000 - 33	ROI39	95.8	0.19	52	CTF Fibers	NO	NO	YES	Rectangle	898	2178	1
944	sa stroma pancreas 2000 - 33	ROI43	179.2	0.37	62	CTF Fibers	NO	NO	YES	Rectangle	1154	642	1
945	sa stroma pancreas 2000 - 33	ROI53	2	0.57	32	CTF Fibers	NO	NO	YES	Rectangle	1410	642	1
946	sa stroma pancreas 2000 - 33	ROI54	47.6	0.49	71	CTF Fibers	NO	NO	YES	Rectangle	1410	898	1
947	sa stroma pancreas 2000 - 33	ROI55	32.8	0.58	57	CTF Fibers	NO	NO	YES	Rectangle	1410	1154	1
948	sa stroma pancreas 2000 - 33	ROI63	3.1	0.38	28	CTF Fibers	NO	NO	YES	Rectangle	1666	642	1
949	sa stroma pancreas 2000 - 33	ROI64	23.3	0.37	55	CTF Fibers	NO	NO	YES	Rectangle	1666	898	1
950	sa stroma pancreas 2000 - 33	ROI65	41.5	0.6	64	CTF Fibers	NO	NO	YES	Rectangle	1666	1154	1
951	sa stroma pancreas 2000 - 33	ROI74	37.2	0.64	45	CTF Fibers	NO	NO	YES	Rectangle	1922	898	1
952	sa stroma pancreas 2000 - 33	ROI77	10.4	0.52	62	CTF Fibers	NO	NO	YES	Rectangle	1922	1666	1
953	sa stroma pancreas 2000 - 33	ROI79	11.6	0.51	50	CTF Fibers	NO	NO	YES	Rectangle	1922	2178	1
954	sa stroma pancreas 2000 - 33	ROI85	8.8	0.25	69	CTF Fibers	NO	NO	YES	Rectangle	2178	1154	1
955	sa stroma pancreas 2000 - 33	ROI86	172.8	0.21	59	CTF Fibers	NO	NO	YES	Rectangle	2178	1410	1
956	sa stroma pancreas 2000 - 33	ROI69	169.8	0.57	21	CTF Fibers	NO	NO	YES	Rectangle	1666	2178	1
957	sa stroma pancreas 2000 - 33	ROI23	32.4	0.47	57	CTF Fibers	NO	NO	YES	Rectangle	642	642	1
958	sa stroma pancreas 2000 - 33	ROI24	45.2	0.32	43	CTF Fibers	NO	NO	YES	Rectangle	642	898	1
959	sa stroma pancreas 2000 - 33	ROI33	48.4	0.52	67	CTF Fibers	NO	NO	YES	Rectangle	898	642	1
960	sa stroma pancreas 2000 - 33	ROI34	47	0.46	63	CTF Fibers	NO	NO	YES	Rectangle	898	898	1
961	sa stroma pancreas 2000 - 33	ROI35	43.1	0.39	53	CTF Fibers	NO	NO	YES	Rectangle	898	1154	1
962	sa stroma pancreas 2000 - 33	ROI42	39.9	0.54	44	CTF Fibers	NO	NO	YES	Rectangle	1154	386	1
963	sa stroma pancreas 2000 - 33	ROI46	48.2	0.65	39	CTF Fibers	NO	NO	YES	Rectangle	1154	1410	1
964	sa stroma pancreas 2000 - 33	ROI47	49.5	0.49	59	CTF Fibers	NO	NO	YES	Rectangle	1154	1666	1
965	sa stroma pancreas 2000 - 33	ROI14	10.1	0.72	24	CTF Fibers	NO	NO	YES	Rectangle	386	898	1
966	sa stroma pancreas 2000 - 33	ROI15	47.2	0.36	32	CTF Fibers	NO	NO	YES	Rectangle	386	1154	1
967	sa stroma pancreas 2000 - 33	ROI16	100.4	0.21	29	CTF Fibers	NO	NO	YES	Rectangle	386	1410	1
968	sa stroma pancreas 2000 - 33	ROI17	115.2	0.65	26	CTF Fibers	NO	NO	YES	Rectangle	386	1666	1
969	sa stroma pancreas 2000 - 33	ROI26	126	0.21	58	CTF Fibers	NO	NO	YES	Rectangle	642	1410	1
970	sa stroma pancreas 2000 - 33	ROI27	119.4	0.14	49	CTF Fibers	NO	NO	YES	Rectangle	642	1666	1
971	sa stroma pancreas 2000 - 33	ROI32	47.3	0.33	39	CTF Fibers	NO	NO	YES	Rectangle	898	386	1
972	sa stroma pancreas 2000 - 33	ROI50	173.5	0.27	29	CTF Fibers	NO	NO	YES	Rectangle	1154	2434	1
973	sa stroma pancreas 2000 - 33	ROI59	135.5	0.15	97	CTF Fibers	NO	NO	YES	Rectangle	1410	2178	1
974	sa stroma pancreas 2000 - 33	ROI60	67.7	0.06	32	CTF Fibers	NO	NO	YES	Rectangle	1410	2434	1
975	sa stroma pancreas 2000 - 33	ROI88	57.2	0.32	38	CTF Fibers	NO	NO	YES	Rectangle	2178	1922	1
976	sa stroma pancreas 2000 - 33	ROI89	40.5	0.7	29	CTF Fibers	NO	NO	YES	Rectangle	2178	2178	1
977	sa stroma pancreas 2000 - 33	ROI97	110.9	0.36	30	CTF Fibers	NO	NO	YES	Rectangle	2434	1666	1
978	sa stroma pancreas 2000 - 34	ROI73	119.5	0.12	31	CTF Fibers	NO	NO	YES	Rectangle	1922	642	1
979	sa stroma pancreas 2000 - 34	ROI87	143.9	0.31	49	CTF Fibers	NO	NO	YES	Rectangle	2178	1666	1
980	sa stroma pancreas 2000 - 34	ROI58	159.7	0.39	30	CTF Fibers	NO	NO	YES	Rectangle	1410	1922	1
981	sa stroma pancreas 2000 - 34	ROI66	69.3	0.27	71	CTF Fibers	NO	NO	YES	Rectangle	1666	1410	1
982	sa stroma pancreas 2000 - 34	ROI68	150.4	0.61	74	CTF Fibers	NO	NO	YES	Rectangle	1666	1922	1
983	sa stroma pancreas 2000 - 34	ROI25	43.5	0.37	51	CTF Fibers	NO	NO	YES	Rectangle	642	1154	1
984	sa stroma pancreas 2000 - 34	ROI44	142.3	0.5	45	CTF Fibers	NO	NO	YES	Rectangle	1154	898	1
985	sa stroma pancreas 2000 - 34	ROI45	92.4	0.24	24	CTF Fibers	NO	NO	YES	Rectangle	1154	1154	1
986	sa stroma pancreas 2000 - 34	ROI75	177.6	0.15	58	CTF Fibers	NO	NO	YES	Rectangle	1922	1154	1
987	sa stroma pancreas 2000 - 34	ROI84	126.8	0.36	65	CTF Fibers	NO	NO	YES	Rectangle	2178	898	1
988	sa stroma pancreas 2000 - 34	ROI56	72.1	0.22	66	CTF Fibers	NO	NO	YES	Rectangle	1410	1410	1
989	sa stroma pancreas 2000 - 34	ROI57	142	0.34	83	CTF Fibers	NO	NO	YES	Rectangle	1410	1666	1
990	sa stroma pancreas 2000 - 34	ROI67	147.3	0.2	70	CTF Fibers	NO	NO	YES	Rectangle	1666	1666	1
991	sa stroma pancreas 2000 - 34	ROI76	175.6	0.67	24	CTF Fibers	NO	NO	YES	Rectangle	1922	1410	1
992	sa stroma pancreas 2000 - 34	ROI54	59.8	0.34	21	CTF Fibers	NO	NO	YES	Rectangle	1410	898	1
993	sa stroma pancreas 2000 - 34	ROI55	98.8	0.21	57	CTF Fibers	NO	NO	YES	Rectangle	1410	1154	1
994	sa stroma pancreas 2000 - 34	ROI63	62.1	0.3	59	CTF Fibers	NO	NO	YES	Rectangle	1666	642	1
995	sa stroma pancreas 2000 - 34	ROI64	58	0.22	53	CTF Fibers	NO	NO	YES	Rectangle	1666	898	1
996	sa stroma pancreas 2000 - 34	ROI65	49.2	0.38	74	CTF Fibers	NO	NO	YES	Rectangle	1666	1154	1
997	sa stroma pancreas 2000 - 34	ROI74	46.1	0.32	44	CTF Fibers	NO	NO	YES	Rectangle	1922	898	1
998	sa stroma pancreas 2000 - 34	ROI77	167	0.29	65	CTF Fibers	NO	NO	YES	Rectangle	1922	1666	1
999	sa stroma pancreas 2000 - 34	ROI79	139.2	0.36	49	CTF Fibers	NO	NO	YES	Rectangle	1922	2178	1
1000	sa stroma pancreas 2000 - 34	ROI85	134.1	0.25	70	CTF Fibers	NO	NO	YES	Rectangle	2178	1154	1
1001	sa stroma pancreas 2000 - 34	ROI86	81	0.03	45	CTF Fibers	NO	NO	YES	Rectangle	2178	1410	1
1002	sa stroma pancreas 2000 - 34	ROI69	94.9	0.35	55	CTF Fibers	NO	NO	YES	Rectangle	1666	2178	1
1003	sa stroma pancreas 2000 - 34	ROI23	57.6	0.46	75	CTF Fibers	NO	NO	YES	Rectangle	642	642	1
1004	sa stroma pancreas 2000 - 34	ROI24	56	0.53	53	CTF Fibers	NO	NO	YES	Rectangle	642	898	1
1005	sa stroma pancreas 2000 - 34	ROI33	94.7	0.32	47	CTF Fibers	NO	NO	YES	Rectangle	898	642	1
1006	sa stroma pancreas 2000 - 34	ROI34	82.8	0.49	36	CTF Fibers	NO	NO	YES	Rectangle	898	898	1
1007	sa stroma pancreas 2000 - 34	ROI42	75	0.45	64	CTF Fibers	NO	NO	YES	Rectangle	1154	386	1
1008	sa stroma pancreas 2000 - 34	ROI46	55.6	0.44	25	CTF Fibers	NO	NO	YES	Rectangle	1154	1410	1
1009	sa stroma pancreas 2000 - 34	ROI47	18.3	0.38	41	CTF Fibers	NO	NO	YES	Rectangle	1154	1666	1
1010	sa stroma pancreas 2000 - 34	ROI14	56.4	0.51	46	CTF Fibers	NO	NO	YES	Rectangle	386	898	1
1011	sa stroma pancreas 2000 - 34	ROI15	48.2	0.48	47	CTF Fibers	NO	NO	YES	Rectangle	386	1154	1
1012	sa stroma pancreas 2000 - 34	ROI16	42.7	0.25	63	CTF Fibers	NO	NO	YES	Rectangle	386	1410	1
1013	sa stroma pancreas 2000 - 34	ROI17	6.4	0.37	35	CTF Fibers	NO	NO	YES	Rectangle	386	1666	1
1014	sa stroma pancreas 2000 - 34	ROI27	34.6	0.61	41	CTF Fibers	NO	NO	YES	Rectangle	642	1666	1
1015	sa stroma pancreas 2000 - 34	ROI32	66.2	0.55	60	CTF Fibers	NO	NO	YES	Rectangle	898	386	1
1016	sa stroma pancreas 2000 - 34	ROI50	149.8	0.39	40	CTF Fibers	NO	NO	YES	Rectangle	1154	2434	1
1017	sa stroma pancreas 2000 - 34	ROI88	168.9	0.22	45	CTF Fibers	NO	NO	YES	Rectangle	2178	1922	1
1018	sa stroma pancreas 2000 - 34	ROI13	61.5	0.47	57	CTF Fibers	NO	NO	YES	Rectangle	386	642	1
1019	sa stroma pancreas 2000 - 34	ROI22	67.8	0.35	54	CTF Fibers	NO	NO	YES	Rectangle	642	386	1
1020	sa stroma pancreas 2000 - 34	ROI28	26.2	0.39	29	CTF Fibers	NO	NO	YES	Rectangle	642	1922	1
1021	sa stroma pancreas 2000 - 34	ROI52	64	0.16	58	CTF Fibers	NO	NO	YES	Rectangle	1410	386	1
1022	sa stroma pancreas 2000 - 34	ROI62	75.4	0.2	39	CTF Fibers	NO	NO	YES	Rectangle	1666	386	1
1023	sa stroma pancreas 2000 - 34	ROI78	137.6	0.53	79	CTF Fibers	NO	NO	YES	Rectangle	1922	1922	1
1024	sa stroma pancreas 2000 - 34	ROI83	133.5	0.02	29	CTF Fibers	NO	NO	YES	Rectangle	2178	642	1
1025	sa stroma pancreas 2000 - 34	ROI95	142.5	0.35	33	CTF Fibers	NO	NO	YES	Rectangle	2434	1154	1
1026	sa stroma pancreas 2000 - 35	ROI73	92.8	0.48	45	CTF Fibers	NO	NO	YES	Rectangle	1922	642	1
1027	sa stroma pancreas 2000 - 35	ROI87	90.5	0.48	59	CTF Fibers	NO	NO	YES	Rectangle	2178	1666	1
1028	sa stroma pancreas 2000 - 35	ROI58	76.9	0.51	56	CTF Fibers	NO	NO	YES	Rectangle	1410	1922	1
1029	sa stroma pancreas 2000 - 35	ROI66	99.7	0.62	65	CTF Fibers	NO	NO	YES	Rectangle	1666	1410	1
1030	sa stroma pancreas 2000 - 35	ROI68	92.4	0.61	62	CTF Fibers	NO	NO	YES	Rectangle	1666	1922	1
1031	sa stroma pancreas 2000 - 35	ROI25	88.7	0.34	57	CTF Fibers	NO	NO	YES	Rectangle	642	1154	1
1032	sa stroma pancreas 2000 - 35	ROI44	130.3	0.17	60	CTF Fibers	NO	NO	YES	Rectangle	1154	898	1
1033	sa stroma pancreas 2000 - 35	ROI45	113.3	0.19	66	CTF Fibers	NO	NO	YES	Rectangle	1154	1154	1
1034	sa stroma pancreas 2000 - 35	ROI75	96.7	0.64	70	CTF Fibers	NO	NO	YES	Rectangle	1922	1154	1
1035	sa stroma pancreas 2000 - 35	ROI84	110.7	0.57	63	CTF Fibers	NO	NO	YES	Rectangle	2178	898	1
1036	sa stroma pancreas 2000 - 35	ROI56	72.6	0.38	68	CTF Fibers	NO	NO	YES	Rectangle	1410	1410	1
1037	sa stroma pancreas 2000 - 35	ROI57	82.5	0.67	61	CTF Fibers	NO	NO	YES	Rectangle	1410	1666	1
1038	sa stroma pancreas 2000 - 35	ROI67	89.5	0.6	53	CTF Fibers	NO	NO	YES	Rectangle	1666	1666	1
1039	sa stroma pancreas 2000 - 35	ROI76	119.7	0.41	64	CTF Fibers	NO	NO	YES	Rectangle	1922	1410	1
1040	sa stroma pancreas 2000 - 35	ROI54	71.7	0.49	56	CTF Fibers	NO	NO	YES	Rectangle	1410	898	1
1041	sa stroma pancreas 2000 - 35	ROI55	65.7	0.51	71	CTF Fibers	NO	NO	YES	Rectangle	1410	1154	1
1042	sa stroma pancreas 2000 - 35	ROI63	66.8	0.36	74	CTF Fibers	NO	NO	YES	Rectangle	1666	642	1
1043	sa stroma pancreas 2000 - 35	ROI64	76.4	0.54	71	CTF Fibers	NO	NO	YES	Rectangle	1666	898	1
1044	sa stroma pancreas 2000 - 35	ROI65	89.5	0.46	73	CTF Fibers	NO	NO	YES	Rectangle	1666	1154	1
1045	sa stroma pancreas 2000 - 35	ROI74	101.1	0.6	57	CTF Fibers	NO	NO	YES	Rectangle	1922	898	1
1046	sa stroma pancreas 2000 - 35	ROI77	105.4	0.23	61	CTF Fibers	NO	NO	YES	Rectangle	1922	1666	1
1047	sa stroma pancreas 2000 - 35	ROI79	103.8	0.72	51	CTF Fibers	NO	NO	YES	Rectangle	1922	2178	1
1048	sa stroma pancreas 2000 - 35	ROI85	101.3	0.57	59	CTF Fibers	NO	NO	YES	Rectangle	2178	1154	1
1049	sa stroma pancreas 2000 - 35	ROI86	114.6	0.44	61	CTF Fibers	NO	NO	YES	Rectangle	2178	1410	1
1050	sa stroma pancreas 2000 - 35	ROI69	79.7	0.58	46	CTF Fibers	NO	NO	YES	Rectangle	1666	2178	1
1051	sa stroma pancreas 2000 - 35	ROI24	138.1	0.19	59	CTF Fibers	NO	NO	YES	Rectangle	642	898	1
1052	sa stroma pancreas 2000 - 35	ROI33	152.5	0.65	30	CTF Fibers	NO	NO	YES	Rectangle	898	642	1
1053	sa stroma pancreas 2000 - 35	ROI34	136.6	0.11	65	CTF Fibers	NO	NO	YES	Rectangle	898	898	1
1054	sa stroma pancreas 2000 - 35	ROI42	13.9	0.4	42	CTF Fibers	NO	NO	YES	Rectangle	1154	386	1
1055	sa stroma pancreas 2000 - 35	ROI46	59	0.54	54	CTF Fibers	NO	NO	YES	Rectangle	1154	1410	1
1056	sa stroma pancreas 2000 - 35	ROI47	75.7	0.5	67	CTF Fibers	NO	NO	YES	Rectangle	1154	1666	1
1057	sa stroma pancreas 2000 - 35	ROI14	149.9	0.37	43	CTF Fibers	NO	NO	YES	Rectangle	386	898	1
1058	sa stroma pancreas 2000 - 35	ROI15	106.5	0.46	33	CTF Fibers	NO	NO	YES	Rectangle	386	1154	1
1059	sa stroma pancreas 2000 - 35	ROI16	109.9	0.46	28	CTF Fibers	NO	NO	YES	Rectangle	386	1410	1
1060	sa stroma pancreas 2000 - 35	ROI17	129.8	0.25	67	CTF Fibers	NO	NO	YES	Rectangle	386	1666	1
1061	sa stroma pancreas 2000 - 35	ROI27	4.5	0.12	55	CTF Fibers	NO	NO	YES	Rectangle	642	1666	1
1062	sa stroma pancreas 2000 - 35	ROI32	153.4	0.6	57	CTF Fibers	NO	NO	YES	Rectangle	898	386	1
1063	sa stroma pancreas 2000 - 35	ROI50	5.8	0.33	30	CTF Fibers	NO	NO	YES	Rectangle	1154	2434	1
1064	sa stroma pancreas 2000 - 35	ROI88	64.1	0.6	68	CTF Fibers	NO	NO	YES	Rectangle	2178	1922	1
1065	sa stroma pancreas 2000 - 35	ROI28	74.4	0.38	53	CTF Fibers	NO	NO	YES	Rectangle	642	1922	1
1066	sa stroma pancreas 2000 - 35	ROI52	128.1	0.22	58	CTF Fibers	NO	NO	YES	Rectangle	1410	386	1
1067	sa stroma pancreas 2000 - 35	ROI78	85.3	0.52	58	CTF Fibers	NO	NO	YES	Rectangle	1922	1922	1
1068	sa stroma pancreas 2000 - 35	ROI95	110.7	0.67	59	CTF Fibers	NO	NO	YES	Rectangle	2434	1154	1
1069	sa stroma pancreas 2000 - 35	ROI5	98.9	0.71	26	CTF Fibers	NO	NO	YES	Rectangle	130	1154	1
1070	sa stroma pancreas 2000 - 35	ROI6	132.9	0.61	43	CTF Fibers	NO	NO	YES	Rectangle	130	1410	1
1071	sa stroma pancreas 2000 - 35	ROI18	88.7	0.52	48	CTF Fibers	NO	NO	YES	Rectangle	386	1922	1
1072	sa stroma pancreas 2000 - 35	ROI26	83.6	0.3	46	CTF Fibers	NO	NO	YES	Rectangle	642	1410	1
1073	sa stroma pancreas 2000 - 35	ROI29	162.8	0.38	27	CTF Fibers	NO	NO	YES	Rectangle	642	2178	1
1074	sa stroma pancreas 2000 - 35	ROI35	60.1	0.31	77	CTF Fibers	NO	NO	YES	Rectangle	898	1154	1
1075	sa stroma pancreas 2000 - 35	ROI36	57.4	0.55	57	CTF Fibers	NO	NO	YES	Rectangle	898	1410	1
1076	sa stroma pancreas 2000 - 35	ROI37	64.4	0.35	57	CTF Fibers	NO	NO	YES	Rectangle	898	1666	1
1077	sa stroma pancreas 2000 - 35	ROI38	83.9	0.52	39	CTF Fibers	NO	NO	YES	Rectangle	898	1922	1
1078	sa stroma pancreas 2000 - 35	ROI39	15.6	0.06	53	CTF Fibers	NO	NO	YES	Rectangle	898	2178	1
1079	sa stroma pancreas 2000 - 35	ROI43	6.6	0.27	39	CTF Fibers	NO	NO	YES	Rectangle	1154	642	1
1080	sa stroma pancreas 2000 - 35	ROI48	84.7	0.46	55	CTF Fibers	NO	NO	YES	Rectangle	1154	1922	1
1081	sa stroma pancreas 2000 - 35	ROI49	60.6	0.46	59	CTF Fibers	NO	NO	YES	Rectangle	1154	2178	1
1082	sa stroma pancreas 2000 - 35	ROI53	26.4	0.42	69	CTF Fibers	NO	NO	YES	Rectangle	1410	642	1
1083	sa stroma pancreas 2000 - 35	ROI59	75.1	0.62	59	CTF Fibers	NO	NO	YES	Rectangle	1410	2178	1
1084	sa stroma pancreas 2000 - 35	ROI60	68.5	0.16	35	CTF Fibers	NO	NO	YES	Rectangle	1410	2434	1
1085	sa stroma pancreas 2000 - 35	ROI96	101.9	0.55	58	CTF Fibers	NO	NO	YES	Rectangle	2434	1410	1
1086	sa stroma pancreas 2000 - 35	ROI97	97.7	0.69	34	CTF Fibers	NO	NO	YES	Rectangle	2434	1666	1
1087	sa stroma pancreas 2000 - 36	ROI73	144.2	0.4	56	CTF Fibers	NO	NO	YES	Rectangle	1922	642	1
1088	sa stroma pancreas 2000 - 36	ROI87	115.4	0.56	62	CTF Fibers	NO	NO	YES	Rectangle	2178	1666	1
1089	sa stroma pancreas 2000 - 36	ROI58	137	0.52	36	CTF Fibers	NO	NO	YES	Rectangle	1410	1922	1
1090	sa stroma pancreas 2000 - 36	ROI66	120.2	0.66	85	CTF Fibers	NO	NO	YES	Rectangle	1666	1410	1
1091	sa stroma pancreas 2000 - 36	ROI68	120.3	0.6	69	CTF Fibers	NO	NO	YES	Rectangle	1666	1922	1
1092	sa stroma pancreas 2000 - 36	ROI25	122.7	0.16	69	CTF Fibers	NO	NO	YES	Rectangle	642	1154	1
1093	sa stroma pancreas 2000 - 36	ROI44	135.6	0.58	68	CTF Fibers	NO	NO	YES	Rectangle	1154	898	1
1094	sa stroma pancreas 2000 - 36	ROI45	144.2	0.66	73	CTF Fibers	NO	NO	YES	Rectangle	1154	1154	1
1095	sa stroma pancreas 2000 - 36	ROI75	123.8	0.64	70	CTF Fibers	NO	NO	YES	Rectangle	1922	1154	1
1096	sa stroma pancreas 2000 - 36	ROI84	128.9	0.4	35	CTF Fibers	NO	NO	YES	Rectangle	2178	898	1
1097	sa stroma pancreas 2000 - 36	ROI56	136.2	0.54	71	CTF Fibers	NO	NO	YES	Rectangle	1410	1410	1
1098	sa stroma pancreas 2000 - 36	ROI57	133.6	0.69	42	CTF Fibers	NO	NO	YES	Rectangle	1410	1666	1
1099	sa stroma pancreas 2000 - 36	ROI67	122.2	0.66	65	CTF Fibers	NO	NO	YES	Rectangle	1666	1666	1
1100	sa stroma pancreas 2000 - 36	ROI76	120.9	0.72	71	CTF Fibers	NO	NO	YES	Rectangle	1922	1410	1
1101	sa stroma pancreas 2000 - 36	ROI54	131.1	0.48	75	CTF Fibers	NO	NO	YES	Rectangle	1410	898	1
1102	sa stroma pancreas 2000 - 36	ROI55	137	0.4	79	CTF Fibers	NO	NO	YES	Rectangle	1410	1154	1
1103	sa stroma pancreas 2000 - 36	ROI63	144.1	0.57	81	CTF Fibers	NO	NO	YES	Rectangle	1666	642	1
1104	sa stroma pancreas 2000 - 36	ROI64	137.2	0.64	75	CTF Fibers	NO	NO	YES	Rectangle	1666	898	1
1105	sa stroma pancreas 2000 - 36	ROI65	127.7	0.58	87	CTF Fibers	NO	NO	YES	Rectangle	1666	1154	1
1106	sa stroma pancreas 2000 - 36	ROI74	130.5	0.62	78	CTF Fibers	NO	NO	YES	Rectangle	1922	898	1
1107	sa stroma pancreas 2000 - 36	ROI77	122.5	0.71	67	CTF Fibers	NO	NO	YES	Rectangle	1922	1666	1
1108	sa stroma pancreas 2000 - 36	ROI85	119.2	0.61	52	CTF Fibers	NO	NO	YES	Rectangle	2178	1154	1
1109	sa stroma pancreas 2000 - 36	ROI86	123.6	0.7	65	CTF Fibers	NO	NO	YES	Rectangle	2178	1410	1
1110	sa stroma pancreas 2000 - 36	ROI69	112.7	0.35	61	CTF Fibers	NO	NO	YES	Rectangle	1666	2178	1
1111	sa stroma pancreas 2000 - 36	ROI24	137.5	0.22	54	CTF Fibers	NO	NO	YES	Rectangle	642	898	1
1112	sa stroma pancreas 2000 - 36	ROI33	138.6	0.41	64	CTF Fibers	NO	NO	YES	Rectangle	898	642	1
1113	sa stroma pancreas 2000 - 36	ROI34	158.4	0.43	58	CTF Fibers	NO	NO	YES	Rectangle	898	898	1
1114	sa stroma pancreas 2000 - 36	ROI42	100.7	0.27	64	CTF Fibers	NO	NO	YES	Rectangle	1154	386	1
1115	sa stroma pancreas 2000 - 36	ROI46	134.8	0.63	63	CTF Fibers	NO	NO	YES	Rectangle	1154	1410	1
1116	sa stroma pancreas 2000 - 36	ROI47	136.6	0.55	56	CTF Fibers	NO	NO	YES	Rectangle	1154	1666	1
1117	sa stroma pancreas 2000 - 36	ROI14	148	0.3	47	CTF Fibers	NO	NO	YES	Rectangle	386	898	1
1118	sa stroma pancreas 2000 - 36	ROI15	147.8	0.44	38	CTF Fibers	NO	NO	YES	Rectangle	386	1154	1
1119	sa stroma pancreas 2000 - 36	ROI16	157.5	0.31	36	CTF Fibers	NO	NO	YES	Rectangle	386	1410	1
1120	sa stroma pancreas 2000 - 36	ROI32	172	0.57	49	CTF Fibers	NO	NO	YES	Rectangle	898	386	1
1121	sa stroma pancreas 2000 - 36	ROI52	152.1	0.48	67	CTF Fibers	NO	NO	YES	Rectangle	1410	386	1
1122	sa stroma pancreas 2000 - 36	ROI78	117.6	0.62	75	CTF Fibers	NO	NO	YES	Rectangle	1922	1922	1
1123	sa stroma pancreas 2000 - 36	ROI26	137.5	0.39	32	CTF Fibers	NO	NO	YES	Rectangle	642	1410	1
1124	sa stroma pancreas 2000 - 36	ROI35	126	0.39	82	CTF Fibers	NO	NO	YES	Rectangle	898	1154	1
1125	sa stroma pancreas 2000 - 36	ROI36	130.5	0.46	63	CTF Fibers	NO	NO	YES	Rectangle	898	1410	1
1126	sa stroma pancreas 2000 - 36	ROI37	124.8	0.69	41	CTF Fibers	NO	NO	YES	Rectangle	898	1666	1
1127	sa stroma pancreas 2000 - 36	ROI38	118.2	0.2	27	CTF Fibers	NO	NO	YES	Rectangle	898	1922	1
1128	sa stroma pancreas 2000 - 36	ROI43	150.3	0.41	77	CTF Fibers	NO	NO	YES	Rectangle	1154	642	1
1129	sa stroma pancreas 2000 - 36	ROI48	122.6	0.67	56	CTF Fibers	NO	NO	YES	Rectangle	1154	1922	1
1130	sa stroma pancreas 2000 - 36	ROI49	122.7	0.45	32	CTF Fibers	NO	NO	YES	Rectangle	1154	2178	1
1131	sa stroma pancreas 2000 - 36	ROI53	146.7	0.49	76	CTF Fibers	NO	NO	YES	Rectangle	1410	642	1
1132	sa stroma pancreas 2000 - 36	ROI59	134.4	0.51	48	CTF Fibers	NO	NO	YES	Rectangle	1410	2178	1
1133	sa stroma pancreas 2000 - 36	ROI23	151.1	0.3	72	CTF Fibers	NO	NO	YES	Rectangle	642	642	1
1134	sa stroma pancreas 2000 - 36	ROI62	153	0.61	62	CTF Fibers	NO	NO	YES	Rectangle	1666	386	1
1135	sa stroma pancreas 2000 - 36	ROI72	146.7	0.65	35	CTF Fibers	NO	NO	YES	Rectangle	1922	386	1
1136	sa stroma pancreas 2000 - 37	ROI73	130.8	0.66	55	CTF Fibers	NO	NO	YES	Rectangle	1922	642	1
1137	sa stroma pancreas 2000 - 37	ROI87	111.5	0.78	31	CTF Fibers	NO	NO	YES	Rectangle	2178	1666	1
1138	sa stroma pancreas 2000 - 37	ROI58	85.6	0.16	31	CTF Fibers	NO	NO	YES	Rectangle	1410	1922	1
1139	sa stroma pancreas 2000 - 37	ROI66	119.8	0.8	47	CTF Fibers	NO	NO	YES	Rectangle	1666	1410	1
1140	sa stroma pancreas 2000 - 37	ROI68	119.3	0.43	21	CTF Fibers	NO	NO	YES	Rectangle	1666	1922	1
1141	sa stroma pancreas 2000 - 37	ROI25	173	0.21	14	CTF Fibers	NO	NO	YES	Rectangle	642	1154	1
1142	sa stroma pancreas 2000 - 37	ROI84	134.8	0.55	61	CTF Fibers	NO	NO	YES	Rectangle	2178	898	1
1143	sa stroma pancreas 2000 - 37	ROI56	119.7	0.67	20	CTF Fibers	NO	NO	YES	Rectangle	1410	1410	1
1144	sa stroma pancreas 2000 - 37	ROI57	127.6	0.31	55	CTF Fibers	NO	NO	YES	Rectangle	1410	1666	1
1145	sa stroma pancreas 2000 - 37	ROI67	128.9	0.75	52	CTF Fibers	NO	NO	YES	Rectangle	1666	1666	1
1146	sa stroma pancreas 2000 - 37	ROI76	114.6	0.73	49	CTF Fibers	NO	NO	YES	Rectangle	1922	1410	1
1147	sa stroma pancreas 2000 - 37	ROI54	125.7	0.81	49	CTF Fibers	NO	NO	YES	Rectangle	1410	898	1
1148	sa stroma pancreas 2000 - 37	ROI55	130.6	0.65	51	CTF Fibers	NO	NO	YES	Rectangle	1410	1154	1
1149	sa stroma pancreas 2000 - 37	ROI63	116.2	0.78	25	CTF Fibers	NO	NO	YES	Rectangle	1666	642	1
1150	sa stroma pancreas 2000 - 37	ROI64	147.1	0.4	19	CTF Fibers	NO	NO	YES	Rectangle	1666	898	1
1151	sa stroma pancreas 2000 - 37	ROI65	126.7	0.39	52	CTF Fibers	NO	NO	YES	Rectangle	1666	1154	1
1152	sa stroma pancreas 2000 - 37	ROI74	150.7	0.62	34	CTF Fibers	NO	NO	YES	Rectangle	1922	898	1
1153	sa stroma pancreas 2000 - 37	ROI77	121.6	0.66	49	CTF Fibers	NO	NO	YES	Rectangle	1922	1666	1
1154	sa stroma pancreas 2000 - 37	ROI85	142.5	0.4	49	CTF Fibers	NO	NO	YES	Rectangle	2178	1154	1
1155	sa stroma pancreas 2000 - 37	ROI86	123	0.73	38	CTF Fibers	NO	NO	YES	Rectangle	2178	1410	1
1156	sa stroma pancreas 2000 - 37	ROI24	136.3	0.63	37	CTF Fibers	NO	NO	YES	Rectangle	642	898	1
1157	sa stroma pancreas 2000 - 37	ROI33	126.8	0.76	23	CTF Fibers	NO	NO	YES	Rectangle	898	642	1
1158	sa stroma pancreas 2000 - 37	ROI34	144.3	0.59	33	CTF Fibers	NO	NO	YES	Rectangle	898	898	1
1159	sa stroma pancreas 2000 - 37	ROI46	137.5	0.67	30	CTF Fibers	NO	NO	YES	Rectangle	1154	1410	1
1160	sa stroma pancreas 2000 - 37	ROI47	138.3	0.17	50	CTF Fibers	NO	NO	YES	Rectangle	1154	1666	1
1161	sa stroma pancreas 2000 - 37	ROI14	163.1	0.27	51	CTF Fibers	NO	NO	YES	Rectangle	386	898	1
1162	sa stroma pancreas 2000 - 37	ROI15	155.1	0.34	26	CTF Fibers	NO	NO	YES	Rectangle	386	1154	1
1163	sa stroma pancreas 2000 - 37	ROI16	4.8	0.3	32	CTF Fibers	NO	NO	YES	Rectangle	386	1410	1
1164	sa stroma pancreas 2000 - 37	ROI78	125.5	0.7	39	CTF Fibers	NO	NO	YES	Rectangle	1922	1922	1
1165	sa stroma pancreas 2000 - 37	ROI35	140.3	0.72	32	CTF Fibers	NO	NO	YES	Rectangle	898	1154	1
1166	sa stroma pancreas 2000 - 37	ROI36	131.5	0.42	41	CTF Fibers	NO	NO	YES	Rectangle	898	1410	1
1167	sa stroma pancreas 2000 - 37	ROI37	132	0.06	38	CTF Fibers	NO	NO	YES	Rectangle	898	1666	1
1168	sa stroma pancreas 2000 - 37	ROI38	177.8	0.49	40	CTF Fibers	NO	NO	YES	Rectangle	898	1922	1
1169	sa stroma pancreas 2000 - 37	ROI43	127.7	0.88	37	CTF Fibers	NO	NO	YES	Rectangle	1154	642	1
1170	sa stroma pancreas 2000 - 37	ROI48	10.5	0.47	32	CTF Fibers	NO	NO	YES	Rectangle	1154	1922	1
1171	sa stroma pancreas 2000 - 37	ROI49	2.7	0.37	19	CTF Fibers	NO	NO	YES	Rectangle	1154	2178	1
1172	sa stroma pancreas 2000 - 37	ROI62	113.2	0.5	34	CTF Fibers	NO	NO	YES	Rectangle	1666	386	1
1173	sa stroma pancreas 2000 - 37	ROI17	170.8	0.34	20	CTF Fibers	NO	NO	YES	Rectangle	386	1666	1
1174	sa stroma pancreas 2000 - 37	ROI27	161.2	0.32	34	CTF Fibers	NO	NO	YES	Rectangle	642	1666	1
1175	sa stroma pancreas 2000 - 37	ROI28	164.8	0.56	40	CTF Fibers	NO	NO	YES	Rectangle	642	1922	1
1176	sa stroma pancreas 2000 - 37	ROI29	11.3	0.43	42	CTF Fibers	NO	NO	YES	Rectangle	642	2178	1
1177	sa stroma pancreas 2000 - 37	ROI39	179.9	0.67	51	CTF Fibers	NO	NO	YES	Rectangle	898	2178	1
1178	sa stroma pancreas 2000 - 37	ROI83	140.3	0.75	34	CTF Fibers	NO	NO	YES	Rectangle	2178	642	1
1179	sa stroma pancreas 2000 - 37	ROI95	126.5	0.08	22	CTF Fibers	NO	NO	YES	Rectangle	2434	1154	1
1180	sa stroma pancreas 2000 - 38	ROI87	79.2	0.3	48	CTF Fibers	NO	NO	YES	Rectangle	2178	1666	1
1181	sa stroma pancreas 2000 - 38	ROI58	141.7	0.31	38	CTF Fibers	NO	NO	YES	Rectangle	1410	1922	1
1182	sa stroma pancreas 2000 - 38	ROI66	170.5	0.08	47	CTF Fibers	NO	NO	YES	Rectangle	1666	1410	1
1183	sa stroma pancreas 2000 - 38	ROI68	155.4	0.24	56	CTF Fibers	NO	NO	YES	Rectangle	1666	1922	1
1184	sa stroma pancreas 2000 - 38	ROI25	173.6	0.16	46	CTF Fibers	NO	NO	YES	Rectangle	642	1154	1
1185	sa stroma pancreas 2000 - 38	ROI84	49.5	0.4	24	CTF Fibers	NO	NO	YES	Rectangle	2178	898	1
1186	sa stroma pancreas 2000 - 38	ROI56	167.4	0.48	27	CTF Fibers	NO	NO	YES	Rectangle	1410	1410	1
1187	sa stroma pancreas 2000 - 38	ROI57	132.6	0.3	31	CTF Fibers	NO	NO	YES	Rectangle	1410	1666	1
1188	sa stroma pancreas 2000 - 38	ROI67	126.7	0.15	56	CTF Fibers	NO	NO	YES	Rectangle	1666	1666	1
1189	sa stroma pancreas 2000 - 38	ROI76	165.5	0.29	63	CTF Fibers	NO	NO	YES	Rectangle	1922	1410	1
1190	sa stroma pancreas 2000 - 38	ROI54	56.4	0.49	36	CTF Fibers	NO	NO	YES	Rectangle	1410	898	1
1191	sa stroma pancreas 2000 - 38	ROI55	26.7	0.62	20	CTF Fibers	NO	NO	YES	Rectangle	1410	1154	1
1192	sa stroma pancreas 2000 - 38	ROI63	50	0.62	35	CTF Fibers	NO	NO	YES	Rectangle	1666	642	1
1193	sa stroma pancreas 2000 - 38	ROI64	34.4	0.63	40	CTF Fibers	NO	NO	YES	Rectangle	1666	898	1
1194	sa stroma pancreas 2000 - 38	ROI65	42.4	0.72	16	CTF Fibers	NO	NO	YES	Rectangle	1666	1154	1
1195	sa stroma pancreas 2000 - 38	ROI74	29.3	0.52	45	CTF Fibers	NO	NO	YES	Rectangle	1922	898	1
1196	sa stroma pancreas 2000 - 38	ROI77	141.9	0.02	67	CTF Fibers	NO	NO	YES	Rectangle	1922	1666	1
1197	sa stroma pancreas 2000 - 38	ROI85	54.3	0.15	60	CTF Fibers	NO	NO	YES	Rectangle	2178	1154	1
1198	sa stroma pancreas 2000 - 38	ROI86	138.6	0.42	42	CTF Fibers	NO	NO	YES	Rectangle	2178	1410	1
1199	sa stroma pancreas 2000 - 38	ROI24	78.7	0.22	44	CTF Fibers	NO	NO	YES	Rectangle	642	898	1
1200	sa stroma pancreas 2000 - 38	ROI33	41.4	0.53	31	CTF Fibers	NO	NO	YES	Rectangle	898	642	1
1201	sa stroma pancreas 2000 - 38	ROI34	69.6	0.3	25	CTF Fibers	NO	NO	YES	Rectangle	898	898	1
1202	sa stroma pancreas 2000 - 38	ROI46	170.9	0.34	48	CTF Fibers	NO	NO	YES	Rectangle	1154	1410	1
1203	sa stroma pancreas 2000 - 38	ROI47	164.3	0.25	32	CTF Fibers	NO	NO	YES	Rectangle	1154	1666	1
1204	sa stroma pancreas 2000 - 38	ROI14	39.4	0.47	25	CTF Fibers	NO	NO	YES	Rectangle	386	898	1
1205	sa stroma pancreas 2000 - 38	ROI15	159.5	0.22	37	CTF Fibers	NO	NO	YES	Rectangle	386	1154	1
1206	sa stroma pancreas 2000 - 38	ROI16	148.3	0.51	22	CTF Fibers	NO	NO	YES	Rectangle	386	1410	1
1207	sa stroma pancreas 2000 - 38	ROI78	143.2	0.29	66	CTF Fibers	NO	NO	YES	Rectangle	1922	1922	1
1208	sa stroma pancreas 2000 - 38	ROI35	167.1	0.47	29	CTF Fibers	NO	NO	YES	Rectangle	898	1154	1
1209	sa stroma pancreas 2000 - 38	ROI36	9.1	0.33	27	CTF Fibers	NO	NO	YES	Rectangle	898	1410	1
1210	sa stroma pancreas 2000 - 38	ROI37	160.5	0.48	42	CTF Fibers	NO	NO	YES	Rectangle	898	1666	1
1211	sa stroma pancreas 2000 - 38	ROI43	51.6	0.46	51	CTF Fibers	NO	NO	YES	Rectangle	1154	642	1
1212	sa stroma pancreas 2000 - 38	ROI48	135.2	0.38	35	CTF Fibers	NO	NO	YES	Rectangle	1154	1922	1
1213	sa stroma pancreas 2000 - 38	ROI49	145.3	0.11	48	CTF Fibers	NO	NO	YES	Rectangle	1154	2178	1
1214	sa stroma pancreas 2000 - 38	ROI29	146	0.6	24	CTF Fibers	NO	NO	YES	Rectangle	642	2178	1
1215	sa stroma pancreas 2000 - 38	ROI39	148	0.41	33	CTF Fibers	NO	NO	YES	Rectangle	898	2178	1
1216	sa stroma pancreas 2000 - 38	ROI23	23.4	0.52	25	CTF Fibers	NO	NO	YES	Rectangle	642	642	1
1217	sa stroma pancreas 2000 - 38	ROI26	143.5	0.4	47	CTF Fibers	NO	NO	YES	Rectangle	642	1410	1
1218	sa stroma pancreas 2000 - 38	ROI32	20.8	0.65	21	CTF Fibers	NO	NO	YES	Rectangle	898	386	1
1219	sa stroma pancreas 2000 - 38	ROI41	35.7	0.38	35	CTF Fibers	NO	NO	YES	Rectangle	1154	130	1
1220	sa stroma pancreas 2000 - 38	ROI42	12.9	0.39	51	CTF Fibers	NO	NO	YES	Rectangle	1154	386	1
1221	sa stroma pancreas 2000 - 38	ROI44	63.3	0.64	23	CTF Fibers	NO	NO	YES	Rectangle	1154	898	1
1222	sa stroma pancreas 2000 - 38	ROI45	6	0.31	39	CTF Fibers	NO	NO	YES	Rectangle	1154	1154	1
1223	sa stroma pancreas 2000 - 38	ROI50	149.1	0.27	28	CTF Fibers	NO	NO	YES	Rectangle	1154	2434	1
1224	sa stroma pancreas 2000 - 38	ROI51	166.1	0.22	40	CTF Fibers	NO	NO	YES	Rectangle	1410	130	1
1225	sa stroma pancreas 2000 - 38	ROI52	39.1	0.36	33	CTF Fibers	NO	NO	YES	Rectangle	1410	386	1
1226	sa stroma pancreas 2000 - 38	ROI59	138.9	0.32	35	CTF Fibers	NO	NO	YES	Rectangle	1410	2178	1
1227	sa stroma pancreas 2000 - 38	ROI69	168.2	0.08	64	CTF Fibers	NO	NO	YES	Rectangle	1666	2178	1
1228	sa stroma pancreas 2000 - 38	ROI75	36.9	0.45	61	CTF Fibers	NO	NO	YES	Rectangle	1922	1154	1
1229	sa stroma pancreas 2000 - 38	ROI79	164.6	0.16	24	CTF Fibers	NO	NO	YES	Rectangle	1922	2178	1
1230	sa stroma pancreas 2000 - 38	ROI88	167.6	0.18	52	CTF Fibers	NO	NO	YES	Rectangle	2178	1922	1
1231	sa stroma pancreas 2000 - 39	ROI87	115.2	0.18	55	CTF Fibers	NO	NO	YES	Rectangle	2178	1666	1
1232	sa stroma pancreas 2000 - 39	ROI58	113.7	0.5	59	CTF Fibers	NO	NO	YES	Rectangle	1410	1922	1
1233	sa stroma pancreas 2000 - 39	ROI66	31.2	0.14	35	CTF Fibers	NO	NO	YES	Rectangle	1666	1410	1
1234	sa stroma pancreas 2000 - 39	ROI68	120.2	0.33	64	CTF Fibers	NO	NO	YES	Rectangle	1666	1922	1
1235	sa stroma pancreas 2000 - 39	ROI25	125.8	0.51	52	CTF Fibers	NO	NO	YES	Rectangle	642	1154	1
1236	sa stroma pancreas 2000 - 39	ROI84	34.2	0.09	60	CTF Fibers	NO	NO	YES	Rectangle	2178	898	1
1237	sa stroma pancreas 2000 - 39	ROI56	134.1	0.21	39	CTF Fibers	NO	NO	YES	Rectangle	1410	1410	1
1238	sa stroma pancreas 2000 - 39	ROI57	175.8	0.1	45	CTF Fibers	NO	NO	YES	Rectangle	1410	1666	1
1239	sa stroma pancreas 2000 - 39	ROI67	33.4	0.06	45	CTF Fibers	NO	NO	YES	Rectangle	1666	1666	1
1240	sa stroma pancreas 2000 - 39	ROI76	42.1	0.29	44	CTF Fibers	NO	NO	YES	Rectangle	1922	1410	1
1241	sa stroma pancreas 2000 - 39	ROI55	134.4	0.18	28	CTF Fibers	NO	NO	YES	Rectangle	1410	1154	1
1242	sa stroma pancreas 2000 - 39	ROI63	128.2	0.2	54	CTF Fibers	NO	NO	YES	Rectangle	1666	642	1
1243	sa stroma pancreas 2000 - 39	ROI64	156.3	0.17	52	CTF Fibers	NO	NO	YES	Rectangle	1666	898	1
1244	sa stroma pancreas 2000 - 39	ROI65	24.3	0.14	36	CTF Fibers	NO	NO	YES	Rectangle	1666	1154	1
1245	sa stroma pancreas 2000 - 39	ROI74	162.2	0.34	36	CTF Fibers	NO	NO	YES	Rectangle	1922	898	1
1246	sa stroma pancreas 2000 - 39	ROI77	86.7	0.1	45	CTF Fibers	NO	NO	YES	Rectangle	1922	1666	1
1247	sa stroma pancreas 2000 - 39	ROI85	165.3	0.24	61	CTF Fibers	NO	NO	YES	Rectangle	2178	1154	1
1248	sa stroma pancreas 2000 - 39	ROI86	79.1	0.08	54	CTF Fibers	NO	NO	YES	Rectangle	2178	1410	1
1249	sa stroma pancreas 2000 - 39	ROI24	166.9	0.18	37	CTF Fibers	NO	NO	YES	Rectangle	642	898	1
1250	sa stroma pancreas 2000 - 39	ROI33	92.2	0.04	44	CTF Fibers	NO	NO	YES	Rectangle	898	642	1
1251	sa stroma pancreas 2000 - 39	ROI34	90.1	0.21	44	CTF Fibers	NO	NO	YES	Rectangle	898	898	1
1252	sa stroma pancreas 2000 - 39	ROI46	115.5	0.33	25	CTF Fibers	NO	NO	YES	Rectangle	1154	1410	1
1253	sa stroma pancreas 2000 - 39	ROI47	147.6	0.33	62	CTF Fibers	NO	NO	YES	Rectangle	1154	1666	1
1254	sa stroma pancreas 2000 - 39	ROI14	9.8	0.46	47	CTF Fibers	NO	NO	YES	Rectangle	386	898	1
1255	sa stroma pancreas 2000 - 39	ROI15	135.2	0.44	49	CTF Fibers	NO	NO	YES	Rectangle	386	1154	1
1256	sa stroma pancreas 2000 - 39	ROI16	166.5	0.1	25	CTF Fibers	NO	NO	YES	Rectangle	386	1410	1
1257	sa stroma pancreas 2000 - 39	ROI78	115.8	0.42	62	CTF Fibers	NO	NO	YES	Rectangle	1922	1922	1
1258	sa stroma pancreas 2000 - 39	ROI35	69.2	0.37	44	CTF Fibers	NO	NO	YES	Rectangle	898	1154	1
1259	sa stroma pancreas 2000 - 39	ROI36	133.8	0.18	61	CTF Fibers	NO	NO	YES	Rectangle	898	1410	1
1260	sa stroma pancreas 2000 - 39	ROI37	168.5	0.16	64	CTF Fibers	NO	NO	YES	Rectangle	898	1666	1
1261	sa stroma pancreas 2000 - 39	ROI43	80.1	0.23	20	CTF Fibers	NO	NO	YES	Rectangle	1154	642	1
1262	sa stroma pancreas 2000 - 39	ROI48	136.1	0.4	75	CTF Fibers	NO	NO	YES	Rectangle	1154	1922	1
1263	sa stroma pancreas 2000 - 39	ROI49	56.3	0.26	56	CTF Fibers	NO	NO	YES	Rectangle	1154	2178	1
1264	sa stroma pancreas 2000 - 39	ROI29	55.7	0.18	34	CTF Fibers	NO	NO	YES	Rectangle	642	2178	1
1265	sa stroma pancreas 2000 - 39	ROI39	45.4	0.32	63	CTF Fibers	NO	NO	YES	Rectangle	898	2178	1
1266	sa stroma pancreas 2000 - 39	ROI23	43.7	0.14	30	CTF Fibers	NO	NO	YES	Rectangle	642	642	1
1267	sa stroma pancreas 2000 - 39	ROI26	98.3	0.41	60	CTF Fibers	NO	NO	YES	Rectangle	642	1410	1
1268	sa stroma pancreas 2000 - 39	ROI41	174.8	0.24	38	CTF Fibers	NO	NO	YES	Rectangle	1154	130	1
1269	sa stroma pancreas 2000 - 39	ROI42	38.9	0.15	35	CTF Fibers	NO	NO	YES	Rectangle	1154	386	1
1270	sa stroma pancreas 2000 - 39	ROI44	134.2	0.16	38	CTF Fibers	NO	NO	YES	Rectangle	1154	898	1
1271	sa stroma pancreas 2000 - 39	ROI45	121.4	0.11	37	CTF Fibers	NO	NO	YES	Rectangle	1154	1154	1
1272	sa stroma pancreas 2000 - 39	ROI51	74.1	0.15	28	CTF Fibers	NO	NO	YES	Rectangle	1410	130	1
1273	sa stroma pancreas 2000 - 39	ROI52	108.7	0.47	37	CTF Fibers	NO	NO	YES	Rectangle	1410	386	1
1274	sa stroma pancreas 2000 - 39	ROI59	139.2	0.1	24	CTF Fibers	NO	NO	YES	Rectangle	1410	2178	1
1275	sa stroma pancreas 2000 - 39	ROI69	2.1	0.12	18	CTF Fibers	NO	NO	YES	Rectangle	1666	2178	1
1276	sa stroma pancreas 2000 - 39	ROI79	108.6	0.55	30	CTF Fibers	NO	NO	YES	Rectangle	1922	2178	1
1277	sa stroma pancreas 2000 - 39	ROI88	91	0.53	35	CTF Fibers	NO	NO	YES	Rectangle	2178	1922	1
1278	sa stroma pancreas 2000 - 39	ROI5	58.8	0.65	19	CTF Fibers	NO	NO	YES	Rectangle	130	1154	1
1279	sa stroma pancreas 2000 - 39	ROI17	8.3	1	1	CTF Fibers	NO	NO	YES	Rectangle	386	1666	1
1280	sa stroma pancreas 2000 - 39	ROI27	93.8	0.31	51	CTF Fibers	NO	NO	YES	Rectangle	642	1666	1
1281	sa stroma pancreas 2000 - 39	ROI28	90.3	0.2	44	CTF Fibers	NO	NO	YES	Rectangle	642	1922	1
1282	sa stroma pancreas 2000 - 39	ROI38	169.2	0.26	78	CTF Fibers	NO	NO	YES	Rectangle	898	1922	1
1283	sa stroma pancreas 2000 - 39	ROI72	50.7	0.26	23	CTF Fibers	NO	NO	YES	Rectangle	1922	386	1
1284	sa stroma pancreas 2000 - 39	ROI73	177.6	0.46	25	CTF Fibers	NO	NO	YES	Rectangle	1922	642	1
1285	sa stroma pancreas 2000 - 39	ROI83	19.1	0.21	47	CTF Fibers	NO	NO	YES	Rectangle	2178	642	1
1286	sa stroma pancreas 2000 - 39	ROI94	113.3	0.43	39	CTF Fibers	NO	NO	YES	Rectangle	2434	898	1
1287	sa stroma pancreas 2000 - 39	ROI95	141.4	0.38	28	CTF Fibers	NO	NO	YES	Rectangle	2434	1154	1
1288	sa stroma pancreas 2000 - 39	ROI96	126.3	0.25	43	CTF Fibers	NO	NO	YES	Rectangle	2434	1410	1
1289	sa stroma pancreas 2000 - 40	ROI58	143.1	0.52	53	CTF Fibers	NO	NO	YES	Rectangle	1410	1922	1
1290	sa stroma pancreas 2000 - 40	ROI66	173.3	0.27	58	CTF Fibers	NO	NO	YES	Rectangle	1666	1410	1
1291	sa stroma pancreas 2000 - 40	ROI68	144.3	0.56	48	CTF Fibers	NO	NO	YES	Rectangle	1666	1922	1
1292	sa stroma pancreas 2000 - 40	ROI56	165.6	0.27	65	CTF Fibers	NO	NO	YES	Rectangle	1410	1410	1
1293	sa stroma pancreas 2000 - 40	ROI57	139.1	0.57	52	CTF Fibers	NO	NO	YES	Rectangle	1410	1666	1
1294	sa stroma pancreas 2000 - 40	ROI67	137.5	0.47	47	CTF Fibers	NO	NO	YES	Rectangle	1666	1666	1
1295	sa stroma pancreas 2000 - 40	ROI76	162.8	0.32	52	CTF Fibers	NO	NO	YES	Rectangle	1922	1410	1
1296	sa stroma pancreas 2000 - 40	ROI55	4.9	0.52	61	CTF Fibers	NO	NO	YES	Rectangle	1410	1154	1
1297	sa stroma pancreas 2000 - 40	ROI64	150.8	0.4	25	CTF Fibers	NO	NO	YES	Rectangle	1666	898	1
1298	sa stroma pancreas 2000 - 40	ROI65	167.7	0.54	60	CTF Fibers	NO	NO	YES	Rectangle	1666	1154	1
1299	sa stroma pancreas 2000 - 40	ROI77	141.6	0.22	31	CTF Fibers	NO	NO	YES	Rectangle	1922	1666	1
1300	sa stroma pancreas 2000 - 40	ROI24	50.9	0.19	33	CTF Fibers	NO	NO	YES	Rectangle	642	898	1
1301	sa stroma pancreas 2000 - 40	ROI34	176.9	0.28	49	CTF Fibers	NO	NO	YES	Rectangle	898	898	1
1302	sa stroma pancreas 2000 - 40	ROI46	18.9	0.29	50	CTF Fibers	NO	NO	YES	Rectangle	1154	1410	1
1303	sa stroma pancreas 2000 - 40	ROI47	142.1	0.28	30	CTF Fibers	NO	NO	YES	Rectangle	1154	1666	1
1304	sa stroma pancreas 2000 - 40	ROI16	35.8	0.45	32	CTF Fibers	NO	NO	YES	Rectangle	386	1410	1
1305	sa stroma pancreas 2000 - 40	ROI35	171.5	0.59	52	CTF Fibers	NO	NO	YES	Rectangle	898	1154	1
1306	sa stroma pancreas 2000 - 40	ROI36	17.2	0.46	62	CTF Fibers	NO	NO	YES	Rectangle	898	1410	1
1307	sa stroma pancreas 2000 - 40	ROI37	162.3	0.27	28	CTF Fibers	NO	NO	YES	Rectangle	898	1666	1
1308	sa stroma pancreas 2000 - 40	ROI48	141.7	0.38	42	CTF Fibers	NO	NO	YES	Rectangle	1154	1922	1
1309	sa stroma pancreas 2000 - 40	ROI26	22.9	0.45	74	CTF Fibers	NO	NO	YES	Rectangle	642	1410	1
1310	sa stroma pancreas 2000 - 40	ROI45	5.3	0.54	61	CTF Fibers	NO	NO	YES	Rectangle	1154	1154	1
1311	sa stroma pancreas 2000 - 40	ROI27	80.5	0.31	64	CTF Fibers	NO	NO	YES	Rectangle	642	1666	1
1312	sa stroma pancreas 2000 - 40	ROI28	128.4	0.63	18	CTF Fibers	NO	NO	YES	Rectangle	642	1922	1
1313	sa stroma pancreas 2000 - 40	ROI38	154.5	0.45	30	CTF Fibers	NO	NO	YES	Rectangle	898	1922	1
1314	sa stroma pancreas 2000 - 40	ROI53	162.5	0.5	20	CTF Fibers	NO	NO	YES	Rectangle	1410	642	1
1315	sa stroma pancreas 2000 - 40	ROI54	132.6	0.18	24	CTF Fibers	NO	NO	YES	Rectangle	1410	898	1
1316	sa stroma pancreas 2000 - 40	ROI75	174.8	0.29	61	CTF Fibers	NO	NO	YES	Rectangle	1922	1154	1
1317	sa stroma pancreas 2000 - 40	ROI25	166.6	0.19	37	CTF Fibers	NO	NO	YES	Rectangle	642	1154	1
1318	sa stroma pancreas 2000 - 40	ROI43	145.4	0.37	34	CTF Fibers	NO	NO	YES	Rectangle	1154	642	1
1319	sa stroma pancreas 2000 - 40	ROI44	170.3	0.4	27	CTF Fibers	NO	NO	YES	Rectangle	1154	898	1
1320	sa stroma pancreas 2000 - 41	ROI58	62.1	0.17	11	CTF Fibers	NO	NO	YES	Rectangle	1410	1922	1
1321	sa stroma pancreas 2000 - 41	ROI55	47.9	0.33	24	CTF Fibers	NO	NO	YES	Rectangle	1410	1154	1
1322	sa stroma pancreas 2000 - 41	ROI64	155	0.32	77	CTF Fibers	NO	NO	YES	Rectangle	1666	898	1
1323	sa stroma pancreas 2000 - 41	ROI65	177.6	0.22	30	CTF Fibers	NO	NO	YES	Rectangle	1666	1154	1
1324	sa stroma pancreas 2000 - 41	ROI24	92	0.34	78	CTF Fibers	NO	NO	YES	Rectangle	642	898	1
1325	sa stroma pancreas 2000 - 41	ROI34	123.1	0.31	76	CTF Fibers	NO	NO	YES	Rectangle	898	898	1
1326	sa stroma pancreas 2000 - 41	ROI46	136.4	0.18	4	CTF Fibers	NO	NO	YES	Rectangle	1154	1410	1
1327	sa stroma pancreas 2000 - 41	ROI47	118.7	0.41	7	CTF Fibers	NO	NO	YES	Rectangle	1154	1666	1
1328	sa stroma pancreas 2000 - 41	ROI16	99	0.72	61	CTF Fibers	NO	NO	YES	Rectangle	386	1410	1
1329	sa stroma pancreas 2000 - 41	ROI35	101.3	0.38	68	CTF Fibers	NO	NO	YES	Rectangle	898	1154	1
1330	sa stroma pancreas 2000 - 41	ROI36	106.4	0.43	51	CTF Fibers	NO	NO	YES	Rectangle	898	1410	1
1331	sa stroma pancreas 2000 - 41	ROI37	106.5	0.53	44	CTF Fibers	NO	NO	YES	Rectangle	898	1666	1
1332	sa stroma pancreas 2000 - 41	ROI48	133.6	0.42	30	CTF Fibers	NO	NO	YES	Rectangle	1154	1922	1
1333	sa stroma pancreas 2000 - 41	ROI26	104.5	0.69	56	CTF Fibers	NO	NO	YES	Rectangle	642	1410	1
1334	sa stroma pancreas 2000 - 41	ROI45	11.3	0.09	42	CTF Fibers	NO	NO	YES	Rectangle	1154	1154	1
1335	sa stroma pancreas 2000 - 41	ROI27	115.2	0.74	66	CTF Fibers	NO	NO	YES	Rectangle	642	1666	1
1336	sa stroma pancreas 2000 - 41	ROI28	114.1	0.8	63	CTF Fibers	NO	NO	YES	Rectangle	642	1922	1
1337	sa stroma pancreas 2000 - 41	ROI38	113.6	0.83	58	CTF Fibers	NO	NO	YES	Rectangle	898	1922	1
1338	sa stroma pancreas 2000 - 41	ROI53	149.2	0.5	59	CTF Fibers	NO	NO	YES	Rectangle	1410	642	1
1339	sa stroma pancreas 2000 - 41	ROI54	147	0.28	72	CTF Fibers	NO	NO	YES	Rectangle	1410	898	1
1340	sa stroma pancreas 2000 - 41	ROI75	172.4	0.36	39	CTF Fibers	NO	NO	YES	Rectangle	1922	1154	1
1341	sa stroma pancreas 2000 - 41	ROI25	96.3	0.62	81	CTF Fibers	NO	NO	YES	Rectangle	642	1154	1
1342	sa stroma pancreas 2000 - 41	ROI43	157.3	0.42	68	CTF Fibers	NO	NO	YES	Rectangle	1154	642	1
1343	sa stroma pancreas 2000 - 41	ROI44	140.5	0.33	84	CTF Fibers	NO	NO	YES	Rectangle	1154	898	1
1344	sa stroma pancreas 2000 - 41	ROI5	148.5	0.23	26	CTF Fibers	NO	NO	YES	Rectangle	130	1154	1
1345	sa stroma pancreas 2000 - 41	ROI7	128.2	0.67	29	CTF Fibers	NO	NO	YES	Rectangle	130	1666	1
1346	sa stroma pancreas 2000 - 41	ROI14	111.9	0.52	59	CTF Fibers	NO	NO	YES	Rectangle	386	898	1
1347	sa stroma pancreas 2000 - 41	ROI15	112.4	0.6	61	CTF Fibers	NO	NO	YES	Rectangle	386	1154	1
1348	sa stroma pancreas 2000 - 41	ROI17	109.4	0.64	58	CTF Fibers	NO	NO	YES	Rectangle	386	1666	1
1349	sa stroma pancreas 2000 - 41	ROI18	114.1	0.57	54	CTF Fibers	NO	NO	YES	Rectangle	386	1922	1
1350	sa stroma pancreas 2000 - 41	ROI19	120.7	0.48	31	CTF Fibers	NO	NO	YES	Rectangle	386	2178	1
1351	sa stroma pancreas 2000 - 41	ROI23	126.7	0.6	42	CTF Fibers	NO	NO	YES	Rectangle	642	642	1
1352	sa stroma pancreas 2000 - 41	ROI29	120.5	0.62	53	CTF Fibers	NO	NO	YES	Rectangle	642	2178	1
1353	sa stroma pancreas 2000 - 41	ROI32	133.2	0.81	28	CTF Fibers	NO	NO	YES	Rectangle	898	386	1
1354	sa stroma pancreas 2000 - 41	ROI33	150.1	0.45	64	CTF Fibers	NO	NO	YES	Rectangle	898	642	1
1355	sa stroma pancreas 2000 - 41	ROI39	119.7	0.72	70	CTF Fibers	NO	NO	YES	Rectangle	898	2178	1
1356	sa stroma pancreas 2000 - 41	ROI40	115.7	0.62	23	CTF Fibers	NO	NO	YES	Rectangle	898	2434	1
1357	sa stroma pancreas 2000 - 41	ROI42	135.9	0.53	61	CTF Fibers	NO	NO	YES	Rectangle	1154	386	1
1358	sa stroma pancreas 2000 - 41	ROI49	114.1	0.46	71	CTF Fibers	NO	NO	YES	Rectangle	1154	2178	1
1359	sa stroma pancreas 2000 - 41	ROI50	115.6	0.37	40	CTF Fibers	NO	NO	YES	Rectangle	1154	2434	1
1360	sa stroma pancreas 2000 - 41	ROI59	119	0.27	51	CTF Fibers	NO	NO	YES	Rectangle	1410	2178	1
1361	sa stroma pancreas 2000 - 41	ROI60	112.3	0.22	67	CTF Fibers	NO	NO	YES	Rectangle	1410	2434	1
1362	sa stroma pancreas 2000 - 41	ROI61	135	0.22	23	CTF Fibers	NO	NO	YES	Rectangle	1666	130	1
1363	sa stroma pancreas 2000 - 41	ROI62	122.2	0.61	53	CTF Fibers	NO	NO	YES	Rectangle	1666	386	1
1364	sa stroma pancreas 2000 - 41	ROI63	162.7	0.18	83	CTF Fibers	NO	NO	YES	Rectangle	1666	642	1
1365	sa stroma pancreas 2000 - 41	ROI69	143.5	0.41	15	CTF Fibers	NO	NO	YES	Rectangle	1666	2178	1
1366	sa stroma pancreas 2000 - 41	ROI70	36.6	0.08	37	CTF Fibers	NO	NO	YES	Rectangle	1666	2434	1
1367	sa stroma pancreas 2000 - 41	ROI72	145.6	0.68	44	CTF Fibers	NO	NO	YES	Rectangle	1922	386	1
1368	sa stroma pancreas 2000 - 41	ROI73	162.2	0.63	62	CTF Fibers	NO	NO	YES	Rectangle	1922	642	1
1369	sa stroma pancreas 2000 - 41	ROI74	145.3	0.39	69	CTF Fibers	NO	NO	YES	Rectangle	1922	898	1
1370	sa stroma pancreas 2000 - 41	ROI79	9.3	0.23	15	CTF Fibers	NO	NO	YES	Rectangle	1922	2178	1
1371	sa stroma pancreas 2000 - 41	ROI83	126.5	0.33	56	CTF Fibers	NO	NO	YES	Rectangle	2178	642	1
1372	sa stroma pancreas 2000 - 41	ROI84	137.7	0.51	77	CTF Fibers	NO	NO	YES	Rectangle	2178	898	1
1373	sa stroma pancreas 2000 - 41	ROI85	138.8	0.37	57	CTF Fibers	NO	NO	YES	Rectangle	2178	1154	1
1374	sa stroma pancreas 2000 - 41	ROI94	124.4	0.56	28	CTF Fibers	NO	NO	YES	Rectangle	2434	898	1
1375	sa stroma pancreas 2000 - 41	ROI95	128.1	0.75	41	CTF Fibers	NO	NO	YES	Rectangle	2434	1154	1
1376	sa stroma pancreas 2000 - 41	ROI96	107.6	0.44	38	CTF Fibers	NO	NO	YES	Rectangle	2434	1410	1
1377	sa stroma pancreas 2000 - 42	ROI58	149.9	0.81	76	CTF Fibers	NO	NO	YES	Rectangle	1410	1922	1
1378	sa stroma pancreas 2000 - 42	ROI55	157.8	0.76	71	CTF Fibers	NO	NO	YES	Rectangle	1410	1154	1
1379	sa stroma pancreas 2000 - 42	ROI64	171.8	0.28	71	CTF Fibers	NO	NO	YES	Rectangle	1666	898	1
1380	sa stroma pancreas 2000 - 42	ROI65	2.2	0.43	69	CTF Fibers	NO	NO	YES	Rectangle	1666	1154	1
1381	sa stroma pancreas 2000 - 42	ROI24	156.1	0.52	64	CTF Fibers	NO	NO	YES	Rectangle	642	898	1
1382	sa stroma pancreas 2000 - 42	ROI34	149.2	0.71	68	CTF Fibers	NO	NO	YES	Rectangle	898	898	1
1383	sa stroma pancreas 2000 - 42	ROI46	146.9	0.58	73	CTF Fibers	NO	NO	YES	Rectangle	1154	1410	1
1384	sa stroma pancreas 2000 - 42	ROI47	151.4	0.44	72	CTF Fibers	NO	NO	YES	Rectangle	1154	1666	1
1385	sa stroma pancreas 2000 - 42	ROI16	155	0.32	61	CTF Fibers	NO	NO	YES	Rectangle	386	1410	1
1386	sa stroma pancreas 2000 - 42	ROI35	145.5	0.75	76	CTF Fibers	NO	NO	YES	Rectangle	898	1154	1
1387	sa stroma pancreas 2000 - 42	ROI36	156.7	0.55	60	CTF Fibers	NO	NO	YES	Rectangle	898	1410	1
1388	sa stroma pancreas 2000 - 42	ROI37	151.2	0.79	54	CTF Fibers	NO	NO	YES	Rectangle	898	1666	1
1389	sa stroma pancreas 2000 - 42	ROI48	150.7	0.82	59	CTF Fibers	NO	NO	YES	Rectangle	1154	1922	1
1390	sa stroma pancreas 2000 - 42	ROI26	149.6	0.76	78	CTF Fibers	NO	NO	YES	Rectangle	642	1410	1
1391	sa stroma pancreas 2000 - 42	ROI45	149.3	0.68	78	CTF Fibers	NO	NO	YES	Rectangle	1154	1154	1
1392	sa stroma pancreas 2000 - 42	ROI27	155.7	0.79	66	CTF Fibers	NO	NO	YES	Rectangle	642	1666	1
1393	sa stroma pancreas 2000 - 42	ROI28	150	0.77	52	CTF Fibers	NO	NO	YES	Rectangle	642	1922	1
1394	sa stroma pancreas 2000 - 42	ROI38	150.9	0.87	70	CTF Fibers	NO	NO	YES	Rectangle	898	1922	1
1395	sa stroma pancreas 2000 - 42	ROI53	150.6	0.66	64	CTF Fibers	NO	NO	YES	Rectangle	1410	642	1
1396	sa stroma pancreas 2000 - 42	ROI54	168.1	0.21	71	CTF Fibers	NO	NO	YES	Rectangle	1410	898	1
1397	sa stroma pancreas 2000 - 42	ROI75	156	0.42	73	CTF Fibers	NO	NO	YES	Rectangle	1922	1154	1
1398	sa stroma pancreas 2000 - 42	ROI25	154.2	0.7	75	CTF Fibers	NO	NO	YES	Rectangle	642	1154	1
1399	sa stroma pancreas 2000 - 42	ROI43	134.5	0.42	44	CTF Fibers	NO	NO	YES	Rectangle	1154	642	1
1400	sa stroma pancreas 2000 - 42	ROI44	145.5	0.73	85	CTF Fibers	NO	NO	YES	Rectangle	1154	898	1
1401	sa stroma pancreas 2000 - 42	ROI14	132.7	0.41	51	CTF Fibers	NO	NO	YES	Rectangle	386	898	1
1402	sa stroma pancreas 2000 - 42	ROI15	149.9	0.46	75	CTF Fibers	NO	NO	YES	Rectangle	386	1154	1
1403	sa stroma pancreas 2000 - 42	ROI17	14.7	0.28	50	CTF Fibers	NO	NO	YES	Rectangle	386	1666	1
1404	sa stroma pancreas 2000 - 42	ROI23	148.2	0.63	37	CTF Fibers	NO	NO	YES	Rectangle	642	642	1
1405	sa stroma pancreas 2000 - 42	ROI29	147.8	0.76	25	CTF Fibers	NO	NO	YES	Rectangle	642	2178	1
1406	sa stroma pancreas 2000 - 42	ROI32	147.9	0.47	63	CTF Fibers	NO	NO	YES	Rectangle	898	386	1
1407	sa stroma pancreas 2000 - 42	ROI33	143.7	0.52	75	CTF Fibers	NO	NO	YES	Rectangle	898	642	1
1408	sa stroma pancreas 2000 - 42	ROI39	144.9	0.81	66	CTF Fibers	NO	NO	YES	Rectangle	898	2178	1
1409	sa stroma pancreas 2000 - 42	ROI42	142.7	0.79	68	CTF Fibers	NO	NO	YES	Rectangle	1154	386	1
1410	sa stroma pancreas 2000 - 42	ROI49	152	0.82	70	CTF Fibers	NO	NO	YES	Rectangle	1154	2178	1
1411	sa stroma pancreas 2000 - 42	ROI50	142.3	0.65	41	CTF Fibers	NO	NO	YES	Rectangle	1154	2434	1
1412	sa stroma pancreas 2000 - 42	ROI59	151.6	0.71	73	CTF Fibers	NO	NO	YES	Rectangle	1410	2178	1
1413	sa stroma pancreas 2000 - 42	ROI60	157.3	0.73	37	CTF Fibers	NO	NO	YES	Rectangle	1410	2434	1
1414	sa stroma pancreas 2000 - 42	ROI61	130.9	0.55	37	CTF Fibers	NO	NO	YES	Rectangle	1666	130	1
1415	sa stroma pancreas 2000 - 42	ROI62	113.8	0.56	79	CTF Fibers	NO	NO	YES	Rectangle	1666	386	1
1416	sa stroma pancreas 2000 - 42	ROI63	118.7	0.22	53	CTF Fibers	NO	NO	YES	Rectangle	1666	642	1
1417	sa stroma pancreas 2000 - 42	ROI69	146.7	0.64	77	CTF Fibers	NO	NO	YES	Rectangle	1666	2178	1
1418	sa stroma pancreas 2000 - 42	ROI72	152.2	0.14	48	CTF Fibers	NO	NO	YES	Rectangle	1922	386	1
1419	sa stroma pancreas 2000 - 42	ROI73	152.4	0.48	52	CTF Fibers	NO	NO	YES	Rectangle	1922	642	1
1420	sa stroma pancreas 2000 - 42	ROI74	171	0.33	44	CTF Fibers	NO	NO	YES	Rectangle	1922	898	1
1421	sa stroma pancreas 2000 - 42	ROI79	150.4	0.57	40	CTF Fibers	NO	NO	YES	Rectangle	1922	2178	1
1422	sa stroma pancreas 2000 - 42	ROI83	154.8	0.39	53	CTF Fibers	NO	NO	YES	Rectangle	2178	642	1
1423	sa stroma pancreas 2000 - 42	ROI84	147.1	0.47	63	CTF Fibers	NO	NO	YES	Rectangle	2178	898	1
1424	sa stroma pancreas 2000 - 42	ROI85	141.6	0.44	51	CTF Fibers	NO	NO	YES	Rectangle	2178	1154	1
1425	sa stroma pancreas 2000 - 42	ROI95	176.9	0.19	24	CTF Fibers	NO	NO	YES	Rectangle	2434	1154	1
1426	sa stroma pancreas 2000 - 42	ROI13	153.3	0.15	21	CTF Fibers	NO	NO	YES	Rectangle	386	642	1
1427	sa stroma pancreas 2000 - 42	ROI22	176.9	0.31	23	CTF Fibers	NO	NO	YES	Rectangle	642	386	1
1428	sa stroma pancreas 2000 - 42	ROI51	137.2	0.32	39	CTF Fibers	NO	NO	YES	Rectangle	1410	130	1
1429	sa stroma pancreas 2000 - 42	ROI52	125.3	0.45	39	CTF Fibers	NO	NO	YES	Rectangle	1410	386	1
1430	sa stroma pancreas 2000 - 42	ROI56	157	0.68	71	CTF Fibers	NO	NO	YES	Rectangle	1410	1410	1
1431	sa stroma pancreas 2000 - 42	ROI57	152.3	0.69	69	CTF Fibers	NO	NO	YES	Rectangle	1410	1666	1
1432	sa stroma pancreas 2000 - 42	ROI66	173.5	0.62	58	CTF Fibers	NO	NO	YES	Rectangle	1666	1410	1
1433	sa stroma pancreas 2000 - 42	ROI67	162.9	0.69	60	CTF Fibers	NO	NO	YES	Rectangle	1666	1666	1
1434	sa stroma pancreas 2000 - 42	ROI68	147.7	0.85	62	CTF Fibers	NO	NO	YES	Rectangle	1666	1922	1
1435	sa stroma pancreas 2000 - 42	ROI76	170.3	0.72	66	CTF Fibers	NO	NO	YES	Rectangle	1922	1410	1
1436	sa stroma pancreas 2000 - 42	ROI77	166.3	0.71	60	CTF Fibers	NO	NO	YES	Rectangle	1922	1666	1
1437	sa stroma pancreas 2000 - 42	ROI78	148.5	0.61	65	CTF Fibers	NO	NO	YES	Rectangle	1922	1922	1
1438	sa stroma pancreas 2000 - 42	ROI86	166.2	0.48	59	CTF Fibers	NO	NO	YES	Rectangle	2178	1410	1
1439	sa stroma pancreas 2000 - 42	ROI87	170.9	0.65	56	CTF Fibers	NO	NO	YES	Rectangle	2178	1666	1
1440	sa stroma pancreas 2000 - 43	ROI58	129.3	0.66	26	CTF Fibers	NO	NO	YES	Rectangle	1410	1922	1
1441	sa stroma pancreas 2000 - 43	ROI55	128.8	0.27	53	CTF Fibers	NO	NO	YES	Rectangle	1410	1154	1
1442	sa stroma pancreas 2000 - 43	ROI64	124.4	0.84	27	CTF Fibers	NO	NO	YES	Rectangle	1666	898	1
1443	sa stroma pancreas 2000 - 43	ROI65	135.6	0.76	30	CTF Fibers	NO	NO	YES	Rectangle	1666	1154	1
1444	sa stroma pancreas 2000 - 43	ROI24	142.4	0.43	46	CTF Fibers	NO	NO	YES	Rectangle	642	898	1
1445	sa stroma pancreas 2000 - 43	ROI34	148.2	0.57	50	CTF Fibers	NO	NO	YES	Rectangle	898	898	1
1446	sa stroma pancreas 2000 - 43	ROI46	176.2	0.21	22	CTF Fibers	NO	NO	YES	Rectangle	1154	1410	1
1447	sa stroma pancreas 2000 - 43	ROI16	146.2	0.57	28	CTF Fibers	NO	NO	YES	Rectangle	386	1410	1
1448	sa stroma pancreas 2000 - 43	ROI35	134.4	0.44	38	CTF Fibers	NO	NO	YES	Rectangle	898	1154	1
1449	sa stroma pancreas 2000 - 43	ROI36	146.1	0.33	24	CTF Fibers	NO	NO	YES	Rectangle	898	1410	1
1450	sa stroma pancreas 2000 - 43	ROI48	56.6	0.32	29	CTF Fibers	NO	NO	YES	Rectangle	1154	1922	1
1451	sa stroma pancreas 2000 - 43	ROI26	128.7	0.46	31	CTF Fibers	NO	NO	YES	Rectangle	642	1410	1
1452	sa stroma pancreas 2000 - 43	ROI45	124.7	0.17	40	CTF Fibers	NO	NO	YES	Rectangle	1154	1154	1
1453	sa stroma pancreas 2000 - 43	ROI53	121.7	0.77	30	CTF Fibers	NO	NO	YES	Rectangle	1410	642	1
1454	sa stroma pancreas 2000 - 43	ROI54	126.1	0.76	31	CTF Fibers	NO	NO	YES	Rectangle	1410	898	1
1455	sa stroma pancreas 2000 - 43	ROI75	134.9	0.68	49	CTF Fibers	NO	NO	YES	Rectangle	1922	1154	1
1456	sa stroma pancreas 2000 - 43	ROI25	126.3	0.46	60	CTF Fibers	NO	NO	YES	Rectangle	642	1154	1
1457	sa stroma pancreas 2000 - 43	ROI43	121.8	0.86	37	CTF Fibers	NO	NO	YES	Rectangle	1154	642	1
1458	sa stroma pancreas 2000 - 43	ROI44	127.9	0.6	57	CTF Fibers	NO	NO	YES	Rectangle	1154	898	1
1459	sa stroma pancreas 2000 - 43	ROI23	139.4	0.6	50	CTF Fibers	NO	NO	YES	Rectangle	642	642	1
1460	sa stroma pancreas 2000 - 43	ROI33	147.2	0.68	40	CTF Fibers	NO	NO	YES	Rectangle	898	642	1
1461	sa stroma pancreas 2000 - 43	ROI42	126.5	0.78	28	CTF Fibers	NO	NO	YES	Rectangle	1154	386	1
1462	sa stroma pancreas 2000 - 43	ROI49	85.3	0.5	31	CTF Fibers	NO	NO	YES	Rectangle	1154	2178	1
1463	sa stroma pancreas 2000 - 43	ROI59	99.1	0.64	53	CTF Fibers	NO	NO	YES	Rectangle	1410	2178	1
1464	sa stroma pancreas 2000 - 43	ROI69	115.7	0.62	44	CTF Fibers	NO	NO	YES	Rectangle	1666	2178	1
1465	sa stroma pancreas 2000 - 43	ROI72	163.2	0.36	23	CTF Fibers	NO	NO	YES	Rectangle	1922	386	1
1466	sa stroma pancreas 2000 - 43	ROI73	156.7	0.63	29	CTF Fibers	NO	NO	YES	Rectangle	1922	642	1
1467	sa stroma pancreas 2000 - 43	ROI83	142.3	0.76	37	CTF Fibers	NO	NO	YES	Rectangle	2178	642	1
1468	sa stroma pancreas 2000 - 43	ROI52	150.9	0.53	26	CTF Fibers	NO	NO	YES	Rectangle	1410	386	1
1469	sa stroma pancreas 2000 - 43	ROI57	168.1	0.16	45	CTF Fibers	NO	NO	YES	Rectangle	1410	1666	1
1470	sa stroma pancreas 2000 - 43	ROI66	178.8	0.31	35	CTF Fibers	NO	NO	YES	Rectangle	1666	1410	1
1471	sa stroma pancreas 2000 - 43	ROI67	156.4	0.41	73	CTF Fibers	NO	NO	YES	Rectangle	1666	1666	1
1472	sa stroma pancreas 2000 - 43	ROI68	141.3	0.36	41	CTF Fibers	NO	NO	YES	Rectangle	1666	1922	1
1473	sa stroma pancreas 2000 - 43	ROI76	133.9	0.58	61	CTF Fibers	NO	NO	YES	Rectangle	1922	1410	1
1474	sa stroma pancreas 2000 - 43	ROI77	154.6	0.64	59	CTF Fibers	NO	NO	YES	Rectangle	1922	1666	1
1475	sa stroma pancreas 2000 - 43	ROI78	126.8	0.46	39	CTF Fibers	NO	NO	YES	Rectangle	1922	1922	1
1476	sa stroma pancreas 2000 - 43	ROI86	139.1	0.53	35	CTF Fibers	NO	NO	YES	Rectangle	2178	1410	1
1477	sa stroma pancreas 2000 - 43	ROI87	142.9	0.48	56	CTF Fibers	NO	NO	YES	Rectangle	2178	1666	1
1478	sa stroma pancreas 2000 - 43	ROI88	156.3	0.57	41	CTF Fibers	NO	NO	YES	Rectangle	2178	1922	1
1479	sa stroma pancreas 2000 - 44	ROI58	87.1	0.52	65	CTF Fibers	NO	NO	YES	Rectangle	1410	1922	1
1480	sa stroma pancreas 2000 - 44	ROI55	97.1	0.25	70	CTF Fibers	NO	NO	YES	Rectangle	1410	1154	1
1481	sa stroma pancreas 2000 - 44	ROI64	97.5	0.2	62	CTF Fibers	NO	NO	YES	Rectangle	1666	898	1
1482	sa stroma pancreas 2000 - 44	ROI65	126.5	0.56	71	CTF Fibers	NO	NO	YES	Rectangle	1666	1154	1
1483	sa stroma pancreas 2000 - 44	ROI24	70.8	0.67	45	CTF Fibers	NO	NO	YES	Rectangle	642	898	1
1484	sa stroma pancreas 2000 - 44	ROI34	69	0.54	51	CTF Fibers	NO	NO	YES	Rectangle	898	898	1
1485	sa stroma pancreas 2000 - 44	ROI46	75.5	0.34	84	CTF Fibers	NO	NO	YES	Rectangle	1154	1410	1
1486	sa stroma pancreas 2000 - 44	ROI16	125.7	0.52	53	CTF Fibers	NO	NO	YES	Rectangle	386	1410	1
1487	sa stroma pancreas 2000 - 44	ROI35	78.2	0.45	57	CTF Fibers	NO	NO	YES	Rectangle	898	1154	1
1488	sa stroma pancreas 2000 - 44	ROI36	82.8	0.53	73	CTF Fibers	NO	NO	YES	Rectangle	898	1410	1
1489	sa stroma pancreas 2000 - 44	ROI48	120.6	0.56	65	CTF Fibers	NO	NO	YES	Rectangle	1154	1922	1
1490	sa stroma pancreas 2000 - 44	ROI26	136.9	0.27	61	CTF Fibers	NO	NO	YES	Rectangle	642	1410	1
1491	sa stroma pancreas 2000 - 44	ROI45	78.8	0.33	78	CTF Fibers	NO	NO	YES	Rectangle	1154	1154	1
1492	sa stroma pancreas 2000 - 44	ROI53	68.6	0.47	69	CTF Fibers	NO	NO	YES	Rectangle	1410	642	1
1493	sa stroma pancreas 2000 - 44	ROI54	69.4	0.48	67	CTF Fibers	NO	NO	YES	Rectangle	1410	898	1
1494	sa stroma pancreas 2000 - 44	ROI75	90	0.38	48	CTF Fibers	NO	NO	YES	Rectangle	1922	1154	1
1495	sa stroma pancreas 2000 - 44	ROI25	104.1	0.28	52	CTF Fibers	NO	NO	YES	Rectangle	642	1154	1
1496	sa stroma pancreas 2000 - 44	ROI43	74.1	0.67	52	CTF Fibers	NO	NO	YES	Rectangle	1154	642	1
1497	sa stroma pancreas 2000 - 44	ROI44	88.6	0.43	59	CTF Fibers	NO	NO	YES	Rectangle	1154	898	1
1498	sa stroma pancreas 2000 - 44	ROI23	57.2	0.43	26	CTF Fibers	NO	NO	YES	Rectangle	642	642	1
1499	sa stroma pancreas 2000 - 44	ROI33	92.7	0.58	50	CTF Fibers	NO	NO	YES	Rectangle	898	642	1
1500	sa stroma pancreas 2000 - 44	ROI42	83.3	0.57	52	CTF Fibers	NO	NO	YES	Rectangle	1154	386	1
1501	sa stroma pancreas 2000 - 44	ROI49	140.1	0.37	95	CTF Fibers	NO	NO	YES	Rectangle	1154	2178	1
1502	sa stroma pancreas 2000 - 44	ROI59	93.4	0.33	74	CTF Fibers	NO	NO	YES	Rectangle	1410	2178	1
1503	sa stroma pancreas 2000 - 44	ROI69	112.4	0.24	63	CTF Fibers	NO	NO	YES	Rectangle	1666	2178	1
1504	sa stroma pancreas 2000 - 44	ROI72	68.7	0.17	37	CTF Fibers	NO	NO	YES	Rectangle	1922	386	1
1505	sa stroma pancreas 2000 - 44	ROI73	66.3	0.47	58	CTF Fibers	NO	NO	YES	Rectangle	1922	642	1
1506	sa stroma pancreas 2000 - 44	ROI83	67.3	0.47	33	CTF Fibers	NO	NO	YES	Rectangle	2178	642	1
1507	sa stroma pancreas 2000 - 44	ROI52	61.1	0.31	71	CTF Fibers	NO	NO	YES	Rectangle	1410	386	1
1508	sa stroma pancreas 2000 - 44	ROI57	118.7	0.43	47	CTF Fibers	NO	NO	YES	Rectangle	1410	1666	1
1509	sa stroma pancreas 2000 - 44	ROI66	127.5	0.57	67	CTF Fibers	NO	NO	YES	Rectangle	1666	1410	1
1510	sa stroma pancreas 2000 - 44	ROI67	115.4	0.72	62	CTF Fibers	NO	NO	YES	Rectangle	1666	1666	1
1511	sa stroma pancreas 2000 - 44	ROI68	116	0.39	69	CTF Fibers	NO	NO	YES	Rectangle	1666	1922	1
1512	sa stroma pancreas 2000 - 44	ROI76	115.5	0.42	57	CTF Fibers	NO	NO	YES	Rectangle	1922	1410	1
1513	sa stroma pancreas 2000 - 44	ROI77	130.4	0.4	57	CTF Fibers	NO	NO	YES	Rectangle	1922	1666	1
1514	sa stroma pancreas 2000 - 44	ROI78	136	0.55	60	CTF Fibers	NO	NO	YES	Rectangle	1922	1922	1
1515	sa stroma pancreas 2000 - 44	ROI86	123.8	0.48	60	CTF Fibers	NO	NO	YES	Rectangle	2178	1410	1
1516	sa stroma pancreas 2000 - 44	ROI87	139.9	0.6	60	CTF Fibers	NO	NO	YES	Rectangle	2178	1666	1
1517	sa stroma pancreas 2000 - 44	ROI88	133	0.53	42	CTF Fibers	NO	NO	YES	Rectangle	2178	1922	1
1518	sa stroma pancreas 2000 - 44	ROI6	130.2	0.78	21	CTF Fibers	NO	NO	YES	Rectangle	130	1410	1
1519	sa stroma pancreas 2000 - 44	ROI13	75	0.55	34	CTF Fibers	NO	NO	YES	Rectangle	386	642	1
1520	sa stroma pancreas 2000 - 44	ROI14	40.7	0.3	29	CTF Fibers	NO	NO	YES	Rectangle	386	898	1
1521	sa stroma pancreas 2000 - 44	ROI15	8.6	0.16	53	CTF Fibers	NO	NO	YES	Rectangle	386	1154	1
1522	sa stroma pancreas 2000 - 44	ROI17	107.1	0.7	43	CTF Fibers	NO	NO	YES	Rectangle	386	1666	1
1523	sa stroma pancreas 2000 - 44	ROI18	108.4	0.56	34	CTF Fibers	NO	NO	YES	Rectangle	386	1922	1
1524	sa stroma pancreas 2000 - 44	ROI22	65.9	0.55	29	CTF Fibers	NO	NO	YES	Rectangle	642	386	1
1525	sa stroma pancreas 2000 - 44	ROI27	114.5	0.41	70	CTF Fibers	NO	NO	YES	Rectangle	642	1666	1
1526	sa stroma pancreas 2000 - 44	ROI28	101.9	0.52	63	CTF Fibers	NO	NO	YES	Rectangle	642	1922	1
1527	sa stroma pancreas 2000 - 44	ROI29	112.5	0.31	37	CTF Fibers	NO	NO	YES	Rectangle	642	2178	1
1528	sa stroma pancreas 2000 - 44	ROI32	87.8	0.7	40	CTF Fibers	NO	NO	YES	Rectangle	898	386	1
1529	sa stroma pancreas 2000 - 44	ROI37	87.4	0.6	52	CTF Fibers	NO	NO	YES	Rectangle	898	1666	1
1530	sa stroma pancreas 2000 - 44	ROI38	113	0.49	59	CTF Fibers	NO	NO	YES	Rectangle	898	1922	1
1531	sa stroma pancreas 2000 - 44	ROI39	123.5	0.34	77	CTF Fibers	NO	NO	YES	Rectangle	898	2178	1
1532	sa stroma pancreas 2000 - 44	ROI47	88.5	0.47	61	CTF Fibers	NO	NO	YES	Rectangle	1154	1666	1
1533	sa stroma pancreas 2000 - 44	ROI50	178	0.21	27	CTF Fibers	NO	NO	YES	Rectangle	1154	2434	1
1534	sa stroma pancreas 2000 - 44	ROI56	105.1	0.18	73	CTF Fibers	NO	NO	YES	Rectangle	1410	1410	1
1535	sa stroma pancreas 2000 - 44	ROI62	55.9	0.17	58	CTF Fibers	NO	NO	YES	Rectangle	1666	386	1
1536	sa stroma pancreas 2000 - 44	ROI63	68.7	0.37	63	CTF Fibers	NO	NO	YES	Rectangle	1666	642	1
1537	sa stroma pancreas 2000 - 44	ROI74	76.8	0.5	49	CTF Fibers	NO	NO	YES	Rectangle	1922	898	1
1538	sa stroma pancreas 2000 - 44	ROI79	174.5	0.34	25	CTF Fibers	NO	NO	YES	Rectangle	1922	2178	1
1539	sa stroma pancreas 2000 - 44	ROI84	96.1	0.84	48	CTF Fibers	NO	NO	YES	Rectangle	2178	898	1
1540	sa stroma pancreas 2000 - 44	ROI85	110.3	0.49	41	CTF Fibers	NO	NO	YES	Rectangle	2178	1154	1
1541	sa stroma pancreas 2000 - 44	ROI89	110.1	0.09	51	CTF Fibers	NO	NO	YES	Rectangle	2178	2178	1
1542	sa stroma pancreas 2000 - 44	ROI96	117.7	0.38	24	CTF Fibers	NO	NO	YES	Rectangle	2434	1410	1
1543	sa stroma pancreas 2000 - 45	ROI55	130.7	0.54	44	CTF Fibers	NO	NO	YES	Rectangle	1410	1154	1
1544	sa stroma pancreas 2000 - 45	ROI64	61.5	0.53	16	CTF Fibers	NO	NO	YES	Rectangle	1666	898	1
1545	sa stroma pancreas 2000 - 45	ROI65	132.1	0.41	9	CTF Fibers	NO	NO	YES	Rectangle	1666	1154	1
1546	sa stroma pancreas 2000 - 45	ROI24	138.6	0.3	66	CTF Fibers	NO	NO	YES	Rectangle	642	898	1
1547	sa stroma pancreas 2000 - 45	ROI34	83.8	0.29	8	CTF Fibers	NO	NO	YES	Rectangle	898	898	1
1548	sa stroma pancreas 2000 - 45	ROI46	134	0.53	27	CTF Fibers	NO	NO	YES	Rectangle	1154	1410	1
1549	sa stroma pancreas 2000 - 45	ROI16	126	0.24	16	CTF Fibers	NO	NO	YES	Rectangle	386	1410	1
1550	sa stroma pancreas 2000 - 45	ROI35	157.4	0.61	48	CTF Fibers	NO	NO	YES	Rectangle	898	1154	1
1551	sa stroma pancreas 2000 - 45	ROI45	128.6	0.53	60	CTF Fibers	NO	NO	YES	Rectangle	1154	1154	1
1552	sa stroma pancreas 2000 - 45	ROI53	71.9	0.57	21	CTF Fibers	NO	NO	YES	Rectangle	1410	642	1
1553	sa stroma pancreas 2000 - 45	ROI54	89.9	0.4	40	CTF Fibers	NO	NO	YES	Rectangle	1410	898	1
1554	sa stroma pancreas 2000 - 45	ROI75	99.5	0.76	21	CTF Fibers	NO	NO	YES	Rectangle	1922	1154	1
1555	sa stroma pancreas 2000 - 45	ROI25	169.9	0.26	35	CTF Fibers	NO	NO	YES	Rectangle	642	1154	1
1556	sa stroma pancreas 2000 - 45	ROI43	102.4	0.68	10	CTF Fibers	NO	NO	YES	Rectangle	1154	642	1
1557	sa stroma pancreas 2000 - 45	ROI44	138	0.45	32	CTF Fibers	NO	NO	YES	Rectangle	1154	898	1
1558	sa stroma pancreas 2000 - 45	ROI23	167.3	0.32	22	CTF Fibers	NO	NO	YES	Rectangle	642	642	1
1559	sa stroma pancreas 2000 - 45	ROI33	138.7	0.51	30	CTF Fibers	NO	NO	YES	Rectangle	898	642	1
1560	sa stroma pancreas 2000 - 45	ROI73	88.7	0.41	38	CTF Fibers	NO	NO	YES	Rectangle	1922	642	1
1561	sa stroma pancreas 2000 - 45	ROI57	120.5	0.38	28	CTF Fibers	NO	NO	YES	Rectangle	1410	1666	1
1562	sa stroma pancreas 2000 - 45	ROI77	151.2	0.52	26	CTF Fibers	NO	NO	YES	Rectangle	1922	1666	1
1563	sa stroma pancreas 2000 - 45	ROI87	66.8	0.23	18	CTF Fibers	NO	NO	YES	Rectangle	2178	1666	1
1564	sa stroma pancreas 2000 - 45	ROI14	168.4	0.45	43	CTF Fibers	NO	NO	YES	Rectangle	386	898	1
1565	sa stroma pancreas 2000 - 45	ROI15	26.6	0.28	47	CTF Fibers	NO	NO	YES	Rectangle	386	1154	1
1566	sa stroma pancreas 2000 - 45	ROI18	142.3	0.52	63	CTF Fibers	NO	NO	YES	Rectangle	386	1922	1
1567	sa stroma pancreas 2000 - 45	ROI29	140.7	0.41	45	CTF Fibers	NO	NO	YES	Rectangle	642	2178	1
1568	sa stroma pancreas 2000 - 45	ROI32	129	0.52	30	CTF Fibers	NO	NO	YES	Rectangle	898	386	1
1569	sa stroma pancreas 2000 - 45	ROI39	164.2	0.22	32	CTF Fibers	NO	NO	YES	Rectangle	898	2178	1
1570	sa stroma pancreas 2000 - 45	ROI56	127.3	0.52	51	CTF Fibers	NO	NO	YES	Rectangle	1410	1410	1
1571	sa stroma pancreas 2000 - 45	ROI63	85.4	0.32	20	CTF Fibers	NO	NO	YES	Rectangle	1666	642	1
1572	sa stroma pancreas 2000 - 45	ROI74	96.7	0.56	35	CTF Fibers	NO	NO	YES	Rectangle	1922	898	1
1573	sa stroma pancreas 2000 - 46	ROI55	155.9	0.15	31	CTF Fibers	NO	NO	YES	Rectangle	1410	1154	1
1574	sa stroma pancreas 2000 - 46	ROI64	55.1	0.59	34	CTF Fibers	NO	NO	YES	Rectangle	1666	898	1
1575	sa stroma pancreas 2000 - 46	ROI65	175.7	0.27	8	CTF Fibers	NO	NO	YES	Rectangle	1666	1154	1
1576	sa stroma pancreas 2000 - 46	ROI24	93.3	0.3	34	CTF Fibers	NO	NO	YES	Rectangle	642	898	1
1577	sa stroma pancreas 2000 - 46	ROI34	91.7	0.33	53	CTF Fibers	NO	NO	YES	Rectangle	898	898	1
1578	sa stroma pancreas 2000 - 46	ROI46	76.6	0.36	12	CTF Fibers	NO	NO	YES	Rectangle	1154	1410	1
1579	sa stroma pancreas 2000 - 46	ROI16	144.4	0.39	46	CTF Fibers	NO	NO	YES	Rectangle	386	1410	1
1580	sa stroma pancreas 2000 - 46	ROI35	77.7	0.37	41	CTF Fibers	NO	NO	YES	Rectangle	898	1154	1
1581	sa stroma pancreas 2000 - 46	ROI45	124.2	0.2	32	CTF Fibers	NO	NO	YES	Rectangle	1154	1154	1
1582	sa stroma pancreas 2000 - 46	ROI53	55.6	0.69	44	CTF Fibers	NO	NO	YES	Rectangle	1410	642	1
1583	sa stroma pancreas 2000 - 46	ROI54	67.6	0.39	39	CTF Fibers	NO	NO	YES	Rectangle	1410	898	1
1584	sa stroma pancreas 2000 - 46	ROI75	22.5	0.39	26	CTF Fibers	NO	NO	YES	Rectangle	1922	1154	1
1585	sa stroma pancreas 2000 - 46	ROI25	136.5	0.35	46	CTF Fibers	NO	NO	YES	Rectangle	642	1154	1
1586	sa stroma pancreas 2000 - 46	ROI44	39.2	0.21	44	CTF Fibers	NO	NO	YES	Rectangle	1154	898	1
1587	sa stroma pancreas 2000 - 46	ROI23	86.2	0.52	35	CTF Fibers	NO	NO	YES	Rectangle	642	642	1
1588	sa stroma pancreas 2000 - 46	ROI33	103.1	0.38	44	CTF Fibers	NO	NO	YES	Rectangle	898	642	1
1589	sa stroma pancreas 2000 - 46	ROI57	57.9	0.64	12	CTF Fibers	NO	NO	YES	Rectangle	1410	1666	1
1590	sa stroma pancreas 2000 - 46	ROI77	108.7	0.42	40	CTF Fibers	NO	NO	YES	Rectangle	1922	1666	1
1591	sa stroma pancreas 2000 - 46	ROI87	85.3	0.56	27	CTF Fibers	NO	NO	YES	Rectangle	2178	1666	1
1592	sa stroma pancreas 2000 - 46	ROI14	35.7	0.37	16	CTF Fibers	NO	NO	YES	Rectangle	386	898	1
1593	sa stroma pancreas 2000 - 46	ROI15	23.8	0.22	14	CTF Fibers	NO	NO	YES	Rectangle	386	1154	1
1594	sa stroma pancreas 2000 - 46	ROI32	90.5	0.55	15	CTF Fibers	NO	NO	YES	Rectangle	898	386	1
1595	sa stroma pancreas 2000 - 46	ROI39	111.2	0.44	57	CTF Fibers	NO	NO	YES	Rectangle	898	2178	1
1596	sa stroma pancreas 2000 - 46	ROI56	138.8	0.25	24	CTF Fibers	NO	NO	YES	Rectangle	1410	1410	1
1597	sa stroma pancreas 2000 - 46	ROI74	117.7	0.33	8	CTF Fibers	NO	NO	YES	Rectangle	1922	898	1
1598	sa stroma pancreas 2000 - 46	ROI17	136.8	0.54	22	CTF Fibers	NO	NO	YES	Rectangle	386	1666	1
1599	sa stroma pancreas 2000 - 46	ROI26	137	0.28	52	CTF Fibers	NO	NO	YES	Rectangle	642	1410	1
1600	sa stroma pancreas 2000 - 46	ROI27	120.6	0.67	48	CTF Fibers	NO	NO	YES	Rectangle	642	1666	1
1601	sa stroma pancreas 2000 - 46	ROI28	89	0.59	53	CTF Fibers	NO	NO	YES	Rectangle	642	1922	1
1602	sa stroma pancreas 2000 - 46	ROI36	121.2	0.13	34	CTF Fibers	NO	NO	YES	Rectangle	898	1410	1
1603	sa stroma pancreas 2000 - 46	ROI37	142	0.38	25	CTF Fibers	NO	NO	YES	Rectangle	898	1666	1
1604	sa stroma pancreas 2000 - 46	ROI38	117.5	0.33	65	CTF Fibers	NO	NO	YES	Rectangle	898	1922	1
1605	sa stroma pancreas 2000 - 46	ROI47	63.5	0.25	14	CTF Fibers	NO	NO	YES	Rectangle	1154	1666	1
1606	sa stroma pancreas 2000 - 46	ROI48	125.7	0.32	24	CTF Fibers	NO	NO	YES	Rectangle	1154	1922	1
1607	sa stroma pancreas 2000 - 46	ROI49	110.8	0.48	61	CTF Fibers	NO	NO	YES	Rectangle	1154	2178	1
1608	sa stroma pancreas 2000 - 46	ROI52	56.8	0.55	26	CTF Fibers	NO	NO	YES	Rectangle	1410	386	1
1609	sa stroma pancreas 2000 - 46	ROI58	41.7	0.46	17	CTF Fibers	NO	NO	YES	Rectangle	1410	1922	1
1610	sa stroma pancreas 2000 - 46	ROI62	54.3	0.31	31	CTF Fibers	NO	NO	YES	Rectangle	1666	386	1
1611	sa stroma pancreas 2000 - 46	ROI66	43.6	0.47	17	CTF Fibers	NO	NO	YES	Rectangle	1666	1410	1
1612	sa stroma pancreas 2000 - 46	ROI67	47.9	0.4	24	CTF Fibers	NO	NO	YES	Rectangle	1666	1666	1
1613	sa stroma pancreas 2000 - 46	ROI68	55.5	0.68	13	CTF Fibers	NO	NO	YES	Rectangle	1666	1922	1
1614	sa stroma pancreas 2000 - 46	ROI69	57.5	0.32	17	CTF Fibers	NO	NO	YES	Rectangle	1666	2178	1
1615	sa stroma pancreas 2000 - 46	ROI76	116.7	0.26	39	CTF Fibers	NO	NO	YES	Rectangle	1922	1410	1
1616	sa stroma pancreas 2000 - 46	ROI78	83.6	0.48	62	CTF Fibers	NO	NO	YES	Rectangle	1922	1922	1
1617	sa stroma pancreas 2000 - 46	ROI79	115.2	0.1	47	CTF Fibers	NO	NO	YES	Rectangle	1922	2178	1
1618	sa stroma pancreas 2000 - 46	ROI85	48.8	0.38	26	CTF Fibers	NO	NO	YES	Rectangle	2178	1154	1
1619	sa stroma pancreas 2000 - 46	ROI86	102.2	0.6	48	CTF Fibers	NO	NO	YES	Rectangle	2178	1410	1
1620	sa stroma pancreas 2000 - 46	ROI88	96.2	0.41	12	CTF Fibers	NO	NO	YES	Rectangle	2178	1922	1
1621	sa stroma pancreas 2000 - 47	ROI75	4.5	0.5	33	CTF Fibers	NO	NO	YES	Rectangle	1922	1154	1
1622	sa stroma pancreas 2000 - 47	ROI57	174.8	0.45	38	CTF Fibers	NO	NO	YES	Rectangle	1410	1666	1
1623	sa stroma pancreas 2000 - 47	ROI77	16.7	0.66	49	CTF Fibers	NO	NO	YES	Rectangle	1922	1666	1
1624	sa stroma pancreas 2000 - 47	ROI87	17.9	0.25	74	CTF Fibers	NO	NO	YES	Rectangle	2178	1666	1
1625	sa stroma pancreas 2000 - 47	ROI15	146.8	0.21	26	CTF Fibers	NO	NO	YES	Rectangle	386	1154	1
1626	sa stroma pancreas 2000 - 47	ROI39	18.4	0.71	20	CTF Fibers	NO	NO	YES	Rectangle	898	2178	1
1627	sa stroma pancreas 2000 - 47	ROI56	178.7	0.76	11	CTF Fibers	NO	NO	YES	Rectangle	1410	1410	1
1628	sa stroma pancreas 2000 - 47	ROI27	24.1	0.59	41	CTF Fibers	NO	NO	YES	Rectangle	642	1666	1
1629	sa stroma pancreas 2000 - 47	ROI28	15.9	0.59	46	CTF Fibers	NO	NO	YES	Rectangle	642	1922	1
1630	sa stroma pancreas 2000 - 47	ROI37	11.9	0.38	49	CTF Fibers	NO	NO	YES	Rectangle	898	1666	1
1631	sa stroma pancreas 2000 - 47	ROI38	11.2	0.52	40	CTF Fibers	NO	NO	YES	Rectangle	898	1922	1
1632	sa stroma pancreas 2000 - 47	ROI47	13.6	0.44	62	CTF Fibers	NO	NO	YES	Rectangle	1154	1666	1
1633	sa stroma pancreas 2000 - 47	ROI48	16	0.43	49	CTF Fibers	NO	NO	YES	Rectangle	1154	1922	1
1634	sa stroma pancreas 2000 - 47	ROI49	170.2	0.42	29	CTF Fibers	NO	NO	YES	Rectangle	1154	2178	1
1635	sa stroma pancreas 2000 - 47	ROI58	9.8	0.64	58	CTF Fibers	NO	NO	YES	Rectangle	1410	1922	1
1636	sa stroma pancreas 2000 - 47	ROI66	160.3	0.44	42	CTF Fibers	NO	NO	YES	Rectangle	1666	1410	1
1637	sa stroma pancreas 2000 - 47	ROI67	13.9	0.36	41	CTF Fibers	NO	NO	YES	Rectangle	1666	1666	1
1638	sa stroma pancreas 2000 - 47	ROI68	175.8	0.28	53	CTF Fibers	NO	NO	YES	Rectangle	1666	1922	1
1639	sa stroma pancreas 2000 - 47	ROI69	158.5	0.56	50	CTF Fibers	NO	NO	YES	Rectangle	1666	2178	1
1640	sa stroma pancreas 2000 - 47	ROI76	32.8	0.34	55	CTF Fibers	NO	NO	YES	Rectangle	1922	1410	1
1641	sa stroma pancreas 2000 - 47	ROI78	164.6	0.31	63	CTF Fibers	NO	NO	YES	Rectangle	1922	1922	1
1642	sa stroma pancreas 2000 - 47	ROI79	140.3	0.55	50	CTF Fibers	NO	NO	YES	Rectangle	1922	2178	1
1643	sa stroma pancreas 2000 - 47	ROI85	179	0.29	79	CTF Fibers	NO	NO	YES	Rectangle	2178	1154	1
1644	sa stroma pancreas 2000 - 47	ROI86	27	0.55	64	CTF Fibers	NO	NO	YES	Rectangle	2178	1410	1
1645	sa stroma pancreas 2000 - 47	ROI88	154.2	0.41	38	CTF Fibers	NO	NO	YES	Rectangle	2178	1922	1
1646	sa stroma pancreas 2000 - 47	ROI18	40.5	0.37	19	CTF Fibers	NO	NO	YES	Rectangle	386	1922	1
1647	sa stroma pancreas 2000 - 47	ROI59	163	0.54	43	CTF Fibers	NO	NO	YES	Rectangle	1410	2178	1
1648	sa stroma pancreas 2000 - 47	ROI73	23	0.55	19	CTF Fibers	NO	NO	YES	Rectangle	1922	642	1
1649	sa stroma pancreas 2000 - 48	ROI57	132.7	0.56	33	CTF Fibers	NO	NO	YES	Rectangle	1410	1666	1
1650	sa stroma pancreas 2000 - 48	ROI15	23.8	0.33	13	CTF Fibers	NO	NO	YES	Rectangle	386	1154	1
1651	sa stroma pancreas 2000 - 48	ROI56	155.4	0.56	35	CTF Fibers	NO	NO	YES	Rectangle	1410	1410	1
1652	sa stroma pancreas 2000 - 48	ROI27	14.2	0.24	60	CTF Fibers	NO	NO	YES	Rectangle	642	1666	1
1653	sa stroma pancreas 2000 - 48	ROI37	141.1	0.31	41	CTF Fibers	NO	NO	YES	Rectangle	898	1666	1
1654	sa stroma pancreas 2000 - 48	ROI38	139.2	0.42	31	CTF Fibers	NO	NO	YES	Rectangle	898	1922	1
1655	sa stroma pancreas 2000 - 48	ROI47	135.1	0.53	50	CTF Fibers	NO	NO	YES	Rectangle	1154	1666	1
1656	sa stroma pancreas 2000 - 48	ROI48	122.2	0.35	36	CTF Fibers	NO	NO	YES	Rectangle	1154	1922	1
1657	sa stroma pancreas 2000 - 48	ROI49	123.6	0.66	35	CTF Fibers	NO	NO	YES	Rectangle	1154	2178	1
1658	sa stroma pancreas 2000 - 48	ROI78	118.8	0.6	42	CTF Fibers	NO	NO	YES	Rectangle	1922	1922	1
1659	sa stroma pancreas 2000 - 48	ROI79	121.7	0.34	43	CTF Fibers	NO	NO	YES	Rectangle	1922	2178	1
1660	sa stroma pancreas 2000 - 48	ROI88	132.4	0.3	36	CTF Fibers	NO	NO	YES	Rectangle	2178	1922	1
1661	sa stroma pancreas 2000 - 48	ROI25	91.3	0.39	8	CTF Fibers	NO	NO	YES	Rectangle	642	1154	1
1662	sa stroma pancreas 2000 - 48	ROI42	126.5	0.68	26	CTF Fibers	NO	NO	YES	Rectangle	1154	386	1
1663	sa stroma pancreas 2000 - 48	ROI43	109.2	0.58	15	CTF Fibers	NO	NO	YES	Rectangle	1154	642	1
1664	sa stroma pancreas 2000 - 48	ROI44	88.9	0.31	34	CTF Fibers	NO	NO	YES	Rectangle	1154	898	1
1665	sa stroma pancreas 2000 - 48	ROI46	141.5	0.39	58	CTF Fibers	NO	NO	YES	Rectangle	1154	1410	1
1666	sa stroma pancreas 2000 - 48	ROI54	103.2	0.32	20	CTF Fibers	NO	NO	YES	Rectangle	1410	898	1
1667	sa stroma pancreas 2000 - 49	ROI57	34	0.66	42	CTF Fibers	NO	NO	YES	Rectangle	1410	1666	1
1668	sa stroma pancreas 2000 - 49	ROI56	49.7	0.25	43	CTF Fibers	NO	NO	YES	Rectangle	1410	1410	1
1669	sa stroma pancreas 2000 - 49	ROI37	49.9	0.55	32	CTF Fibers	NO	NO	YES	Rectangle	898	1666	1
1670	sa stroma pancreas 2000 - 49	ROI38	71.8	0.35	33	CTF Fibers	NO	NO	YES	Rectangle	898	1922	1
1671	sa stroma pancreas 2000 - 49	ROI47	41.8	0.59	61	CTF Fibers	NO	NO	YES	Rectangle	1154	1666	1
1672	sa stroma pancreas 2000 - 49	ROI48	36.2	0.42	39	CTF Fibers	NO	NO	YES	Rectangle	1154	1922	1
1673	sa stroma pancreas 2000 - 49	ROI49	16.1	0.3	39	CTF Fibers	NO	NO	YES	Rectangle	1154	2178	1
1674	sa stroma pancreas 2000 - 49	ROI88	70.4	0.63	34	CTF Fibers	NO	NO	YES	Rectangle	2178	1922	1
1675	sa stroma pancreas 2000 - 49	ROI42	118.1	0.44	53	CTF Fibers	NO	NO	YES	Rectangle	1154	386	1
1676	sa stroma pancreas 2000 - 49	ROI43	111.2	0.46	32	CTF Fibers	NO	NO	YES	Rectangle	1154	642	1
1677	sa stroma pancreas 2000 - 49	ROI44	109.7	0.41	27	CTF Fibers	NO	NO	YES	Rectangle	1154	898	1
1678	sa stroma pancreas 2000 - 49	ROI46	68.5	0.8	46	CTF Fibers	NO	NO	YES	Rectangle	1154	1410	1
1679	sa stroma pancreas 2000 - 49	ROI32	135.9	0.61	41	CTF Fibers	NO	NO	YES	Rectangle	898	386	1
1680	sa stroma pancreas 2000 - 49	ROI33	121.7	0.66	45	CTF Fibers	NO	NO	YES	Rectangle	898	642	1
1681	sa stroma pancreas 2000 - 49	ROI34	112.7	0.43	33	CTF Fibers	NO	NO	YES	Rectangle	898	898	1
1682	sa stroma pancreas 2000 - 49	ROI39	45.4	0.09	21	CTF Fibers	NO	NO	YES	Rectangle	898	2178	1
1683	sa stroma pancreas 2000 - 49	ROI45	77.8	0.33	39	CTF Fibers	NO	NO	YES	Rectangle	1154	1154	1
1684	sa stroma pancreas 2000 - 49	ROI52	148.6	0.55	54	CTF Fibers	NO	NO	YES	Rectangle	1410	386	1
1685	sa stroma pancreas 2000 - 49	ROI55	83.5	0.55	43	CTF Fibers	NO	NO	YES	Rectangle	1410	1154	1
1686	sa stroma pancreas 2000 - 49	ROI58	43.2	0.56	36	CTF Fibers	NO	NO	YES	Rectangle	1410	1922	1
1687	sa stroma pancreas 2000 - 49	ROI59	38.7	0.51	14	CTF Fibers	NO	NO	YES	Rectangle	1410	2178	1
1688	sa stroma pancreas 2000 - 49	ROI62	134.3	0.31	52	CTF Fibers	NO	NO	YES	Rectangle	1666	386	1
1689	sa stroma pancreas 2000 - 49	ROI63	41.5	0.12	47	CTF Fibers	NO	NO	YES	Rectangle	1666	642	1
1690	sa stroma pancreas 2000 - 49	ROI64	30.6	0.33	30	CTF Fibers	NO	NO	YES	Rectangle	1666	898	1
1691	sa stroma pancreas 2000 - 49	ROI65	73.1	0.33	30	CTF Fibers	NO	NO	YES	Rectangle	1666	1154	1
1692	sa stroma pancreas 2000 - 49	ROI66	41.5	0.63	38	CTF Fibers	NO	NO	YES	Rectangle	1666	1410	1
1693	sa stroma pancreas 2000 - 49	ROI67	34.7	0.54	53	CTF Fibers	NO	NO	YES	Rectangle	1666	1666	1
1694	sa stroma pancreas 2000 - 49	ROI68	32.1	0.47	34	CTF Fibers	NO	NO	YES	Rectangle	1666	1922	1
1695	sa stroma pancreas 2000 - 49	ROI72	127.8	0.53	40	CTF Fibers	NO	NO	YES	Rectangle	1922	386	1
1696	sa stroma pancreas 2000 - 49	ROI73	103.4	0.48	54	CTF Fibers	NO	NO	YES	Rectangle	1922	642	1
1697	sa stroma pancreas 2000 - 49	ROI74	106.6	0.3	45	CTF Fibers	NO	NO	YES	Rectangle	1922	898	1
1698	sa stroma pancreas 2000 - 49	ROI75	73.5	0.61	34	CTF Fibers	NO	NO	YES	Rectangle	1922	1154	1
1699	sa stroma pancreas 2000 - 49	ROI76	47.1	0.52	41	CTF Fibers	NO	NO	YES	Rectangle	1922	1410	1
1700	sa stroma pancreas 2000 - 49	ROI77	37	0.43	42	CTF Fibers	NO	NO	YES	Rectangle	1922	1666	1
1701	sa stroma pancreas 2000 - 49	ROI83	137.1	0.55	31	CTF Fibers	NO	NO	YES	Rectangle	2178	642	1
1702	sa stroma pancreas 2000 - 49	ROI84	137.6	0.48	40	CTF Fibers	NO	NO	YES	Rectangle	2178	898	1
1703	sa stroma pancreas 2000 - 49	ROI87	30.9	0.07	23	CTF Fibers	NO	NO	YES	Rectangle	2178	1666	1
1704	sa stroma pancreas 2000 - 50	ROI57	91.2	0.7	51	CTF Fibers	NO	NO	YES	Rectangle	1410	1666	1
1705	sa stroma pancreas 2000 - 50	ROI56	85.5	0.56	30	CTF Fibers	NO	NO	YES	Rectangle	1410	1410	1
1706	sa stroma pancreas 2000 - 50	ROI37	100.1	0.88	55	CTF Fibers	NO	NO	YES	Rectangle	898	1666	1
1707	sa stroma pancreas 2000 - 50	ROI47	101.8	0.7	45	CTF Fibers	NO	NO	YES	Rectangle	1154	1666	1
1708	sa stroma pancreas 2000 - 50	ROI48	109	0.69	44	CTF Fibers	NO	NO	YES	Rectangle	1154	1922	1
1709	sa stroma pancreas 2000 - 50	ROI88	107.7	0.77	20	CTF Fibers	NO	NO	YES	Rectangle	2178	1922	1
1710	sa stroma pancreas 2000 - 50	ROI46	88.3	0.71	37	CTF Fibers	NO	NO	YES	Rectangle	1154	1410	1
1711	sa stroma pancreas 2000 - 50	ROI45	82.3	0.58	37	CTF Fibers	NO	NO	YES	Rectangle	1154	1154	1
1712	sa stroma pancreas 2000 - 50	ROI55	93.8	0.84	25	CTF Fibers	NO	NO	YES	Rectangle	1410	1154	1
1713	sa stroma pancreas 2000 - 50	ROI58	97.3	0.65	41	CTF Fibers	NO	NO	YES	Rectangle	1410	1922	1
1714	sa stroma pancreas 2000 - 50	ROI59	89.7	0.34	25	CTF Fibers	NO	NO	YES	Rectangle	1410	2178	1
1715	sa stroma pancreas 2000 - 50	ROI66	56.1	0.62	24	CTF Fibers	NO	NO	YES	Rectangle	1666	1410	1
1716	sa stroma pancreas 2000 - 50	ROI67	81.2	0.33	36	CTF Fibers	NO	NO	YES	Rectangle	1666	1666	1
1717	sa stroma pancreas 2000 - 50	ROI68	64.3	0.64	30	CTF Fibers	NO	NO	YES	Rectangle	1666	1922	1
1718	sa stroma pancreas 2000 - 50	ROI76	91	0.37	45	CTF Fibers	NO	NO	YES	Rectangle	1922	1410	1
1719	sa stroma pancreas 2000 - 50	ROI77	93.2	0.47	37	CTF Fibers	NO	NO	YES	Rectangle	1922	1666	1
1720	sa stroma pancreas 2000 - 50	ROI87	98.5	0.45	19	CTF Fibers	NO	NO	YES	Rectangle	2178	1666	1
1721	sa stroma pancreas 2000 - 50	ROI14	111.4	0.76	51	CTF Fibers	NO	NO	YES	Rectangle	386	898	1
1722	sa stroma pancreas 2000 - 50	ROI15	99.2	0.64	61	CTF Fibers	NO	NO	YES	Rectangle	386	1154	1
1723	sa stroma pancreas 2000 - 50	ROI16	95.2	0.56	68	CTF Fibers	NO	NO	YES	Rectangle	386	1410	1
1724	sa stroma pancreas 2000 - 50	ROI17	95.2	0.56	69	CTF Fibers	NO	NO	YES	Rectangle	386	1666	1
1725	sa stroma pancreas 2000 - 50	ROI18	93	0.15	68	CTF Fibers	NO	NO	YES	Rectangle	386	1922	1
1726	sa stroma pancreas 2000 - 50	ROI24	99.3	0.62	52	CTF Fibers	NO	NO	YES	Rectangle	642	898	1
1727	sa stroma pancreas 2000 - 50	ROI25	96	0.65	71	CTF Fibers	NO	NO	YES	Rectangle	642	1154	1
1728	sa stroma pancreas 2000 - 50	ROI26	94.1	0.65	64	CTF Fibers	NO	NO	YES	Rectangle	642	1410	1
1729	sa stroma pancreas 2000 - 50	ROI29	116.1	0.2	36	CTF Fibers	NO	NO	YES	Rectangle	642	2178	1
1730	sa stroma pancreas 2000 - 50	ROI35	92.1	0.82	56	CTF Fibers	NO	NO	YES	Rectangle	898	1154	1
1731	sa stroma pancreas 2000 - 50	ROI36	97.2	0.82	40	CTF Fibers	NO	NO	YES	Rectangle	898	1410	1
1732	sa stroma pancreas 2000 - 50	ROI78	117.1	0.57	18	CTF Fibers	NO	NO	YES	Rectangle	1922	1922	1
1733	sa stroma pancreas 2000 - 50	ROI86	78.9	0.36	32	CTF Fibers	NO	NO	YES	Rectangle	2178	1410	1
1734	sa stroma pancreas 2000 - 50	ROI23	99.4	0.76	43	CTF Fibers	NO	NO	YES	Rectangle	642	642	1
1735	sa stroma pancreas 2000 - 50	ROI27	100.3	0.58	67	CTF Fibers	NO	NO	YES	Rectangle	642	1666	1
1736	sa stroma pancreas 2000 - 50	ROI28	103.5	0.65	68	CTF Fibers	NO	NO	YES	Rectangle	642	1922	1
1737	sa stroma pancreas 2000 - 50	ROI33	97.6	0.81	53	CTF Fibers	NO	NO	YES	Rectangle	898	642	1
1738	sa stroma pancreas 2000 - 50	ROI34	92.3	0.69	48	CTF Fibers	NO	NO	YES	Rectangle	898	898	1
1739	sa stroma pancreas 2000 - 50	ROI38	102	0.48	60	CTF Fibers	NO	NO	YES	Rectangle	898	1922	1
1740	sa stroma pancreas 2000 - 50	ROI39	100.6	0.46	29	CTF Fibers	NO	NO	YES	Rectangle	898	2178	1
1741	sa stroma pancreas 2000 - 50	ROI44	76.6	0.73	44	CTF Fibers	NO	NO	YES	Rectangle	1154	898	1
1742	sa stroma pancreas 2000 - 50	ROI49	126.1	0.7	38	CTF Fibers	NO	NO	YES	Rectangle	1154	2178	1
1743	sa stroma pancreas 2000 - 50	ROI54	81.3	0.62	34	CTF Fibers	NO	NO	YES	Rectangle	1410	898	1
1744	sa stroma pancreas 2000 - 51	ROI57	134.7	0.68	82	CTF Fibers	NO	NO	YES	Rectangle	1410	1666	1
1745	sa stroma pancreas 2000 - 51	ROI56	131.5	0.8	70	CTF Fibers	NO	NO	YES	Rectangle	1410	1410	1
1746	sa stroma pancreas 2000 - 51	ROI37	127.9	0.69	75	CTF Fibers	NO	NO	YES	Rectangle	898	1666	1
1747	sa stroma pancreas 2000 - 51	ROI47	130.7	0.74	76	CTF Fibers	NO	NO	YES	Rectangle	1154	1666	1
1748	sa stroma pancreas 2000 - 51	ROI48	122.2	0.64	68	CTF Fibers	NO	NO	YES	Rectangle	1154	1922	1
1749	sa stroma pancreas 2000 - 51	ROI46	124	0.74	72	CTF Fibers	NO	NO	YES	Rectangle	1154	1410	1
1750	sa stroma pancreas 2000 - 51	ROI45	125.2	0.72	64	CTF Fibers	NO	NO	YES	Rectangle	1154	1154	1
1751	sa stroma pancreas 2000 - 51	ROI55	127	0.6	74	CTF Fibers	NO	NO	YES	Rectangle	1410	1154	1
1752	sa stroma pancreas 2000 - 51	ROI58	128.7	0.8	66	CTF Fibers	NO	NO	YES	Rectangle	1410	1922	1
1753	sa stroma pancreas 2000 - 51	ROI59	128.6	0.67	79	CTF Fibers	NO	NO	YES	Rectangle	1410	2178	1
1754	sa stroma pancreas 2000 - 51	ROI66	131.3	0.7	67	CTF Fibers	NO	NO	YES	Rectangle	1666	1410	1
1755	sa stroma pancreas 2000 - 51	ROI67	132.1	0.63	80	CTF Fibers	NO	NO	YES	Rectangle	1666	1666	1
1756	sa stroma pancreas 2000 - 51	ROI68	135.5	0.64	71	CTF Fibers	NO	NO	YES	Rectangle	1666	1922	1
1757	sa stroma pancreas 2000 - 51	ROI76	134.7	0.39	61	CTF Fibers	NO	NO	YES	Rectangle	1922	1410	1
1758	sa stroma pancreas 2000 - 51	ROI77	121.9	0.59	49	CTF Fibers	NO	NO	YES	Rectangle	1922	1666	1
1759	sa stroma pancreas 2000 - 51	ROI87	139.9	0.52	66	CTF Fibers	NO	NO	YES	Rectangle	2178	1666	1
1760	sa stroma pancreas 2000 - 51	ROI14	114.9	0.7	66	CTF Fibers	NO	NO	YES	Rectangle	386	898	1
1761	sa stroma pancreas 2000 - 51	ROI15	107.5	0.61	70	CTF Fibers	NO	NO	YES	Rectangle	386	1154	1
1762	sa stroma pancreas 2000 - 51	ROI16	120.4	0.61	64	CTF Fibers	NO	NO	YES	Rectangle	386	1410	1
1763	sa stroma pancreas 2000 - 51	ROI17	123.2	0.53	87	CTF Fibers	NO	NO	YES	Rectangle	386	1666	1
1764	sa stroma pancreas 2000 - 51	ROI18	117.1	0.35	72	CTF Fibers	NO	NO	YES	Rectangle	386	1922	1
1765	sa stroma pancreas 2000 - 51	ROI24	117.5	0.68	58	CTF Fibers	NO	NO	YES	Rectangle	642	898	1
1766	sa stroma pancreas 2000 - 51	ROI25	124.4	0.64	79	CTF Fibers	NO	NO	YES	Rectangle	642	1154	1
1767	sa stroma pancreas 2000 - 51	ROI26	122	0.76	92	CTF Fibers	NO	NO	YES	Rectangle	642	1410	1
1768	sa stroma pancreas 2000 - 51	ROI29	121.8	0.48	92	CTF Fibers	NO	NO	YES	Rectangle	642	2178	1
1769	sa stroma pancreas 2000 - 51	ROI35	122.6	0.61	70	CTF Fibers	NO	NO	YES	Rectangle	898	1154	1
1770	sa stroma pancreas 2000 - 51	ROI36	118	0.55	63	CTF Fibers	NO	NO	YES	Rectangle	898	1410	1
1771	sa stroma pancreas 2000 - 51	ROI78	134.5	0.63	57	CTF Fibers	NO	NO	YES	Rectangle	1922	1922	1
1772	sa stroma pancreas 2000 - 51	ROI86	131.1	0.48	79	CTF Fibers	NO	NO	YES	Rectangle	2178	1410	1
1773	sa stroma pancreas 2000 - 51	ROI23	117.8	0.62	61	CTF Fibers	NO	NO	YES	Rectangle	642	642	1
1774	sa stroma pancreas 2000 - 51	ROI27	125.4	0.58	81	CTF Fibers	NO	NO	YES	Rectangle	642	1666	1
1775	sa stroma pancreas 2000 - 51	ROI28	120.5	0.48	90	CTF Fibers	NO	NO	YES	Rectangle	642	1922	1
1776	sa stroma pancreas 2000 - 51	ROI33	115.2	0.65	57	CTF Fibers	NO	NO	YES	Rectangle	898	642	1
1777	sa stroma pancreas 2000 - 51	ROI34	107.1	0.65	79	CTF Fibers	NO	NO	YES	Rectangle	898	898	1
1778	sa stroma pancreas 2000 - 51	ROI38	113.9	0.6	80	CTF Fibers	NO	NO	YES	Rectangle	898	1922	1
1779	sa stroma pancreas 2000 - 51	ROI39	129.5	0.56	84	CTF Fibers	NO	NO	YES	Rectangle	898	2178	1
1780	sa stroma pancreas 2000 - 51	ROI44	123.3	0.61	69	CTF Fibers	NO	NO	YES	Rectangle	1154	898	1
1781	sa stroma pancreas 2000 - 51	ROI49	123.7	0.53	83	CTF Fibers	NO	NO	YES	Rectangle	1154	2178	1
1782	sa stroma pancreas 2000 - 51	ROI54	125.5	0.62	74	CTF Fibers	NO	NO	YES	Rectangle	1410	898	1
1783	sa stroma pancreas 2000 - 51	ROI5	115.2	0.61	32	CTF Fibers	NO	NO	YES	Rectangle	130	1154	1
1784	sa stroma pancreas 2000 - 51	ROI6	114.5	0.66	46	CTF Fibers	NO	NO	YES	Rectangle	130	1410	1
1785	sa stroma pancreas 2000 - 51	ROI7	126.6	0.69	23	CTF Fibers	NO	NO	YES	Rectangle	130	1666	1
1786	sa stroma pancreas 2000 - 51	ROI19	125.2	0.52	43	CTF Fibers	NO	NO	YES	Rectangle	386	2178	1
1787	sa stroma pancreas 2000 - 51	ROI32	119.5	0.55	29	CTF Fibers	NO	NO	YES	Rectangle	898	386	1
1788	sa stroma pancreas 2000 - 51	ROI40	124.2	0.42	29	CTF Fibers	NO	NO	YES	Rectangle	898	2434	1
1789	sa stroma pancreas 2000 - 51	ROI42	116.2	0.5	56	CTF Fibers	NO	NO	YES	Rectangle	1154	386	1
1790	sa stroma pancreas 2000 - 51	ROI43	126.7	0.58	77	CTF Fibers	NO	NO	YES	Rectangle	1154	642	1
1791	sa stroma pancreas 2000 - 51	ROI50	122.1	0.67	46	CTF Fibers	NO	NO	YES	Rectangle	1154	2434	1
1792	sa stroma pancreas 2000 - 51	ROI52	120.1	0.46	69	CTF Fibers	NO	NO	YES	Rectangle	1410	386	1
1793	sa stroma pancreas 2000 - 51	ROI53	127.6	0.4	70	CTF Fibers	NO	NO	YES	Rectangle	1410	642	1
1794	sa stroma pancreas 2000 - 51	ROI60	127.7	0.48	28	CTF Fibers	NO	NO	YES	Rectangle	1410	2434	1
1795	sa stroma pancreas 2000 - 51	ROI62	125.4	0.46	91	CTF Fibers	NO	NO	YES	Rectangle	1666	386	1
1796	sa stroma pancreas 2000 - 51	ROI63	136.7	0.72	76	CTF Fibers	NO	NO	YES	Rectangle	1666	642	1
1797	sa stroma pancreas 2000 - 51	ROI64	135.9	0.78	70	CTF Fibers	NO	NO	YES	Rectangle	1666	898	1
1798	sa stroma pancreas 2000 - 51	ROI65	133.9	0.76	71	CTF Fibers	NO	NO	YES	Rectangle	1666	1154	1
1799	sa stroma pancreas 2000 - 51	ROI69	137.3	0.55	70	CTF Fibers	NO	NO	YES	Rectangle	1666	2178	1
1800	sa stroma pancreas 2000 - 51	ROI72	145.4	0.35	93	CTF Fibers	NO	NO	YES	Rectangle	1922	386	1
1801	sa stroma pancreas 2000 - 51	ROI73	141.7	0.65	76	CTF Fibers	NO	NO	YES	Rectangle	1922	642	1
1802	sa stroma pancreas 2000 - 51	ROI74	144.4	0.46	98	CTF Fibers	NO	NO	YES	Rectangle	1922	898	1
1803	sa stroma pancreas 2000 - 51	ROI75	138.3	0.56	70	CTF Fibers	NO	NO	YES	Rectangle	1922	1154	1
1804	sa stroma pancreas 2000 - 51	ROI79	151.6	0.55	28	CTF Fibers	NO	NO	YES	Rectangle	1922	2178	1
1805	sa stroma pancreas 2000 - 51	ROI82	157.3	0.28	43	CTF Fibers	NO	NO	YES	Rectangle	2178	386	1
1806	sa stroma pancreas 2000 - 51	ROI83	152.5	0.45	79	CTF Fibers	NO	NO	YES	Rectangle	2178	642	1
1807	sa stroma pancreas 2000 - 51	ROI84	154.1	0.51	75	CTF Fibers	NO	NO	YES	Rectangle	2178	898	1
1808	sa stroma pancreas 2000 - 51	ROI85	145.9	0.5	84	CTF Fibers	NO	NO	YES	Rectangle	2178	1154	1
1809	sa stroma pancreas 2000 - 51	ROI93	85.8	0.26	31	CTF Fibers	NO	NO	YES	Rectangle	2434	642	1
1810	sa stroma pancreas 2000 - 51	ROI94	123.5	0.21	57	CTF Fibers	NO	NO	YES	Rectangle	2434	898	1
1811	sa stroma pancreas 2000 - 51	ROI95	149.6	0.37	76	CTF Fibers	NO	NO	YES	Rectangle	2434	1154	1
1812	sa stroma pancreas 2000 - 51	ROI96	145.1	0.55	42	CTF Fibers	NO	NO	YES	Rectangle	2434	1410	1
1813	sa stroma pancreas 2000 - 52	ROI57	45.5	0.42	69	CTF Fibers	NO	NO	YES	Rectangle	1410	1666	1
1814	sa stroma pancreas 2000 - 52	ROI56	50.5	0.35	81	CTF Fibers	NO	NO	YES	Rectangle	1410	1410	1
1815	sa stroma pancreas 2000 - 52	ROI37	24.4	0.59	74	CTF Fibers	NO	NO	YES	Rectangle	898	1666	1
1816	sa stroma pancreas 2000 - 52	ROI47	41	0.48	75	CTF Fibers	NO	NO	YES	Rectangle	1154	1666	1
1817	sa stroma pancreas 2000 - 52	ROI48	46.3	0.21	86	CTF Fibers	NO	NO	YES	Rectangle	1154	1922	1
1818	sa stroma pancreas 2000 - 52	ROI46	72.7	0.32	66	CTF Fibers	NO	NO	YES	Rectangle	1154	1410	1
1819	sa stroma pancreas 2000 - 52	ROI45	96.9	0.28	46	CTF Fibers	NO	NO	YES	Rectangle	1154	1154	1
1820	sa stroma pancreas 2000 - 52	ROI55	101.5	0.55	63	CTF Fibers	NO	NO	YES	Rectangle	1410	1154	1
1821	sa stroma pancreas 2000 - 52	ROI58	50.2	0.46	84	CTF Fibers	NO	NO	YES	Rectangle	1410	1922	1
1822	sa stroma pancreas 2000 - 52	ROI59	61.2	0.41	67	CTF Fibers	NO	NO	YES	Rectangle	1410	2178	1
1823	sa stroma pancreas 2000 - 52	ROI66	161	0.17	87	CTF Fibers	NO	NO	YES	Rectangle	1666	1410	1
1824	sa stroma pancreas 2000 - 52	ROI67	56.2	0.7	66	CTF Fibers	NO	NO	YES	Rectangle	1666	1666	1
1825	sa stroma pancreas 2000 - 52	ROI68	53.6	0.47	44	CTF Fibers	NO	NO	YES	Rectangle	1666	1922	1
1826	sa stroma pancreas 2000 - 52	ROI76	17.3	0.17	64	CTF Fibers	NO	NO	YES	Rectangle	1922	1410	1
1827	sa stroma pancreas 2000 - 52	ROI77	49.2	0.37	56	CTF Fibers	NO	NO	YES	Rectangle	1922	1666	1
1828	sa stroma pancreas 2000 - 52	ROI87	42.9	0.32	35	CTF Fibers	NO	NO	YES	Rectangle	2178	1666	1
1829	sa stroma pancreas 2000 - 52	ROI14	20.3	0.37	21	CTF Fibers	NO	NO	YES	Rectangle	386	898	1
1830	sa stroma pancreas 2000 - 52	ROI15	79.2	0.17	31	CTF Fibers	NO	NO	YES	Rectangle	386	1154	1
1831	sa stroma pancreas 2000 - 52	ROI16	119.9	0.49	37	CTF Fibers	NO	NO	YES	Rectangle	386	1410	1
1832	sa stroma pancreas 2000 - 52	ROI17	141.8	0.67	27	CTF Fibers	NO	NO	YES	Rectangle	386	1666	1
1833	sa stroma pancreas 2000 - 52	ROI24	60.6	0.06	32	CTF Fibers	NO	NO	YES	Rectangle	642	898	1
1834	sa stroma pancreas 2000 - 52	ROI25	102.6	0.22	32	CTF Fibers	NO	NO	YES	Rectangle	642	1154	1
1835	sa stroma pancreas 2000 - 52	ROI26	89.5	0.42	38	CTF Fibers	NO	NO	YES	Rectangle	642	1410	1
1836	sa stroma pancreas 2000 - 52	ROI35	87.4	0.37	41	CTF Fibers	NO	NO	YES	Rectangle	898	1154	1
1837	sa stroma pancreas 2000 - 52	ROI36	103.3	0.19	39	CTF Fibers	NO	NO	YES	Rectangle	898	1410	1
1838	sa stroma pancreas 2000 - 52	ROI78	48.1	0.39	55	CTF Fibers	NO	NO	YES	Rectangle	1922	1922	1
1839	sa stroma pancreas 2000 - 52	ROI86	17.5	0.36	46	CTF Fibers	NO	NO	YES	Rectangle	2178	1410	1
1840	sa stroma pancreas 2000 - 52	ROI23	146.8	0.23	39	CTF Fibers	NO	NO	YES	Rectangle	642	642	1
1841	sa stroma pancreas 2000 - 52	ROI27	171.7	0.33	85	CTF Fibers	NO	NO	YES	Rectangle	642	1666	1
1842	sa stroma pancreas 2000 - 52	ROI28	71.1	0.04	52	CTF Fibers	NO	NO	YES	Rectangle	642	1922	1
1843	sa stroma pancreas 2000 - 52	ROI33	145.4	0.55	39	CTF Fibers	NO	NO	YES	Rectangle	898	642	1
1844	sa stroma pancreas 2000 - 52	ROI34	124.5	0.41	34	CTF Fibers	NO	NO	YES	Rectangle	898	898	1
1845	sa stroma pancreas 2000 - 52	ROI38	7.5	0.08	69	CTF Fibers	NO	NO	YES	Rectangle	898	1922	1
1846	sa stroma pancreas 2000 - 52	ROI44	123.6	0.54	42	CTF Fibers	NO	NO	YES	Rectangle	1154	898	1
1847	sa stroma pancreas 2000 - 52	ROI49	52.6	0.18	71	CTF Fibers	NO	NO	YES	Rectangle	1154	2178	1
1848	sa stroma pancreas 2000 - 52	ROI54	96.8	0.63	54	CTF Fibers	NO	NO	YES	Rectangle	1410	898	1
1849	sa stroma pancreas 2000 - 52	ROI32	169.3	0.57	59	CTF Fibers	NO	NO	YES	Rectangle	898	386	1
1850	sa stroma pancreas 2000 - 52	ROI42	159.3	0.48	45	CTF Fibers	NO	NO	YES	Rectangle	1154	386	1
1851	sa stroma pancreas 2000 - 52	ROI43	130.1	0.65	44	CTF Fibers	NO	NO	YES	Rectangle	1154	642	1
1852	sa stroma pancreas 2000 - 52	ROI52	160.2	0.42	69	CTF Fibers	NO	NO	YES	Rectangle	1410	386	1
1853	sa stroma pancreas 2000 - 52	ROI53	108.6	0.21	40	CTF Fibers	NO	NO	YES	Rectangle	1410	642	1
1854	sa stroma pancreas 2000 - 52	ROI62	166	0.43	65	CTF Fibers	NO	NO	YES	Rectangle	1666	386	1
1855	sa stroma pancreas 2000 - 52	ROI63	58.2	0.22	42	CTF Fibers	NO	NO	YES	Rectangle	1666	642	1
1856	sa stroma pancreas 2000 - 52	ROI64	151.1	0.31	48	CTF Fibers	NO	NO	YES	Rectangle	1666	898	1
1857	sa stroma pancreas 2000 - 52	ROI65	136.6	0.55	46	CTF Fibers	NO	NO	YES	Rectangle	1666	1154	1
1858	sa stroma pancreas 2000 - 52	ROI69	52.8	0.44	39	CTF Fibers	NO	NO	YES	Rectangle	1666	2178	1
1859	sa stroma pancreas 2000 - 52	ROI72	165.6	0.35	37	CTF Fibers	NO	NO	YES	Rectangle	1922	386	1
1860	sa stroma pancreas 2000 - 52	ROI73	159.3	0.53	30	CTF Fibers	NO	NO	YES	Rectangle	1922	642	1
1861	sa stroma pancreas 2000 - 52	ROI74	135.4	0.38	53	CTF Fibers	NO	NO	YES	Rectangle	1922	898	1
1862	sa stroma pancreas 2000 - 52	ROI75	114.7	0.23	80	CTF Fibers	NO	NO	YES	Rectangle	1922	1154	1
1863	sa stroma pancreas 2000 - 52	ROI79	47.2	0.4	34	CTF Fibers	NO	NO	YES	Rectangle	1922	2178	1
1864	sa stroma pancreas 2000 - 52	ROI84	113.2	0.42	29	CTF Fibers	NO	NO	YES	Rectangle	2178	898	1
1865	sa stroma pancreas 2000 - 52	ROI85	119.4	0.1	38	CTF Fibers	NO	NO	YES	Rectangle	2178	1154	1
1866	sa stroma pancreas 2000 - 52	ROI22	2.6	0.48	29	CTF Fibers	NO	NO	YES	Rectangle	642	386	1
1867	sa stroma pancreas 2000 - 52	ROI51	165.6	0.29	39	CTF Fibers	NO	NO	YES	Rectangle	1410	130	1
1868	sa stroma pancreas 2000 - 52	ROI88	37.6	0.46	41	CTF Fibers	NO	NO	YES	Rectangle	2178	1922	1
1869	sa stroma pancreas 2000 - 53	ROI57	99.7	0.53	45	CTF Fibers	NO	NO	YES	Rectangle	1410	1666	1
1870	sa stroma pancreas 2000 - 53	ROI56	100.5	0.4	47	CTF Fibers	NO	NO	YES	Rectangle	1410	1410	1
1871	sa stroma pancreas 2000 - 53	ROI37	84	0.5	48	CTF Fibers	NO	NO	YES	Rectangle	898	1666	1
1872	sa stroma pancreas 2000 - 53	ROI48	98.8	0.29	52	CTF Fibers	NO	NO	YES	Rectangle	1154	1922	1
1873	sa stroma pancreas 2000 - 53	ROI45	63.8	0.15	24	CTF Fibers	NO	NO	YES	Rectangle	1154	1154	1
1874	sa stroma pancreas 2000 - 53	ROI55	82.3	0.2	33	CTF Fibers	NO	NO	YES	Rectangle	1410	1154	1
1875	sa stroma pancreas 2000 - 53	ROI58	97.2	0.31	24	CTF Fibers	NO	NO	YES	Rectangle	1410	1922	1
1876	sa stroma pancreas 2000 - 53	ROI59	70.3	0.61	29	CTF Fibers	NO	NO	YES	Rectangle	1410	2178	1
1877	sa stroma pancreas 2000 - 53	ROI66	103.3	0.56	53	CTF Fibers	NO	NO	YES	Rectangle	1666	1410	1
1878	sa stroma pancreas 2000 - 53	ROI67	126.2	0.64	46	CTF Fibers	NO	NO	YES	Rectangle	1666	1666	1
1879	sa stroma pancreas 2000 - 53	ROI68	124.3	0.65	30	CTF Fibers	NO	NO	YES	Rectangle	1666	1922	1
1880	sa stroma pancreas 2000 - 53	ROI76	118.3	0.66	52	CTF Fibers	NO	NO	YES	Rectangle	1922	1410	1
1881	sa stroma pancreas 2000 - 53	ROI77	111.4	0.52	51	CTF Fibers	NO	NO	YES	Rectangle	1922	1666	1
1882	sa stroma pancreas 2000 - 53	ROI87	108.2	0.72	51	CTF Fibers	NO	NO	YES	Rectangle	2178	1666	1
1883	sa stroma pancreas 2000 - 53	ROI16	118.5	0.37	26	CTF Fibers	NO	NO	YES	Rectangle	386	1410	1
1884	sa stroma pancreas 2000 - 53	ROI17	113.3	0.6	23	CTF Fibers	NO	NO	YES	Rectangle	386	1666	1
1885	sa stroma pancreas 2000 - 53	ROI24	125.9	0.45	33	CTF Fibers	NO	NO	YES	Rectangle	642	898	1
1886	sa stroma pancreas 2000 - 53	ROI25	96.8	0.52	18	CTF Fibers	NO	NO	YES	Rectangle	642	1154	1
1887	sa stroma pancreas 2000 - 53	ROI26	115.8	0.16	29	CTF Fibers	NO	NO	YES	Rectangle	642	1410	1
1888	sa stroma pancreas 2000 - 53	ROI35	55.9	0.41	25	CTF Fibers	NO	NO	YES	Rectangle	898	1154	1
1889	sa stroma pancreas 2000 - 53	ROI36	78.4	0.32	34	CTF Fibers	NO	NO	YES	Rectangle	898	1410	1
1890	sa stroma pancreas 2000 - 53	ROI78	135.4	0.17	55	CTF Fibers	NO	NO	YES	Rectangle	1922	1922	1
1891	sa stroma pancreas 2000 - 53	ROI86	127.3	0.59	67	CTF Fibers	NO	NO	YES	Rectangle	2178	1410	1
1892	sa stroma pancreas 2000 - 53	ROI23	121.3	0.18	26	CTF Fibers	NO	NO	YES	Rectangle	642	642	1
1893	sa stroma pancreas 2000 - 53	ROI33	116.8	0.5	45	CTF Fibers	NO	NO	YES	Rectangle	898	642	1
1894	sa stroma pancreas 2000 - 53	ROI34	98.4	0.71	22	CTF Fibers	NO	NO	YES	Rectangle	898	898	1
1895	sa stroma pancreas 2000 - 53	ROI38	92.3	0.35	36	CTF Fibers	NO	NO	YES	Rectangle	898	1922	1
1896	sa stroma pancreas 2000 - 53	ROI44	150.5	0.16	29	CTF Fibers	NO	NO	YES	Rectangle	1154	898	1
1897	sa stroma pancreas 2000 - 53	ROI49	87.6	0.44	30	CTF Fibers	NO	NO	YES	Rectangle	1154	2178	1
1898	sa stroma pancreas 2000 - 53	ROI54	143.5	0.3	56	CTF Fibers	NO	NO	YES	Rectangle	1410	898	1
1899	sa stroma pancreas 2000 - 53	ROI32	104.8	0.31	46	CTF Fibers	NO	NO	YES	Rectangle	898	386	1
1900	sa stroma pancreas 2000 - 53	ROI42	114.6	0.31	40	CTF Fibers	NO	NO	YES	Rectangle	1154	386	1
1901	sa stroma pancreas 2000 - 53	ROI43	115.6	0.44	28	CTF Fibers	NO	NO	YES	Rectangle	1154	642	1
1902	sa stroma pancreas 2000 - 53	ROI52	122.7	0.55	66	CTF Fibers	NO	NO	YES	Rectangle	1410	386	1
1903	sa stroma pancreas 2000 - 53	ROI53	114.1	0.44	43	CTF Fibers	NO	NO	YES	Rectangle	1410	642	1
1904	sa stroma pancreas 2000 - 53	ROI62	125.8	0.59	52	CTF Fibers	NO	NO	YES	Rectangle	1666	386	1
1905	sa stroma pancreas 2000 - 53	ROI63	115.3	0.56	63	CTF Fibers	NO	NO	YES	Rectangle	1666	642	1
1906	sa stroma pancreas 2000 - 53	ROI64	123.7	0.59	60	CTF Fibers	NO	NO	YES	Rectangle	1666	898	1
1907	sa stroma pancreas 2000 - 53	ROI65	121.2	0.55	82	CTF Fibers	NO	NO	YES	Rectangle	1666	1154	1
1908	sa stroma pancreas 2000 - 53	ROI69	86.7	0.39	40	CTF Fibers	NO	NO	YES	Rectangle	1666	2178	1
1909	sa stroma pancreas 2000 - 53	ROI73	126.1	0.63	76	CTF Fibers	NO	NO	YES	Rectangle	1922	642	1
1910	sa stroma pancreas 2000 - 53	ROI74	112.3	0.61	88	CTF Fibers	NO	NO	YES	Rectangle	1922	898	1
1911	sa stroma pancreas 2000 - 53	ROI75	118.4	0.62	84	CTF Fibers	NO	NO	YES	Rectangle	1922	1154	1
1912	sa stroma pancreas 2000 - 53	ROI84	118.9	0.76	58	CTF Fibers	NO	NO	YES	Rectangle	2178	898	1
1913	sa stroma pancreas 2000 - 53	ROI85	125.6	0.58	75	CTF Fibers	NO	NO	YES	Rectangle	2178	1154	1
1914	sa stroma pancreas 2000 - 53	ROI88	93.5	0.34	36	CTF Fibers	NO	NO	YES	Rectangle	2178	1922	1
1915	sa stroma pancreas 2000 - 53	ROI39	92.8	0.37	46	CTF Fibers	NO	NO	YES	Rectangle	898	2178	1
1916	sa stroma pancreas 2000 - 53	ROI83	103.7	0.62	25	CTF Fibers	NO	NO	YES	Rectangle	2178	642	1
1917	sa stroma pancreas 2000 - 53	ROI95	120.3	0.55	38	CTF Fibers	NO	NO	YES	Rectangle	2434	1154	1
1918	sa stroma pancreas 2000 - 53	ROI96	128.6	0.55	37	CTF Fibers	NO	NO	YES	Rectangle	2434	1410	1
1919	sa stroma pancreas 2000 - 54	ROI57	168	0.21	60	CTF Fibers	NO	NO	YES	Rectangle	1410	1666	1
1920	sa stroma pancreas 2000 - 54	ROI56	7.2	0.54	57	CTF Fibers	NO	NO	YES	Rectangle	1410	1410	1
1921	sa stroma pancreas 2000 - 54	ROI37	23.3	0.19	48	CTF Fibers	NO	NO	YES	Rectangle	898	1666	1
1922	sa stroma pancreas 2000 - 54	ROI48	56.1	0.27	42	CTF Fibers	NO	NO	YES	Rectangle	1154	1922	1
1923	sa stroma pancreas 2000 - 54	ROI45	15.8	0.42	77	CTF Fibers	NO	NO	YES	Rectangle	1154	1154	1
1924	sa stroma pancreas 2000 - 54	ROI55	9	0.41	66	CTF Fibers	NO	NO	YES	Rectangle	1410	1154	1
1925	sa stroma pancreas 2000 - 54	ROI58	112.9	0.08	50	CTF Fibers	NO	NO	YES	Rectangle	1410	1922	1
1926	sa stroma pancreas 2000 - 54	ROI59	31.7	0.38	47	CTF Fibers	NO	NO	YES	Rectangle	1410	2178	1
1927	sa stroma pancreas 2000 - 54	ROI66	23.3	0.4	78	CTF Fibers	NO	NO	YES	Rectangle	1666	1410	1
1928	sa stroma pancreas 2000 - 54	ROI67	25.5	0.17	88	CTF Fibers	NO	NO	YES	Rectangle	1666	1666	1
1929	sa stroma pancreas 2000 - 54	ROI68	6.1	0.36	70	CTF Fibers	NO	NO	YES	Rectangle	1666	1922	1
1930	sa stroma pancreas 2000 - 54	ROI76	23.3	0.4	65	CTF Fibers	NO	NO	YES	Rectangle	1922	1410	1
1931	sa stroma pancreas 2000 - 54	ROI77	140.5	0.21	73	CTF Fibers	NO	NO	YES	Rectangle	1922	1666	1
1932	sa stroma pancreas 2000 - 54	ROI87	155.3	0.35	38	CTF Fibers	NO	NO	YES	Rectangle	2178	1666	1
1933	sa stroma pancreas 2000 - 54	ROI16	33.2	0.64	31	CTF Fibers	NO	NO	YES	Rectangle	386	1410	1
1934	sa stroma pancreas 2000 - 54	ROI17	51.1	0.44	29	CTF Fibers	NO	NO	YES	Rectangle	386	1666	1
1935	sa stroma pancreas 2000 - 54	ROI24	24.2	0.53	72	CTF Fibers	NO	NO	YES	Rectangle	642	898	1
1936	sa stroma pancreas 2000 - 54	ROI25	15.6	0.57	61	CTF Fibers	NO	NO	YES	Rectangle	642	1154	1
1937	sa stroma pancreas 2000 - 54	ROI26	8.4	0.36	75	CTF Fibers	NO	NO	YES	Rectangle	642	1410	1
1938	sa stroma pancreas 2000 - 54	ROI35	25.8	0.48	69	CTF Fibers	NO	NO	YES	Rectangle	898	1154	1
1939	sa stroma pancreas 2000 - 54	ROI36	1	0.36	81	CTF Fibers	NO	NO	YES	Rectangle	898	1410	1
1940	sa stroma pancreas 2000 - 54	ROI78	10.4	0.31	61	CTF Fibers	NO	NO	YES	Rectangle	1922	1922	1
1941	sa stroma pancreas 2000 - 54	ROI86	5.1	0.52	70	CTF Fibers	NO	NO	YES	Rectangle	2178	1410	1
1942	sa stroma pancreas 2000 - 54	ROI23	26.2	0.5	73	CTF Fibers	NO	NO	YES	Rectangle	642	642	1
1943	sa stroma pancreas 2000 - 54	ROI33	18.9	0.49	66	CTF Fibers	NO	NO	YES	Rectangle	898	642	1
1944	sa stroma pancreas 2000 - 54	ROI34	20.8	0.59	65	CTF Fibers	NO	NO	YES	Rectangle	898	898	1
1945	sa stroma pancreas 2000 - 54	ROI38	36.7	0.51	34	CTF Fibers	NO	NO	YES	Rectangle	898	1922	1
1946	sa stroma pancreas 2000 - 54	ROI44	18.9	0.47	74	CTF Fibers	NO	NO	YES	Rectangle	1154	898	1
1947	sa stroma pancreas 2000 - 54	ROI49	30	0.51	43	CTF Fibers	NO	NO	YES	Rectangle	1154	2178	1
1948	sa stroma pancreas 2000 - 54	ROI54	12.2	0.57	72	CTF Fibers	NO	NO	YES	Rectangle	1410	898	1
1949	sa stroma pancreas 2000 - 54	ROI32	29.6	0.52	78	CTF Fibers	NO	NO	YES	Rectangle	898	386	1
1950	sa stroma pancreas 2000 - 54	ROI42	35.4	0.65	70	CTF Fibers	NO	NO	YES	Rectangle	1154	386	1
1951	sa stroma pancreas 2000 - 54	ROI43	28.5	0.61	64	CTF Fibers	NO	NO	YES	Rectangle	1154	642	1
1952	sa stroma pancreas 2000 - 54	ROI52	27.6	0.62	72	CTF Fibers	NO	NO	YES	Rectangle	1410	386	1
1953	sa stroma pancreas 2000 - 54	ROI53	18.5	0.54	60	CTF Fibers	NO	NO	YES	Rectangle	1410	642	1
1954	sa stroma pancreas 2000 - 54	ROI62	23.8	0.55	74	CTF Fibers	NO	NO	YES	Rectangle	1666	386	1
1955	sa stroma pancreas 2000 - 54	ROI63	0.6	0.46	72	CTF Fibers	NO	NO	YES	Rectangle	1666	642	1
1956	sa stroma pancreas 2000 - 54	ROI64	174.6	0.45	69	CTF Fibers	NO	NO	YES	Rectangle	1666	898	1
1957	sa stroma pancreas 2000 - 54	ROI65	2	0.32	72	CTF Fibers	NO	NO	YES	Rectangle	1666	1154	1
1958	sa stroma pancreas 2000 - 54	ROI69	81.3	0.19	44	CTF Fibers	NO	NO	YES	Rectangle	1666	2178	1
1959	sa stroma pancreas 2000 - 54	ROI73	163.4	0.41	83	CTF Fibers	NO	NO	YES	Rectangle	1922	642	1
1960	sa stroma pancreas 2000 - 54	ROI74	165.4	0.45	70	CTF Fibers	NO	NO	YES	Rectangle	1922	898	1
1961	sa stroma pancreas 2000 - 54	ROI75	2.2	0.64	54	CTF Fibers	NO	NO	YES	Rectangle	1922	1154	1
1962	sa stroma pancreas 2000 - 54	ROI84	166.7	0.35	83	CTF Fibers	NO	NO	YES	Rectangle	2178	898	1
1963	sa stroma pancreas 2000 - 54	ROI85	3.1	0.59	64	CTF Fibers	NO	NO	YES	Rectangle	2178	1154	1
1964	sa stroma pancreas 2000 - 54	ROI88	155.4	0.47	62	CTF Fibers	NO	NO	YES	Rectangle	2178	1922	1
1965	sa stroma pancreas 2000 - 54	ROI39	34.1	0.39	32	CTF Fibers	NO	NO	YES	Rectangle	898	2178	1
1966	sa stroma pancreas 2000 - 54	ROI83	158.4	0.33	68	CTF Fibers	NO	NO	YES	Rectangle	2178	642	1
1967	sa stroma pancreas 2000 - 54	ROI96	2.9	0.45	41	CTF Fibers	NO	NO	YES	Rectangle	2434	1410	1
1968	sa stroma pancreas 2000 - 54	ROI14	32.7	0.51	32	CTF Fibers	NO	NO	YES	Rectangle	386	898	1
1969	sa stroma pancreas 2000 - 54	ROI15	41.8	0.62	40	CTF Fibers	NO	NO	YES	Rectangle	386	1154	1
1970	sa stroma pancreas 2000 - 54	ROI22	33.4	0.66	44	CTF Fibers	NO	NO	YES	Rectangle	642	386	1
1971	sa stroma pancreas 2000 - 54	ROI27	37.7	0.23	52	CTF Fibers	NO	NO	YES	Rectangle	642	1666	1
1972	sa stroma pancreas 2000 - 54	ROI31	37.7	0.44	42	CTF Fibers	NO	NO	YES	Rectangle	898	130	1
1973	sa stroma pancreas 2000 - 54	ROI41	43.6	0.3	58	CTF Fibers	NO	NO	YES	Rectangle	1154	130	1
1974	sa stroma pancreas 2000 - 54	ROI46	6.6	0.07	87	CTF Fibers	NO	NO	YES	Rectangle	1154	1410	1
1975	sa stroma pancreas 2000 - 54	ROI47	50	0.12	74	CTF Fibers	NO	NO	YES	Rectangle	1154	1666	1
1976	sa stroma pancreas 2000 - 54	ROI50	25.3	0.39	32	CTF Fibers	NO	NO	YES	Rectangle	1154	2434	1
1977	sa stroma pancreas 2000 - 54	ROI51	46.7	0.52	50	CTF Fibers	NO	NO	YES	Rectangle	1410	130	1
1978	sa stroma pancreas 2000 - 54	ROI60	79.2	0.13	31	CTF Fibers	NO	NO	YES	Rectangle	1410	2434	1
1979	sa stroma pancreas 2000 - 54	ROI61	12.6	0.47	26	CTF Fibers	NO	NO	YES	Rectangle	1666	130	1
1980	sa stroma pancreas 2000 - 54	ROI72	7.2	0.38	74	CTF Fibers	NO	NO	YES	Rectangle	1922	386	1
1981	sa stroma pancreas 2000 - 54	ROI79	68.2	0.15	43	CTF Fibers	NO	NO	YES	Rectangle	1922	2178	1
1982	sa stroma pancreas 2000 - 54	ROI89	18.9	0.16	34	CTF Fibers	NO	NO	YES	Rectangle	2178	2178	1
1983	sa stroma pancreas 2000 - 54	ROI97	119	0.36	38	CTF Fibers	NO	NO	YES	Rectangle	2434	1666	1
1984	sa stroma pancreas 2000 - 55	ROI57	149.3	0.27	54	CTF Fibers	NO	NO	YES	Rectangle	1410	1666	1
1985	sa stroma pancreas 2000 - 55	ROI56	112.4	0.24	58	CTF Fibers	NO	NO	YES	Rectangle	1410	1410	1
1986	sa stroma pancreas 2000 - 55	ROI37	116.5	0.17	29	CTF Fibers	NO	NO	YES	Rectangle	898	1666	1
1987	sa stroma pancreas 2000 - 55	ROI48	179.5	0.34	56	CTF Fibers	NO	NO	YES	Rectangle	1154	1922	1
1988	sa stroma pancreas 2000 - 55	ROI45	8	0.5	27	CTF Fibers	NO	NO	YES	Rectangle	1154	1154	1
1989	sa stroma pancreas 2000 - 55	ROI55	87.5	0.45	59	CTF Fibers	NO	NO	YES	Rectangle	1410	1154	1
1990	sa stroma pancreas 2000 - 55	ROI58	81.3	0.17	42	CTF Fibers	NO	NO	YES	Rectangle	1410	1922	1
1991	sa stroma pancreas 2000 - 55	ROI59	15.4	0.13	58	CTF Fibers	NO	NO	YES	Rectangle	1410	2178	1
1992	sa stroma pancreas 2000 - 55	ROI66	111.1	0.25	58	CTF Fibers	NO	NO	YES	Rectangle	1666	1410	1
1993	sa stroma pancreas 2000 - 55	ROI67	123.3	0.3	66	CTF Fibers	NO	NO	YES	Rectangle	1666	1666	1
1994	sa stroma pancreas 2000 - 55	ROI68	97	0.29	44	CTF Fibers	NO	NO	YES	Rectangle	1666	1922	1
1995	sa stroma pancreas 2000 - 55	ROI76	127.2	0.34	43	CTF Fibers	NO	NO	YES	Rectangle	1922	1410	1
1996	sa stroma pancreas 2000 - 55	ROI77	134.8	0.35	52	CTF Fibers	NO	NO	YES	Rectangle	1922	1666	1
1997	sa stroma pancreas 2000 - 55	ROI87	77.2	0.13	50	CTF Fibers	NO	NO	YES	Rectangle	2178	1666	1
1998	sa stroma pancreas 2000 - 55	ROI16	48	0.17	66	CTF Fibers	NO	NO	YES	Rectangle	386	1410	1
1999	sa stroma pancreas 2000 - 55	ROI17	55.2	0.12	31	CTF Fibers	NO	NO	YES	Rectangle	386	1666	1
[truncated: 3,841 more rows]
