# Supplementary material for: Non-disruptive collagen characterization in clinical histopathology using cross-modality image synthesis
Source: Commun Biol. 2020 Jul 31;3:414. doi: 10.1038/s42003-020-01151-5 (PMC7395097; doi:10.1038/s42003-020-01151-5)
Supplement: Supplementary file 4 — Supplementary Data 2 [file 42003_2020_1151_MOESM4_ESM.zip › SYN-Batch_ROIsCApost1.xlsx]

## Sheet: CA ROI alignment analysis
No.	Image Label	ROI label	Orentation	Alignment	FeatNum	Methods	Boundary	CROP	POST	Shape	Xc	Yc	Z
1	SYN-sa stroma pancreas 2000 - 3	ROI33	88	0.26	28	CTF Fibers	NO	NO	YES	Rectangle	898	642	1
2	SYN-sa stroma pancreas 2000 - 3	ROI48	1.8	0.5	24	CTF Fibers	NO	NO	YES	Rectangle	1154	1922	1
3	SYN-sa stroma pancreas 2000 - 3	ROI49	136.2	0.25	18	CTF Fibers	NO	NO	YES	Rectangle	1154	2178	1
4	SYN-sa stroma pancreas 2000 - 3	ROI34	142.5	0.43	32	CTF Fibers	NO	NO	YES	Rectangle	898	898	1
5	SYN-sa stroma pancreas 2000 - 3	ROI62	126	0.29	25	CTF Fibers	NO	NO	YES	Rectangle	1666	386	1
6	SYN-sa stroma pancreas 2000 - 3	ROI73	134.7	0.57	26	CTF Fibers	NO	NO	YES	Rectangle	1922	642	1
7	SYN-sa stroma pancreas 2000 - 3	ROI87	17.2	0.16	24	CTF Fibers	NO	NO	YES	Rectangle	2178	1666	1
8	SYN-sa stroma pancreas 2000 - 3	ROI15	84.5	0.33	17	CTF Fibers	NO	NO	YES	Rectangle	386	1154	1
9	SYN-sa stroma pancreas 2000 - 3	ROI16	131.6	0.38	36	CTF Fibers	NO	NO	YES	Rectangle	386	1410	1
10	SYN-sa stroma pancreas 2000 - 3	ROI27	158.4	0.5	32	CTF Fibers	NO	NO	YES	Rectangle	642	1666	1
11	SYN-sa stroma pancreas 2000 - 3	ROI37	144.2	0.48	50	CTF Fibers	NO	NO	YES	Rectangle	898	1666	1
12	SYN-sa stroma pancreas 2000 - 3	ROI47	112.7	0.26	53	CTF Fibers	NO	NO	YES	Rectangle	1154	1666	1
13	SYN-sa stroma pancreas 2000 - 3	ROI58	142.3	0.58	47	CTF Fibers	NO	NO	YES	Rectangle	1410	1922	1
14	SYN-sa stroma pancreas 2000 - 3	ROI66	115	0.57	39	CTF Fibers	NO	NO	YES	Rectangle	1666	1410	1
15	SYN-sa stroma pancreas 2000 - 3	ROI68	115.4	0.44	31	CTF Fibers	NO	NO	YES	Rectangle	1666	1922	1
16	SYN-sa stroma pancreas 2000 - 3	ROI17	29.6	0.27	26	CTF Fibers	NO	NO	YES	Rectangle	386	1666	1
17	SYN-sa stroma pancreas 2000 - 3	ROI32	101.9	0.2	55	CTF Fibers	NO	NO	YES	Rectangle	898	386	1
18	SYN-sa stroma pancreas 2000 - 3	ROI42	41.3	0.07	22	CTF Fibers	NO	NO	YES	Rectangle	1154	386	1
19	SYN-sa stroma pancreas 2000 - 3	ROI14	135.9	0.21	34	CTF Fibers	NO	NO	YES	Rectangle	386	898	1
20	SYN-sa stroma pancreas 2000 - 3	ROI25	131.8	0.32	31	CTF Fibers	NO	NO	YES	Rectangle	642	1154	1
21	SYN-sa stroma pancreas 2000 - 3	ROI26	38.2	0.31	61	CTF Fibers	NO	NO	YES	Rectangle	642	1410	1
22	SYN-sa stroma pancreas 2000 - 3	ROI35	118.9	0.31	29	CTF Fibers	NO	NO	YES	Rectangle	898	1154	1
23	SYN-sa stroma pancreas 2000 - 3	ROI36	124.4	0.06	45	CTF Fibers	NO	NO	YES	Rectangle	898	1410	1
24	SYN-sa stroma pancreas 2000 - 3	ROI44	124.4	0.52	28	CTF Fibers	NO	NO	YES	Rectangle	1154	898	1
25	SYN-sa stroma pancreas 2000 - 3	ROI45	123.4	0.15	25	CTF Fibers	NO	NO	YES	Rectangle	1154	1154	1
26	SYN-sa stroma pancreas 2000 - 3	ROI72	124.6	0.27	31	CTF Fibers	NO	NO	YES	Rectangle	1922	386	1
27	SYN-sa stroma pancreas 2000 - 3	ROI75	61.5	0.2	23	CTF Fibers	NO	NO	YES	Rectangle	1922	1154	1
28	SYN-sa stroma pancreas 2000 - 3	ROI83	87.2	0.48	28	CTF Fibers	NO	NO	YES	Rectangle	2178	642	1
29	SYN-sa stroma pancreas 2000 - 3	ROI84	146.3	0.18	24	CTF Fibers	NO	NO	YES	Rectangle	2178	898	1
30	SYN-sa stroma pancreas 2000 - 3	ROI46	62.2	0.23	45	CTF Fibers	NO	NO	YES	Rectangle	1154	1410	1
31	SYN-sa stroma pancreas 2000 - 3	ROI56	102.4	0.73	23	CTF Fibers	NO	NO	YES	Rectangle	1410	1410	1
32	SYN-sa stroma pancreas 2000 - 3	ROI57	76.2	0.36	50	CTF Fibers	NO	NO	YES	Rectangle	1410	1666	1
33	SYN-sa stroma pancreas 2000 - 3	ROI67	71.4	0.3	39	CTF Fibers	NO	NO	YES	Rectangle	1666	1666	1
34	SYN-sa stroma pancreas 2000 - 3	ROI69	133.4	0.41	48	CTF Fibers	NO	NO	YES	Rectangle	1666	2178	1
35	SYN-sa stroma pancreas 2000 - 3	ROI76	127.8	0.54	24	CTF Fibers	NO	NO	YES	Rectangle	1922	1410	1
36	SYN-sa stroma pancreas 2000 - 4	ROI87	4.5	0.53	69	CTF Fibers	NO	NO	YES	Rectangle	2178	1666	1
37	SYN-sa stroma pancreas 2000 - 4	ROI58	11.3	0.61	60	CTF Fibers	NO	NO	YES	Rectangle	1410	1922	1
38	SYN-sa stroma pancreas 2000 - 4	ROI66	5.5	0.46	60	CTF Fibers	NO	NO	YES	Rectangle	1666	1410	1
39	SYN-sa stroma pancreas 2000 - 4	ROI68	19.3	0.77	62	CTF Fibers	NO	NO	YES	Rectangle	1666	1922	1
40	SYN-sa stroma pancreas 2000 - 4	ROI84	18.7	0.4	46	CTF Fibers	NO	NO	YES	Rectangle	2178	898	1
41	SYN-sa stroma pancreas 2000 - 4	ROI56	13.5	0.58	47	CTF Fibers	NO	NO	YES	Rectangle	1410	1410	1
42	SYN-sa stroma pancreas 2000 - 4	ROI57	178.5	0.66	48	CTF Fibers	NO	NO	YES	Rectangle	1410	1666	1
43	SYN-sa stroma pancreas 2000 - 4	ROI67	18.1	0.79	59	CTF Fibers	NO	NO	YES	Rectangle	1666	1666	1
44	SYN-sa stroma pancreas 2000 - 4	ROI76	2.8	0.42	70	CTF Fibers	NO	NO	YES	Rectangle	1922	1410	1
45	SYN-sa stroma pancreas 2000 - 4	ROI55	162	0.25	49	CTF Fibers	NO	NO	YES	Rectangle	1410	1154	1
46	SYN-sa stroma pancreas 2000 - 4	ROI63	65.6	0.26	59	CTF Fibers	NO	NO	YES	Rectangle	1666	642	1
47	SYN-sa stroma pancreas 2000 - 4	ROI64	7.1	0.34	63	CTF Fibers	NO	NO	YES	Rectangle	1666	898	1
48	SYN-sa stroma pancreas 2000 - 4	ROI65	9	0.45	66	CTF Fibers	NO	NO	YES	Rectangle	1666	1154	1
49	SYN-sa stroma pancreas 2000 - 4	ROI74	24.9	0.38	64	CTF Fibers	NO	NO	YES	Rectangle	1922	898	1
50	SYN-sa stroma pancreas 2000 - 4	ROI77	24.5	0.63	71	CTF Fibers	NO	NO	YES	Rectangle	1922	1666	1
51	SYN-sa stroma pancreas 2000 - 4	ROI85	6.9	0.5	71	CTF Fibers	NO	NO	YES	Rectangle	2178	1154	1
52	SYN-sa stroma pancreas 2000 - 4	ROI86	176.5	0.59	57	CTF Fibers	NO	NO	YES	Rectangle	2178	1410	1
53	SYN-sa stroma pancreas 2000 - 4	ROI24	150.1	0.28	31	CTF Fibers	NO	NO	YES	Rectangle	642	898	1
54	SYN-sa stroma pancreas 2000 - 4	ROI33	122.7	0.43	51	CTF Fibers	NO	NO	YES	Rectangle	898	642	1
55	SYN-sa stroma pancreas 2000 - 4	ROI34	126.3	0.47	44	CTF Fibers	NO	NO	YES	Rectangle	898	898	1
56	SYN-sa stroma pancreas 2000 - 4	ROI46	20.7	0.57	60	CTF Fibers	NO	NO	YES	Rectangle	1154	1410	1
57	SYN-sa stroma pancreas 2000 - 4	ROI47	5.5	0.69	54	CTF Fibers	NO	NO	YES	Rectangle	1154	1666	1
58	SYN-sa stroma pancreas 2000 - 4	ROI15	89	0.42	26	CTF Fibers	NO	NO	YES	Rectangle	386	1154	1
59	SYN-sa stroma pancreas 2000 - 4	ROI16	168.2	0.12	48	CTF Fibers	NO	NO	YES	Rectangle	386	1410	1
60	SYN-sa stroma pancreas 2000 - 4	ROI78	28.5	0.7	63	CTF Fibers	NO	NO	YES	Rectangle	1922	1922	1
61	SYN-sa stroma pancreas 2000 - 4	ROI35	135.1	0.34	55	CTF Fibers	NO	NO	YES	Rectangle	898	1154	1
62	SYN-sa stroma pancreas 2000 - 4	ROI36	158.1	0.36	47	CTF Fibers	NO	NO	YES	Rectangle	898	1410	1
63	SYN-sa stroma pancreas 2000 - 4	ROI37	3.6	0.73	57	CTF Fibers	NO	NO	YES	Rectangle	898	1666	1
64	SYN-sa stroma pancreas 2000 - 4	ROI48	173.9	0.66	54	CTF Fibers	NO	NO	YES	Rectangle	1154	1922	1
65	SYN-sa stroma pancreas 2000 - 4	ROI49	173.8	0.56	48	CTF Fibers	NO	NO	YES	Rectangle	1154	2178	1
66	SYN-sa stroma pancreas 2000 - 4	ROI39	161.1	0.71	44	CTF Fibers	NO	NO	YES	Rectangle	898	2178	1
67	SYN-sa stroma pancreas 2000 - 4	ROI23	35.9	0.06	54	CTF Fibers	NO	NO	YES	Rectangle	642	642	1
68	SYN-sa stroma pancreas 2000 - 4	ROI26	170.6	0.49	47	CTF Fibers	NO	NO	YES	Rectangle	642	1410	1
69	SYN-sa stroma pancreas 2000 - 4	ROI45	175.4	0.6	66	CTF Fibers	NO	NO	YES	Rectangle	1154	1154	1
70	SYN-sa stroma pancreas 2000 - 4	ROI52	64.4	0.51	52	CTF Fibers	NO	NO	YES	Rectangle	1410	386	1
71	SYN-sa stroma pancreas 2000 - 4	ROI59	178.6	0.51	66	CTF Fibers	NO	NO	YES	Rectangle	1410	2178	1
72	SYN-sa stroma pancreas 2000 - 4	ROI69	10.8	0.2	88	CTF Fibers	NO	NO	YES	Rectangle	1666	2178	1
73	SYN-sa stroma pancreas 2000 - 4	ROI79	20.2	0.38	61	CTF Fibers	NO	NO	YES	Rectangle	1922	2178	1
74	SYN-sa stroma pancreas 2000 - 4	ROI88	16.8	0.56	56	CTF Fibers	NO	NO	YES	Rectangle	2178	1922	1
75	SYN-sa stroma pancreas 2000 - 4	ROI17	11.8	0.43	33	CTF Fibers	NO	NO	YES	Rectangle	386	1666	1
76	SYN-sa stroma pancreas 2000 - 4	ROI27	11.9	0.74	56	CTF Fibers	NO	NO	YES	Rectangle	642	1666	1
77	SYN-sa stroma pancreas 2000 - 4	ROI28	174.6	0.55	52	CTF Fibers	NO	NO	YES	Rectangle	642	1922	1
78	SYN-sa stroma pancreas 2000 - 4	ROI38	168.9	0.77	50	CTF Fibers	NO	NO	YES	Rectangle	898	1922	1
79	SYN-sa stroma pancreas 2000 - 4	ROI73	32.5	0.71	68	CTF Fibers	NO	NO	YES	Rectangle	1922	642	1
80	SYN-sa stroma pancreas 2000 - 4	ROI96	11	0.34	26	CTF Fibers	NO	NO	YES	Rectangle	2434	1410	1
81	SYN-sa stroma pancreas 2000 - 4	ROI18	7.8	0.25	24	CTF Fibers	NO	NO	YES	Rectangle	386	1922	1
82	SYN-sa stroma pancreas 2000 - 4	ROI50	147.1	0.53	53	CTF Fibers	NO	NO	YES	Rectangle	1154	2434	1
83	SYN-sa stroma pancreas 2000 - 4	ROI53	113.6	0.29	60	CTF Fibers	NO	NO	YES	Rectangle	1410	642	1
84	SYN-sa stroma pancreas 2000 - 4	ROI54	135.8	0.29	57	CTF Fibers	NO	NO	YES	Rectangle	1410	898	1
85	SYN-sa stroma pancreas 2000 - 4	ROI60	153	0.54	39	CTF Fibers	NO	NO	YES	Rectangle	1410	2434	1
86	SYN-sa stroma pancreas 2000 - 4	ROI62	58.4	0.49	45	CTF Fibers	NO	NO	YES	Rectangle	1666	386	1
87	SYN-sa stroma pancreas 2000 - 4	ROI70	154	0.44	43	CTF Fibers	NO	NO	YES	Rectangle	1666	2434	1
88	SYN-sa stroma pancreas 2000 - 4	ROI75	7	0.49	48	CTF Fibers	NO	NO	YES	Rectangle	1922	1154	1
89	SYN-sa stroma pancreas 2000 - 5	ROI57	147.9	0.75	54	CTF Fibers	NO	NO	YES	Rectangle	1410	1666	1
90	SYN-sa stroma pancreas 2000 - 5	ROI56	157.9	0.73	43	CTF Fibers	NO	NO	YES	Rectangle	1410	1410	1
91	SYN-sa stroma pancreas 2000 - 5	ROI37	149.7	0.61	38	CTF Fibers	NO	NO	YES	Rectangle	898	1666	1
92	SYN-sa stroma pancreas 2000 - 5	ROI47	145.5	0.69	53	CTF Fibers	NO	NO	YES	Rectangle	1154	1666	1
93	SYN-sa stroma pancreas 2000 - 5	ROI48	136	0.65	29	CTF Fibers	NO	NO	YES	Rectangle	1154	1922	1
94	SYN-sa stroma pancreas 2000 - 5	ROI88	114	0.67	31	CTF Fibers	NO	NO	YES	Rectangle	2178	1922	1
95	SYN-sa stroma pancreas 2000 - 5	ROI42	147.5	0.55	29	CTF Fibers	NO	NO	YES	Rectangle	1154	386	1
96	SYN-sa stroma pancreas 2000 - 5	ROI46	153.1	0.66	52	CTF Fibers	NO	NO	YES	Rectangle	1154	1410	1
97	SYN-sa stroma pancreas 2000 - 5	ROI32	164	0.82	26	CTF Fibers	NO	NO	YES	Rectangle	898	386	1
98	SYN-sa stroma pancreas 2000 - 5	ROI45	161.2	0.78	34	CTF Fibers	NO	NO	YES	Rectangle	1154	1154	1
99	SYN-sa stroma pancreas 2000 - 5	ROI52	159.1	0.61	35	CTF Fibers	NO	NO	YES	Rectangle	1410	386	1
100	SYN-sa stroma pancreas 2000 - 5	ROI55	158.1	0.78	44	CTF Fibers	NO	NO	YES	Rectangle	1410	1154	1
101	SYN-sa stroma pancreas 2000 - 5	ROI58	142.8	0.84	45	CTF Fibers	NO	NO	YES	Rectangle	1410	1922	1
102	SYN-sa stroma pancreas 2000 - 5	ROI59	119.4	0.55	41	CTF Fibers	NO	NO	YES	Rectangle	1410	2178	1
103	SYN-sa stroma pancreas 2000 - 5	ROI62	156	0.75	28	CTF Fibers	NO	NO	YES	Rectangle	1666	386	1
104	SYN-sa stroma pancreas 2000 - 5	ROI63	166.3	0.6	30	CTF Fibers	NO	NO	YES	Rectangle	1666	642	1
105	SYN-sa stroma pancreas 2000 - 5	ROI64	145.9	0.85	17	CTF Fibers	NO	NO	YES	Rectangle	1666	898	1
106	SYN-sa stroma pancreas 2000 - 5	ROI65	146.4	0.71	34	CTF Fibers	NO	NO	YES	Rectangle	1666	1154	1
107	SYN-sa stroma pancreas 2000 - 5	ROI66	152.6	0.77	50	CTF Fibers	NO	NO	YES	Rectangle	1666	1410	1
108	SYN-sa stroma pancreas 2000 - 5	ROI67	146.4	0.83	48	CTF Fibers	NO	NO	YES	Rectangle	1666	1666	1
109	SYN-sa stroma pancreas 2000 - 5	ROI68	146.8	0.84	55	CTF Fibers	NO	NO	YES	Rectangle	1666	1922	1
110	SYN-sa stroma pancreas 2000 - 5	ROI72	155	0.76	33	CTF Fibers	NO	NO	YES	Rectangle	1922	386	1
111	SYN-sa stroma pancreas 2000 - 5	ROI73	10.3	0.5	41	CTF Fibers	NO	NO	YES	Rectangle	1922	642	1
112	SYN-sa stroma pancreas 2000 - 5	ROI74	153.5	0.79	25	CTF Fibers	NO	NO	YES	Rectangle	1922	898	1
113	SYN-sa stroma pancreas 2000 - 5	ROI75	143.9	0.79	29	CTF Fibers	NO	NO	YES	Rectangle	1922	1154	1
114	SYN-sa stroma pancreas 2000 - 5	ROI76	141.1	0.79	39	CTF Fibers	NO	NO	YES	Rectangle	1922	1410	1
115	SYN-sa stroma pancreas 2000 - 5	ROI77	129.6	0.74	46	CTF Fibers	NO	NO	YES	Rectangle	1922	1666	1
116	SYN-sa stroma pancreas 2000 - 5	ROI87	130.1	0.75	44	CTF Fibers	NO	NO	YES	Rectangle	2178	1666	1
117	SYN-sa stroma pancreas 2000 - 5	ROI14	148.4	0.49	28	CTF Fibers	NO	NO	YES	Rectangle	386	898	1
118	SYN-sa stroma pancreas 2000 - 5	ROI15	149.3	0.74	60	CTF Fibers	NO	NO	YES	Rectangle	386	1154	1
119	SYN-sa stroma pancreas 2000 - 5	ROI16	158.6	0.68	50	CTF Fibers	NO	NO	YES	Rectangle	386	1410	1
120	SYN-sa stroma pancreas 2000 - 5	ROI17	88	0.31	24	CTF Fibers	NO	NO	YES	Rectangle	386	1666	1
121	SYN-sa stroma pancreas 2000 - 5	ROI18	108.5	0.86	15	CTF Fibers	NO	NO	YES	Rectangle	386	1922	1
122	SYN-sa stroma pancreas 2000 - 5	ROI24	157.1	0.58	19	CTF Fibers	NO	NO	YES	Rectangle	642	898	1
123	SYN-sa stroma pancreas 2000 - 5	ROI25	154.4	0.8	58	CTF Fibers	NO	NO	YES	Rectangle	642	1154	1
124	SYN-sa stroma pancreas 2000 - 5	ROI26	153.5	0.75	55	CTF Fibers	NO	NO	YES	Rectangle	642	1410	1
125	SYN-sa stroma pancreas 2000 - 5	ROI29	96.6	0.66	23	CTF Fibers	NO	NO	YES	Rectangle	642	2178	1
126	SYN-sa stroma pancreas 2000 - 5	ROI35	158.7	0.76	52	CTF Fibers	NO	NO	YES	Rectangle	898	1154	1
127	SYN-sa stroma pancreas 2000 - 5	ROI36	157.7	0.74	59	CTF Fibers	NO	NO	YES	Rectangle	898	1410	1
128	SYN-sa stroma pancreas 2000 - 5	ROI51	174	0.79	23	CTF Fibers	NO	NO	YES	Rectangle	1410	130	1
129	SYN-sa stroma pancreas 2000 - 5	ROI53	170.3	0.68	22	CTF Fibers	NO	NO	YES	Rectangle	1410	642	1
130	SYN-sa stroma pancreas 2000 - 5	ROI60	33.5	0.37	30	CTF Fibers	NO	NO	YES	Rectangle	1410	2434	1
131	SYN-sa stroma pancreas 2000 - 5	ROI69	138	0.81	38	CTF Fibers	NO	NO	YES	Rectangle	1666	2178	1
132	SYN-sa stroma pancreas 2000 - 5	ROI78	130.3	0.75	36	CTF Fibers	NO	NO	YES	Rectangle	1922	1922	1
133	SYN-sa stroma pancreas 2000 - 5	ROI79	128.9	0.68	27	CTF Fibers	NO	NO	YES	Rectangle	1922	2178	1
134	SYN-sa stroma pancreas 2000 - 5	ROI85	132.8	0.68	29	CTF Fibers	NO	NO	YES	Rectangle	2178	1154	1
135	SYN-sa stroma pancreas 2000 - 5	ROI86	136.8	0.77	38	CTF Fibers	NO	NO	YES	Rectangle	2178	1410	1
136	SYN-sa stroma pancreas 2000 - 6	ROI37	154.6	0.87	50	CTF Fibers	NO	NO	YES	Rectangle	898	1666	1
137	SYN-sa stroma pancreas 2000 - 6	ROI66	125.7	0.69	53	CTF Fibers	NO	NO	YES	Rectangle	1666	1410	1
138	SYN-sa stroma pancreas 2000 - 6	ROI67	145.7	0.78	40	CTF Fibers	NO	NO	YES	Rectangle	1666	1666	1
139	SYN-sa stroma pancreas 2000 - 6	ROI76	111.8	0.77	44	CTF Fibers	NO	NO	YES	Rectangle	1922	1410	1
140	SYN-sa stroma pancreas 2000 - 6	ROI77	134.4	0.75	57	CTF Fibers	NO	NO	YES	Rectangle	1922	1666	1
141	SYN-sa stroma pancreas 2000 - 6	ROI16	157.8	0.74	41	CTF Fibers	NO	NO	YES	Rectangle	386	1410	1
142	SYN-sa stroma pancreas 2000 - 6	ROI17	159.5	0.85	34	CTF Fibers	NO	NO	YES	Rectangle	386	1666	1
143	SYN-sa stroma pancreas 2000 - 6	ROI24	152.9	0.61	56	CTF Fibers	NO	NO	YES	Rectangle	642	898	1
144	SYN-sa stroma pancreas 2000 - 6	ROI26	158.1	0.75	47	CTF Fibers	NO	NO	YES	Rectangle	642	1410	1
145	SYN-sa stroma pancreas 2000 - 6	ROI36	152	0.78	47	CTF Fibers	NO	NO	YES	Rectangle	898	1410	1
146	SYN-sa stroma pancreas 2000 - 6	ROI23	170.3	0.17	41	CTF Fibers	NO	NO	YES	Rectangle	642	642	1
147	SYN-sa stroma pancreas 2000 - 6	ROI34	148.6	0.71	35	CTF Fibers	NO	NO	YES	Rectangle	898	898	1
148	SYN-sa stroma pancreas 2000 - 6	ROI54	150	0.32	46	CTF Fibers	NO	NO	YES	Rectangle	1410	898	1
149	SYN-sa stroma pancreas 2000 - 6	ROI32	152.2	0.38	36	CTF Fibers	NO	NO	YES	Rectangle	898	386	1
150	SYN-sa stroma pancreas 2000 - 6	ROI42	152	0.44	25	CTF Fibers	NO	NO	YES	Rectangle	1154	386	1
151	SYN-sa stroma pancreas 2000 - 6	ROI62	1.6	0.58	54	CTF Fibers	NO	NO	YES	Rectangle	1666	386	1
152	SYN-sa stroma pancreas 2000 - 6	ROI63	28.8	0.57	50	CTF Fibers	NO	NO	YES	Rectangle	1666	642	1
153	SYN-sa stroma pancreas 2000 - 6	ROI64	120.2	0.68	46	CTF Fibers	NO	NO	YES	Rectangle	1666	898	1
154	SYN-sa stroma pancreas 2000 - 6	ROI69	123.9	0.47	36	CTF Fibers	NO	NO	YES	Rectangle	1666	2178	1
155	SYN-sa stroma pancreas 2000 - 6	ROI73	164.1	0.39	38	CTF Fibers	NO	NO	YES	Rectangle	1922	642	1
156	SYN-sa stroma pancreas 2000 - 6	ROI84	131	0.45	44	CTF Fibers	NO	NO	YES	Rectangle	2178	898	1
157	SYN-sa stroma pancreas 2000 - 6	ROI83	136.4	0.41	44	CTF Fibers	NO	NO	YES	Rectangle	2178	642	1
158	SYN-sa stroma pancreas 2000 - 6	ROI15	14.8	0.68	41	CTF Fibers	NO	NO	YES	Rectangle	386	1154	1
159	SYN-sa stroma pancreas 2000 - 6	ROI72	164.9	0.4	26	CTF Fibers	NO	NO	YES	Rectangle	1922	386	1
160	SYN-sa stroma pancreas 2000 - 6	ROI27	157	0.78	54	CTF Fibers	NO	NO	YES	Rectangle	642	1666	1
161	SYN-sa stroma pancreas 2000 - 6	ROI52	6.6	0.58	37	CTF Fibers	NO	NO	YES	Rectangle	1410	386	1
162	SYN-sa stroma pancreas 2000 - 6	ROI38	157.3	0.75	37	CTF Fibers	NO	NO	YES	Rectangle	898	1922	1
163	SYN-sa stroma pancreas 2000 - 6	ROI43	99.1	0.33	23	CTF Fibers	NO	NO	YES	Rectangle	1154	642	1
164	SYN-sa stroma pancreas 2000 - 6	ROI46	170.7	0.87	30	CTF Fibers	NO	NO	YES	Rectangle	1154	1410	1
165	SYN-sa stroma pancreas 2000 - 6	ROI47	154.8	0.84	43	CTF Fibers	NO	NO	YES	Rectangle	1154	1666	1
166	SYN-sa stroma pancreas 2000 - 6	ROI53	8.5	0.6	47	CTF Fibers	NO	NO	YES	Rectangle	1410	642	1
167	SYN-sa stroma pancreas 2000 - 6	ROI55	146.5	0.66	36	CTF Fibers	NO	NO	YES	Rectangle	1410	1154	1
168	SYN-sa stroma pancreas 2000 - 6	ROI56	161.8	0.57	44	CTF Fibers	NO	NO	YES	Rectangle	1410	1410	1
169	SYN-sa stroma pancreas 2000 - 6	ROI57	141.2	0.78	36	CTF Fibers	NO	NO	YES	Rectangle	1410	1666	1
170	SYN-sa stroma pancreas 2000 - 6	ROI65	126.1	0.8	40	CTF Fibers	NO	NO	YES	Rectangle	1666	1154	1
171	SYN-sa stroma pancreas 2000 - 6	ROI68	119.5	0.89	31	CTF Fibers	NO	NO	YES	Rectangle	1666	1922	1
172	SYN-sa stroma pancreas 2000 - 6	ROI75	132.5	0.72	42	CTF Fibers	NO	NO	YES	Rectangle	1922	1154	1
173	SYN-sa stroma pancreas 2000 - 7	ROI64	62.8	0.46	23	CTF Fibers	NO	NO	YES	Rectangle	1666	898	1
174	SYN-sa stroma pancreas 2000 - 7	ROI47	129.3	0.8	45	CTF Fibers	NO	NO	YES	Rectangle	1154	1666	1
175	SYN-sa stroma pancreas 2000 - 7	ROI48	145.9	0.64	33	CTF Fibers	NO	NO	YES	Rectangle	1154	1922	1
176	SYN-sa stroma pancreas 2000 - 7	ROI43	104.6	0.37	30	CTF Fibers	NO	NO	YES	Rectangle	1154	642	1
177	SYN-sa stroma pancreas 2000 - 7	ROI46	136.1	0.6	31	CTF Fibers	NO	NO	YES	Rectangle	1154	1410	1
178	SYN-sa stroma pancreas 2000 - 7	ROI56	130.4	0.49	33	CTF Fibers	NO	NO	YES	Rectangle	1410	1410	1
179	SYN-sa stroma pancreas 2000 - 7	ROI16	105.5	0.74	34	CTF Fibers	NO	NO	YES	Rectangle	386	1410	1
180	SYN-sa stroma pancreas 2000 - 7	ROI26	131.3	0.64	44	CTF Fibers	NO	NO	YES	Rectangle	642	1410	1
181	SYN-sa stroma pancreas 2000 - 7	ROI53	104.8	0.47	24	CTF Fibers	NO	NO	YES	Rectangle	1410	642	1
182	SYN-sa stroma pancreas 2000 - 7	ROI63	90.4	0.51	41	CTF Fibers	NO	NO	YES	Rectangle	1666	642	1
183	SYN-sa stroma pancreas 2000 - 7	ROI15	101.7	0.44	34	CTF Fibers	NO	NO	YES	Rectangle	386	1154	1
184	SYN-sa stroma pancreas 2000 - 7	ROI36	129.5	0.83	31	CTF Fibers	NO	NO	YES	Rectangle	898	1410	1
185	SYN-sa stroma pancreas 2000 - 7	ROI49	22.7	0.12	11	CTF Fibers	NO	NO	YES	Rectangle	1154	2178	1
186	SYN-sa stroma pancreas 2000 - 7	ROI52	142.8	0.19	33	CTF Fibers	NO	NO	YES	Rectangle	1410	386	1
187	SYN-sa stroma pancreas 2000 - 7	ROI57	124.2	0.8	26	CTF Fibers	NO	NO	YES	Rectangle	1410	1666	1
188	SYN-sa stroma pancreas 2000 - 7	ROI58	111.1	0.31	29	CTF Fibers	NO	NO	YES	Rectangle	1410	1922	1
189	SYN-sa stroma pancreas 2000 - 7	ROI59	146.2	0.24	24	CTF Fibers	NO	NO	YES	Rectangle	1410	2178	1
190	SYN-sa stroma pancreas 2000 - 7	ROI62	56.7	0.28	28	CTF Fibers	NO	NO	YES	Rectangle	1666	386	1
191	SYN-sa stroma pancreas 2000 - 7	ROI67	46.9	0.5	34	CTF Fibers	NO	NO	YES	Rectangle	1666	1666	1
192	SYN-sa stroma pancreas 2000 - 7	ROI68	113.1	0.37	33	CTF Fibers	NO	NO	YES	Rectangle	1666	1922	1
193	SYN-sa stroma pancreas 2000 - 7	ROI69	108.8	0.43	34	CTF Fibers	NO	NO	YES	Rectangle	1666	2178	1
194	SYN-sa stroma pancreas 2000 - 7	ROI77	27.7	0.59	40	CTF Fibers	NO	NO	YES	Rectangle	1922	1666	1
195	SYN-sa stroma pancreas 2000 - 7	ROI78	30.2	0.59	40	CTF Fibers	NO	NO	YES	Rectangle	1922	1922	1
196	SYN-sa stroma pancreas 2000 - 7	ROI23	106	0.68	34	CTF Fibers	NO	NO	YES	Rectangle	642	642	1
197	SYN-sa stroma pancreas 2000 - 7	ROI24	94.6	0.78	38	CTF Fibers	NO	NO	YES	Rectangle	642	898	1
198	SYN-sa stroma pancreas 2000 - 7	ROI25	110.2	0.71	40	CTF Fibers	NO	NO	YES	Rectangle	642	1154	1
199	SYN-sa stroma pancreas 2000 - 7	ROI33	125.8	0.39	25	CTF Fibers	NO	NO	YES	Rectangle	898	642	1
200	SYN-sa stroma pancreas 2000 - 7	ROI34	98.6	0.76	32	CTF Fibers	NO	NO	YES	Rectangle	898	898	1
201	SYN-sa stroma pancreas 2000 - 7	ROI35	110.9	0.59	45	CTF Fibers	NO	NO	YES	Rectangle	898	1154	1
202	SYN-sa stroma pancreas 2000 - 7	ROI44	127.7	0.54	28	CTF Fibers	NO	NO	YES	Rectangle	1154	898	1
203	SYN-sa stroma pancreas 2000 - 7	ROI45	146.9	0.27	37	CTF Fibers	NO	NO	YES	Rectangle	1154	1154	1
204	SYN-sa stroma pancreas 2000 - 7	ROI54	126.3	0.35	16	CTF Fibers	NO	NO	YES	Rectangle	1410	898	1
205	SYN-sa stroma pancreas 2000 - 7	ROI55	64.8	0.2	32	CTF Fibers	NO	NO	YES	Rectangle	1410	1154	1
206	SYN-sa stroma pancreas 2000 - 9	ROI69	47.5	0.58	21	CTF Fibers	NO	NO	YES	Rectangle	1666	2178	1
207	SYN-sa stroma pancreas 2000 - 9	ROI59	127.7	0.52	30	CTF Fibers	NO	NO	YES	Rectangle	1410	2178	1
208	SYN-sa stroma pancreas 2000 - 9	ROI25	50.3	0.53	34	CTF Fibers	NO	NO	YES	Rectangle	642	1154	1
209	SYN-sa stroma pancreas 2000 - 9	ROI44	87	0.63	37	CTF Fibers	NO	NO	YES	Rectangle	1154	898	1
210	SYN-sa stroma pancreas 2000 - 9	ROI14	66.5	0.72	31	CTF Fibers	NO	NO	YES	Rectangle	386	898	1
211	SYN-sa stroma pancreas 2000 - 9	ROI17	180	0.21	54	CTF Fibers	NO	NO	YES	Rectangle	386	1666	1
212	SYN-sa stroma pancreas 2000 - 9	ROI27	103	0.08	29	CTF Fibers	NO	NO	YES	Rectangle	642	1666	1
213	SYN-sa stroma pancreas 2000 - 9	ROI52	69.6	0.58	44	CTF Fibers	NO	NO	YES	Rectangle	1410	386	1
214	SYN-sa stroma pancreas 2000 - 9	ROI62	60	0.24	16	CTF Fibers	NO	NO	YES	Rectangle	1666	386	1
215	SYN-sa stroma pancreas 2000 - 9	ROI3	14.7	0.5	35	CTF Fibers	NO	NO	YES	Rectangle	130	642	1
216	SYN-sa stroma pancreas 2000 - 9	ROI4	83.4	0.79	25	CTF Fibers	NO	NO	YES	Rectangle	130	898	1
217	SYN-sa stroma pancreas 2000 - 9	ROI5	81.6	0.7	42	CTF Fibers	NO	NO	YES	Rectangle	130	1154	1
218	SYN-sa stroma pancreas 2000 - 9	ROI6	99.1	0.83	52	CTF Fibers	NO	NO	YES	Rectangle	130	1410	1
219	SYN-sa stroma pancreas 2000 - 9	ROI7	90.7	0.64	40	CTF Fibers	NO	NO	YES	Rectangle	130	1666	1
220	SYN-sa stroma pancreas 2000 - 9	ROI8	99.2	0.36	29	CTF Fibers	NO	NO	YES	Rectangle	130	1922	1
221	SYN-sa stroma pancreas 2000 - 9	ROI12	70.1	0.62	31	CTF Fibers	NO	NO	YES	Rectangle	386	386	1
222	SYN-sa stroma pancreas 2000 - 9	ROI13	33.9	0.37	78	CTF Fibers	NO	NO	YES	Rectangle	386	642	1
223	SYN-sa stroma pancreas 2000 - 9	ROI18	81.7	0.08	40	CTF Fibers	NO	NO	YES	Rectangle	386	1922	1
224	SYN-sa stroma pancreas 2000 - 9	ROI23	172.2	0.62	30	CTF Fibers	NO	NO	YES	Rectangle	642	642	1
225	SYN-sa stroma pancreas 2000 - 9	ROI29	62.5	0.32	20	CTF Fibers	NO	NO	YES	Rectangle	642	2178	1
226	SYN-sa stroma pancreas 2000 - 9	ROI33	164.1	0.67	26	CTF Fibers	NO	NO	YES	Rectangle	898	642	1
227	SYN-sa stroma pancreas 2000 - 9	ROI34	135.4	0.07	41	CTF Fibers	NO	NO	YES	Rectangle	898	898	1
228	SYN-sa stroma pancreas 2000 - 9	ROI43	35.8	0.47	26	CTF Fibers	NO	NO	YES	Rectangle	1154	642	1
229	SYN-sa stroma pancreas 2000 - 9	ROI45	83.3	0.79	20	CTF Fibers	NO	NO	YES	Rectangle	1154	1154	1
230	SYN-sa stroma pancreas 2000 - 9	ROI46	108	0.77	21	CTF Fibers	NO	NO	YES	Rectangle	1154	1410	1
231	SYN-sa stroma pancreas 2000 - 9	ROI47	68.6	0.6	24	CTF Fibers	NO	NO	YES	Rectangle	1154	1666	1
232	SYN-sa stroma pancreas 2000 - 9	ROI70	134.7	0.25	25	CTF Fibers	NO	NO	YES	Rectangle	1666	2434	1
233	SYN-sa stroma pancreas 2000 - 9	ROI72	103.9	0.19	17	CTF Fibers	NO	NO	YES	Rectangle	1922	386	1
234	SYN-sa stroma pancreas 2000 - 9	ROI73	58.1	0.72	15	CTF Fibers	NO	NO	YES	Rectangle	1922	642	1
235	SYN-sa stroma pancreas 2000 - 9	ROI79	161.3	0.45	18	CTF Fibers	NO	NO	YES	Rectangle	1922	2178	1
236	SYN-sa stroma pancreas 2000 - 10	ROI5	41.7	0.59	31	CTF Fibers	NO	NO	YES	Rectangle	130	1154	1
237	SYN-sa stroma pancreas 2000 - 10	ROI14	27.7	0.6	52	CTF Fibers	NO	NO	YES	Rectangle	386	898	1
238	SYN-sa stroma pancreas 2000 - 10	ROI15	24	0.8	47	CTF Fibers	NO	NO	YES	Rectangle	386	1154	1
239	SYN-sa stroma pancreas 2000 - 10	ROI16	18.4	0.22	66	CTF Fibers	NO	NO	YES	Rectangle	386	1410	1
240	SYN-sa stroma pancreas 2000 - 10	ROI17	118	0.7	36	CTF Fibers	NO	NO	YES	Rectangle	386	1666	1
241	SYN-sa stroma pancreas 2000 - 10	ROI18	128.5	0.55	22	CTF Fibers	NO	NO	YES	Rectangle	386	1922	1
242	SYN-sa stroma pancreas 2000 - 10	ROI22	123	0.75	57	CTF Fibers	NO	NO	YES	Rectangle	642	386	1
243	SYN-sa stroma pancreas 2000 - 10	ROI23	122.3	0.39	72	CTF Fibers	NO	NO	YES	Rectangle	642	642	1
244	SYN-sa stroma pancreas 2000 - 10	ROI24	21.9	0.25	66	CTF Fibers	NO	NO	YES	Rectangle	642	898	1
245	SYN-sa stroma pancreas 2000 - 10	ROI25	20.3	0.77	59	CTF Fibers	NO	NO	YES	Rectangle	642	1154	1
246	SYN-sa stroma pancreas 2000 - 10	ROI26	18.1	0.54	44	CTF Fibers	NO	NO	YES	Rectangle	642	1410	1
247	SYN-sa stroma pancreas 2000 - 10	ROI27	138.7	0.61	57	CTF Fibers	NO	NO	YES	Rectangle	642	1666	1
248	SYN-sa stroma pancreas 2000 - 10	ROI28	77.3	0.44	47	CTF Fibers	NO	NO	YES	Rectangle	642	1922	1
249	SYN-sa stroma pancreas 2000 - 10	ROI33	143.1	0.93	57	CTF Fibers	NO	NO	YES	Rectangle	898	642	1
250	SYN-sa stroma pancreas 2000 - 10	ROI34	157.6	0.66	66	CTF Fibers	NO	NO	YES	Rectangle	898	898	1
251	SYN-sa stroma pancreas 2000 - 10	ROI35	6.8	0.62	67	CTF Fibers	NO	NO	YES	Rectangle	898	1154	1
252	SYN-sa stroma pancreas 2000 - 10	ROI36	144.6	0.39	58	CTF Fibers	NO	NO	YES	Rectangle	898	1410	1
253	SYN-sa stroma pancreas 2000 - 10	ROI37	72.4	0.21	73	CTF Fibers	NO	NO	YES	Rectangle	898	1666	1
254	SYN-sa stroma pancreas 2000 - 10	ROI38	59.1	0.53	55	CTF Fibers	NO	NO	YES	Rectangle	898	1922	1
255	SYN-sa stroma pancreas 2000 - 10	ROI39	55	0.58	34	CTF Fibers	NO	NO	YES	Rectangle	898	2178	1
256	SYN-sa stroma pancreas 2000 - 10	ROI44	169.8	0.69	67	CTF Fibers	NO	NO	YES	Rectangle	1154	898	1
257	SYN-sa stroma pancreas 2000 - 10	ROI45	8.7	0.63	60	CTF Fibers	NO	NO	YES	Rectangle	1154	1154	1
258	SYN-sa stroma pancreas 2000 - 10	ROI46	56.4	0.34	51	CTF Fibers	NO	NO	YES	Rectangle	1154	1410	1
259	SYN-sa stroma pancreas 2000 - 10	ROI47	47.9	0.74	62	CTF Fibers	NO	NO	YES	Rectangle	1154	1666	1
260	SYN-sa stroma pancreas 2000 - 10	ROI48	48.8	0.68	52	CTF Fibers	NO	NO	YES	Rectangle	1154	1922	1
261	SYN-sa stroma pancreas 2000 - 10	ROI49	44.2	0.5	54	CTF Fibers	NO	NO	YES	Rectangle	1154	2178	1
262	SYN-sa stroma pancreas 2000 - 10	ROI54	1	0.73	39	CTF Fibers	NO	NO	YES	Rectangle	1410	898	1
263	SYN-sa stroma pancreas 2000 - 10	ROI55	20.3	0.65	65	CTF Fibers	NO	NO	YES	Rectangle	1410	1154	1
264	SYN-sa stroma pancreas 2000 - 10	ROI56	49.3	0.83	49	CTF Fibers	NO	NO	YES	Rectangle	1410	1410	1
265	SYN-sa stroma pancreas 2000 - 10	ROI57	57.3	0.86	41	CTF Fibers	NO	NO	YES	Rectangle	1410	1666	1
266	SYN-sa stroma pancreas 2000 - 10	ROI58	57.6	0.68	56	CTF Fibers	NO	NO	YES	Rectangle	1410	1922	1
267	SYN-sa stroma pancreas 2000 - 10	ROI59	49.9	0.8	75	CTF Fibers	NO	NO	YES	Rectangle	1410	2178	1
268	SYN-sa stroma pancreas 2000 - 10	ROI64	10.5	0.78	41	CTF Fibers	NO	NO	YES	Rectangle	1666	898	1
269	SYN-sa stroma pancreas 2000 - 10	ROI65	37.5	0.8	61	CTF Fibers	NO	NO	YES	Rectangle	1666	1154	1
270	SYN-sa stroma pancreas 2000 - 10	ROI66	48.8	0.84	48	CTF Fibers	NO	NO	YES	Rectangle	1666	1410	1
271	SYN-sa stroma pancreas 2000 - 10	ROI67	51.1	0.79	50	CTF Fibers	NO	NO	YES	Rectangle	1666	1666	1
272	SYN-sa stroma pancreas 2000 - 10	ROI68	62.1	0.76	57	CTF Fibers	NO	NO	YES	Rectangle	1666	1922	1
273	SYN-sa stroma pancreas 2000 - 10	ROI69	70.3	0.61	77	CTF Fibers	NO	NO	YES	Rectangle	1666	2178	1
274	SYN-sa stroma pancreas 2000 - 10	ROI74	8.5	0.81	49	CTF Fibers	NO	NO	YES	Rectangle	1922	898	1
275	SYN-sa stroma pancreas 2000 - 10	ROI75	43.1	0.85	46	CTF Fibers	NO	NO	YES	Rectangle	1922	1154	1
276	SYN-sa stroma pancreas 2000 - 10	ROI76	52.1	0.94	28	CTF Fibers	NO	NO	YES	Rectangle	1922	1410	1
277	SYN-sa stroma pancreas 2000 - 10	ROI77	69.2	0.83	20	CTF Fibers	NO	NO	YES	Rectangle	1922	1666	1
278	SYN-sa stroma pancreas 2000 - 10	ROI78	103	0.63	45	CTF Fibers	NO	NO	YES	Rectangle	1922	1922	1
279	SYN-sa stroma pancreas 2000 - 10	ROI79	119.6	0.35	46	CTF Fibers	NO	NO	YES	Rectangle	1922	2178	1
280	SYN-sa stroma pancreas 2000 - 10	ROI84	26.9	0.67	21	CTF Fibers	NO	NO	YES	Rectangle	2178	898	1
281	SYN-sa stroma pancreas 2000 - 10	ROI85	36.9	0.87	15	CTF Fibers	NO	NO	YES	Rectangle	2178	1154	1
282	SYN-sa stroma pancreas 2000 - 11	ROI33	157.8	0.77	30	CTF Fibers	NO	NO	YES	Rectangle	898	642	1
283	SYN-sa stroma pancreas 2000 - 11	ROI58	155.8	0.6	21	CTF Fibers	NO	NO	YES	Rectangle	1410	1922	1
284	SYN-sa stroma pancreas 2000 - 11	ROI64	130.9	0.9	15	CTF Fibers	NO	NO	YES	Rectangle	1666	898	1
285	SYN-sa stroma pancreas 2000 - 11	ROI68	135.8	0.79	31	CTF Fibers	NO	NO	YES	Rectangle	1666	1922	1
286	SYN-sa stroma pancreas 2000 - 11	ROI77	111.5	0.8	19	CTF Fibers	NO	NO	YES	Rectangle	1922	1666	1
287	SYN-sa stroma pancreas 2000 - 11	ROI78	126.1	0.59	42	CTF Fibers	NO	NO	YES	Rectangle	1922	1922	1
288	SYN-sa stroma pancreas 2000 - 11	ROI53	145.5	0.79	14	CTF Fibers	NO	NO	YES	Rectangle	1410	642	1
289	SYN-sa stroma pancreas 2000 - 11	ROI32	134.2	0.7	37	CTF Fibers	NO	NO	YES	Rectangle	898	386	1
290	SYN-sa stroma pancreas 2000 - 11	ROI76	113.5	0.74	16	CTF Fibers	NO	NO	YES	Rectangle	1922	1410	1
291	SYN-sa stroma pancreas 2000 - 11	ROI16	139.7	0.85	30	CTF Fibers	NO	NO	YES	Rectangle	386	1410	1
292	SYN-sa stroma pancreas 2000 - 11	ROI23	171.9	0.58	18	CTF Fibers	NO	NO	YES	Rectangle	642	642	1
293	SYN-sa stroma pancreas 2000 - 11	ROI22	148.3	0.4	37	CTF Fibers	NO	NO	YES	Rectangle	642	386	1
294	SYN-sa stroma pancreas 2000 - 11	ROI27	143	0.66	51	CTF Fibers	NO	NO	YES	Rectangle	642	1666	1
295	SYN-sa stroma pancreas 2000 - 11	ROI28	120.9	0.3	41	CTF Fibers	NO	NO	YES	Rectangle	642	1922	1
296	SYN-sa stroma pancreas 2000 - 11	ROI43	158.3	0.87	34	CTF Fibers	NO	NO	YES	Rectangle	1154	642	1
297	SYN-sa stroma pancreas 2000 - 11	ROI50	8.8	0.42	33	CTF Fibers	NO	NO	YES	Rectangle	1154	2434	1
298	SYN-sa stroma pancreas 2000 - 11	ROI79	111.6	0.39	35	CTF Fibers	NO	NO	YES	Rectangle	1922	2178	1
299	SYN-sa stroma pancreas 2000 - 11	ROI88	115.2	0.57	24	CTF Fibers	NO	NO	YES	Rectangle	2178	1922	1
300	SYN-sa stroma pancreas 2000 - 12	ROI58	179	0.26	27	CTF Fibers	NO	NO	YES	Rectangle	1410	1922	1
301	SYN-sa stroma pancreas 2000 - 12	ROI77	3	0.23	42	CTF Fibers	NO	NO	YES	Rectangle	1922	1666	1
302	SYN-sa stroma pancreas 2000 - 12	ROI36	83.9	0.44	39	CTF Fibers	NO	NO	YES	Rectangle	898	1410	1
303	SYN-sa stroma pancreas 2000 - 12	ROI44	20.1	0.32	50	CTF Fibers	NO	NO	YES	Rectangle	1154	898	1
304	SYN-sa stroma pancreas 2000 - 12	ROI45	166.3	0.16	39	CTF Fibers	NO	NO	YES	Rectangle	1154	1154	1
305	SYN-sa stroma pancreas 2000 - 12	ROI86	176.8	0.4	64	CTF Fibers	NO	NO	YES	Rectangle	2178	1410	1
306	SYN-sa stroma pancreas 2000 - 12	ROI53	16.6	0.18	39	CTF Fibers	NO	NO	YES	Rectangle	1410	642	1
307	SYN-sa stroma pancreas 2000 - 12	ROI23	163.9	0.66	45	CTF Fibers	NO	NO	YES	Rectangle	642	642	1
308	SYN-sa stroma pancreas 2000 - 12	ROI32	8.4	0.24	33	CTF Fibers	NO	NO	YES	Rectangle	898	386	1
309	SYN-sa stroma pancreas 2000 - 12	ROI33	145.8	0.67	42	CTF Fibers	NO	NO	YES	Rectangle	898	642	1
310	SYN-sa stroma pancreas 2000 - 12	ROI34	163.9	0.39	59	CTF Fibers	NO	NO	YES	Rectangle	898	898	1
311	SYN-sa stroma pancreas 2000 - 12	ROI35	66.8	0.02	44	CTF Fibers	NO	NO	YES	Rectangle	898	1154	1
312	SYN-sa stroma pancreas 2000 - 12	ROI42	145.8	0.37	40	CTF Fibers	NO	NO	YES	Rectangle	1154	386	1
313	SYN-sa stroma pancreas 2000 - 12	ROI54	141.7	0.23	52	CTF Fibers	NO	NO	YES	Rectangle	1410	898	1
314	SYN-sa stroma pancreas 2000 - 12	ROI64	147.8	0.35	49	CTF Fibers	NO	NO	YES	Rectangle	1666	898	1
315	SYN-sa stroma pancreas 2000 - 12	ROI73	157.7	0.09	37	CTF Fibers	NO	NO	YES	Rectangle	1922	642	1
316	SYN-sa stroma pancreas 2000 - 12	ROI74	154.4	0.52	45	CTF Fibers	NO	NO	YES	Rectangle	1922	898	1
317	SYN-sa stroma pancreas 2000 - 12	ROI75	176.7	0.4	55	CTF Fibers	NO	NO	YES	Rectangle	1922	1154	1
318	SYN-sa stroma pancreas 2000 - 12	ROI84	156.6	0.51	52	CTF Fibers	NO	NO	YES	Rectangle	2178	898	1
319	SYN-sa stroma pancreas 2000 - 12	ROI28	84.5	0.54	32	CTF Fibers	NO	NO	YES	Rectangle	642	1922	1
320	SYN-sa stroma pancreas 2000 - 12	ROI48	87.1	0.45	42	CTF Fibers	NO	NO	YES	Rectangle	1154	1922	1
321	SYN-sa stroma pancreas 2000 - 12	ROI49	68.2	0.37	29	CTF Fibers	NO	NO	YES	Rectangle	1154	2178	1
322	SYN-sa stroma pancreas 2000 - 12	ROI52	175.5	0.12	62	CTF Fibers	NO	NO	YES	Rectangle	1410	386	1
323	SYN-sa stroma pancreas 2000 - 12	ROI59	16.5	0.25	43	CTF Fibers	NO	NO	YES	Rectangle	1410	2178	1
324	SYN-sa stroma pancreas 2000 - 12	ROI62	179.2	0.68	40	CTF Fibers	NO	NO	YES	Rectangle	1666	386	1
325	SYN-sa stroma pancreas 2000 - 12	ROI63	152.6	0.38	45	CTF Fibers	NO	NO	YES	Rectangle	1666	642	1
326	SYN-sa stroma pancreas 2000 - 12	ROI68	143	0.08	39	CTF Fibers	NO	NO	YES	Rectangle	1666	1922	1
327	SYN-sa stroma pancreas 2000 - 12	ROI69	71.1	0.2	52	CTF Fibers	NO	NO	YES	Rectangle	1666	2178	1
328	SYN-sa stroma pancreas 2000 - 12	ROI78	25.6	0.28	52	CTF Fibers	NO	NO	YES	Rectangle	1922	1922	1
329	SYN-sa stroma pancreas 2000 - 12	ROI79	60.5	0.35	54	CTF Fibers	NO	NO	YES	Rectangle	1922	2178	1
330	SYN-sa stroma pancreas 2000 - 12	ROI85	3.1	0.54	52	CTF Fibers	NO	NO	YES	Rectangle	2178	1154	1
331	SYN-sa stroma pancreas 2000 - 12	ROI24	164.6	0.65	55	CTF Fibers	NO	NO	YES	Rectangle	642	898	1
332	SYN-sa stroma pancreas 2000 - 12	ROI43	134.6	0.37	44	CTF Fibers	NO	NO	YES	Rectangle	1154	642	1
333	SYN-sa stroma pancreas 2000 - 12	ROI46	125.9	0.2	44	CTF Fibers	NO	NO	YES	Rectangle	1154	1410	1
334	SYN-sa stroma pancreas 2000 - 12	ROI47	101.3	0.26	38	CTF Fibers	NO	NO	YES	Rectangle	1154	1666	1
335	SYN-sa stroma pancreas 2000 - 12	ROI56	131.2	0.33	35	CTF Fibers	NO	NO	YES	Rectangle	1410	1410	1
336	SYN-sa stroma pancreas 2000 - 12	ROI57	115	0.49	43	CTF Fibers	NO	NO	YES	Rectangle	1410	1666	1
337	SYN-sa stroma pancreas 2000 - 12	ROI87	2.3	0.32	50	CTF Fibers	NO	NO	YES	Rectangle	2178	1666	1
338	SYN-sa stroma pancreas 2000 - 12	ROI88	43.2	0.29	43	CTF Fibers	NO	NO	YES	Rectangle	2178	1922	1
339	SYN-sa stroma pancreas 2000 - 13	ROI44	81.5	0.43	45	CTF Fibers	NO	NO	YES	Rectangle	1154	898	1
340	SYN-sa stroma pancreas 2000 - 13	ROI45	61.5	0.64	34	CTF Fibers	NO	NO	YES	Rectangle	1154	1154	1
341	SYN-sa stroma pancreas 2000 - 13	ROI34	108.9	0.55	40	CTF Fibers	NO	NO	YES	Rectangle	898	898	1
342	SYN-sa stroma pancreas 2000 - 13	ROI35	116.7	0.46	33	CTF Fibers	NO	NO	YES	Rectangle	898	1154	1
343	SYN-sa stroma pancreas 2000 - 13	ROI28	76.2	0.66	39	CTF Fibers	NO	NO	YES	Rectangle	642	1922	1
344	SYN-sa stroma pancreas 2000 - 13	ROI78	90.5	0.76	23	CTF Fibers	NO	NO	YES	Rectangle	1922	1922	1
345	SYN-sa stroma pancreas 2000 - 13	ROI85	78.7	0.63	31	CTF Fibers	NO	NO	YES	Rectangle	2178	1154	1
346	SYN-sa stroma pancreas 2000 - 13	ROI43	96.9	0.75	38	CTF Fibers	NO	NO	YES	Rectangle	1154	642	1
347	SYN-sa stroma pancreas 2000 - 13	ROI27	82.6	0.72	29	CTF Fibers	NO	NO	YES	Rectangle	642	1666	1
348	SYN-sa stroma pancreas 2000 - 13	ROI37	58.9	0.4	30	CTF Fibers	NO	NO	YES	Rectangle	898	1666	1
349	SYN-sa stroma pancreas 2000 - 13	ROI38	68.9	0.68	22	CTF Fibers	NO	NO	YES	Rectangle	898	1922	1
350	SYN-sa stroma pancreas 2000 - 13	ROI36	82.8	0.48	41	CTF Fibers	NO	NO	YES	Rectangle	898	1410	1
351	SYN-sa stroma pancreas 2000 - 13	ROI23	104.4	0.59	36	CTF Fibers	NO	NO	YES	Rectangle	642	642	1
352	SYN-sa stroma pancreas 2000 - 13	ROI26	95.4	0.44	23	CTF Fibers	NO	NO	YES	Rectangle	642	1410	1
353	SYN-sa stroma pancreas 2000 - 13	ROI67	62.3	0.47	31	CTF Fibers	NO	NO	YES	Rectangle	1666	1666	1
354	SYN-sa stroma pancreas 2000 - 13	ROI77	70.5	0.52	30	CTF Fibers	NO	NO	YES	Rectangle	1922	1666	1
355	SYN-sa stroma pancreas 2000 - 13	ROI24	92	0.41	20	CTF Fibers	NO	NO	YES	Rectangle	642	898	1
356	SYN-sa stroma pancreas 2000 - 13	ROI46	77.1	0.38	22	CTF Fibers	NO	NO	YES	Rectangle	1154	1410	1
357	SYN-sa stroma pancreas 2000 - 13	ROI55	27.1	0.1	29	CTF Fibers	NO	NO	YES	Rectangle	1410	1154	1
358	SYN-sa stroma pancreas 2000 - 13	ROI56	86.4	0.71	17	CTF Fibers	NO	NO	YES	Rectangle	1410	1410	1
359	SYN-sa stroma pancreas 2000 - 13	ROI66	73.3	0.29	36	CTF Fibers	NO	NO	YES	Rectangle	1666	1410	1
360	SYN-sa stroma pancreas 2000 - 13	ROI75	61	0.77	25	CTF Fibers	NO	NO	YES	Rectangle	1922	1154	1
361	SYN-sa stroma pancreas 2000 - 13	ROI48	70.9	0.53	31	CTF Fibers	NO	NO	YES	Rectangle	1154	1922	1
362	SYN-sa stroma pancreas 2000 - 13	ROI58	62.6	0.75	22	CTF Fibers	NO	NO	YES	Rectangle	1410	1922	1
363	SYN-sa stroma pancreas 2000 - 13	ROI59	76.4	0.7	40	CTF Fibers	NO	NO	YES	Rectangle	1410	2178	1
364	SYN-sa stroma pancreas 2000 - 13	ROI68	81.6	0.63	27	CTF Fibers	NO	NO	YES	Rectangle	1666	1922	1
365	SYN-sa stroma pancreas 2000 - 13	ROI76	64.5	0.51	38	CTF Fibers	NO	NO	YES	Rectangle	1922	1410	1
366	SYN-sa stroma pancreas 2000 - 13	ROI86	67.4	0.63	43	CTF Fibers	NO	NO	YES	Rectangle	2178	1410	1
367	SYN-sa stroma pancreas 2000 - 13	ROI88	75.5	0.56	28	CTF Fibers	NO	NO	YES	Rectangle	2178	1922	1
368	SYN-sa stroma pancreas 2000 - 13	ROI69	87.5	0.57	29	CTF Fibers	NO	NO	YES	Rectangle	1666	2178	1
369	SYN-sa stroma pancreas 2000 - 13	ROI84	88.9	0.42	38	CTF Fibers	NO	NO	YES	Rectangle	2178	898	1
370	SYN-sa stroma pancreas 2000 - 13	ROI54	65.1	0.47	28	CTF Fibers	NO	NO	YES	Rectangle	1410	898	1
371	SYN-sa stroma pancreas 2000 - 13	ROI87	79.2	0.61	46	CTF Fibers	NO	NO	YES	Rectangle	2178	1666	1
372	SYN-sa stroma pancreas 2000 - 14	ROI85	99	0.75	40	CTF Fibers	NO	NO	YES	Rectangle	2178	1154	1
373	SYN-sa stroma pancreas 2000 - 14	ROI66	63.4	0.62	40	CTF Fibers	NO	NO	YES	Rectangle	1666	1410	1
374	SYN-sa stroma pancreas 2000 - 14	ROI75	89.8	0.59	29	CTF Fibers	NO	NO	YES	Rectangle	1922	1154	1
375	SYN-sa stroma pancreas 2000 - 14	ROI76	50.2	0.33	33	CTF Fibers	NO	NO	YES	Rectangle	1922	1410	1
376	SYN-sa stroma pancreas 2000 - 14	ROI86	111.6	0.74	44	CTF Fibers	NO	NO	YES	Rectangle	2178	1410	1
377	SYN-sa stroma pancreas 2000 - 14	ROI84	100.4	0.78	53	CTF Fibers	NO	NO	YES	Rectangle	2178	898	1
378	SYN-sa stroma pancreas 2000 - 14	ROI87	105.7	0.72	45	CTF Fibers	NO	NO	YES	Rectangle	2178	1666	1
379	SYN-sa stroma pancreas 2000 - 14	ROI64	74.3	0.58	27	CTF Fibers	NO	NO	YES	Rectangle	1666	898	1
380	SYN-sa stroma pancreas 2000 - 14	ROI73	79.3	0.47	29	CTF Fibers	NO	NO	YES	Rectangle	1922	642	1
381	SYN-sa stroma pancreas 2000 - 14	ROI74	86	0.51	35	CTF Fibers	NO	NO	YES	Rectangle	1922	898	1
382	SYN-sa stroma pancreas 2000 - 14	ROI33	37.5	0.79	35	CTF Fibers	NO	NO	YES	Rectangle	898	642	1
383	SYN-sa stroma pancreas 2000 - 14	ROI43	58.1	0.42	42	CTF Fibers	NO	NO	YES	Rectangle	1154	642	1
384	SYN-sa stroma pancreas 2000 - 14	ROI52	80.8	0.41	52	CTF Fibers	NO	NO	YES	Rectangle	1410	386	1
385	SYN-sa stroma pancreas 2000 - 14	ROI16	9.1	0.43	38	CTF Fibers	NO	NO	YES	Rectangle	386	1410	1
386	SYN-sa stroma pancreas 2000 - 14	ROI38	58.7	0.62	41	CTF Fibers	NO	NO	YES	Rectangle	898	1922	1
387	SYN-sa stroma pancreas 2000 - 14	ROI39	73.5	0.39	28	CTF Fibers	NO	NO	YES	Rectangle	898	2178	1
388	SYN-sa stroma pancreas 2000 - 14	ROI15	5.4	0.4	38	CTF Fibers	NO	NO	YES	Rectangle	386	1154	1
389	SYN-sa stroma pancreas 2000 - 14	ROI22	3.1	0.41	29	CTF Fibers	NO	NO	YES	Rectangle	642	386	1
390	SYN-sa stroma pancreas 2000 - 14	ROI23	20.3	0.89	40	CTF Fibers	NO	NO	YES	Rectangle	642	642	1
391	SYN-sa stroma pancreas 2000 - 14	ROI24	28.3	0.76	34	CTF Fibers	NO	NO	YES	Rectangle	642	898	1
392	SYN-sa stroma pancreas 2000 - 14	ROI32	32.5	0.29	50	CTF Fibers	NO	NO	YES	Rectangle	898	386	1
393	SYN-sa stroma pancreas 2000 - 14	ROI42	25.8	0.06	41	CTF Fibers	NO	NO	YES	Rectangle	1154	386	1
394	SYN-sa stroma pancreas 2000 - 14	ROI34	42	0.48	40	CTF Fibers	NO	NO	YES	Rectangle	898	898	1
395	SYN-sa stroma pancreas 2000 - 14	ROI35	95.2	0.56	36	CTF Fibers	NO	NO	YES	Rectangle	898	1154	1
396	SYN-sa stroma pancreas 2000 - 14	ROI36	46.9	0.49	31	CTF Fibers	NO	NO	YES	Rectangle	898	1410	1
397	SYN-sa stroma pancreas 2000 - 14	ROI37	77.2	0.7	45	CTF Fibers	NO	NO	YES	Rectangle	898	1666	1
398	SYN-sa stroma pancreas 2000 - 14	ROI44	48.5	0.42	52	CTF Fibers	NO	NO	YES	Rectangle	1154	898	1
399	SYN-sa stroma pancreas 2000 - 14	ROI45	70.4	0.7	45	CTF Fibers	NO	NO	YES	Rectangle	1154	1154	1
400	SYN-sa stroma pancreas 2000 - 14	ROI46	85	0.74	43	CTF Fibers	NO	NO	YES	Rectangle	1154	1410	1
401	SYN-sa stroma pancreas 2000 - 14	ROI47	82.7	0.76	34	CTF Fibers	NO	NO	YES	Rectangle	1154	1666	1
402	SYN-sa stroma pancreas 2000 - 14	ROI48	90.8	0.69	44	CTF Fibers	NO	NO	YES	Rectangle	1154	1922	1
403	SYN-sa stroma pancreas 2000 - 14	ROI49	83.9	0.71	53	CTF Fibers	NO	NO	YES	Rectangle	1154	2178	1
404	SYN-sa stroma pancreas 2000 - 14	ROI53	52.1	0.62	43	CTF Fibers	NO	NO	YES	Rectangle	1410	642	1
405	SYN-sa stroma pancreas 2000 - 14	ROI54	63.2	0.76	39	CTF Fibers	NO	NO	YES	Rectangle	1410	898	1
406	SYN-sa stroma pancreas 2000 - 14	ROI58	74.1	0.44	47	CTF Fibers	NO	NO	YES	Rectangle	1410	1922	1
407	SYN-sa stroma pancreas 2000 - 14	ROI63	80.3	0.07	30	CTF Fibers	NO	NO	YES	Rectangle	1666	642	1
408	SYN-sa stroma pancreas 2000 - 14	ROI67	62.7	0.62	35	CTF Fibers	NO	NO	YES	Rectangle	1666	1666	1
409	SYN-sa stroma pancreas 2000 - 14	ROI88	105.8	0.46	34	CTF Fibers	NO	NO	YES	Rectangle	2178	1922	1
410	SYN-sa stroma pancreas 2000 - 14	ROI95	122.7	0.73	27	CTF Fibers	NO	NO	YES	Rectangle	2434	1154	1
411	SYN-sa stroma pancreas 2000 - 14	ROI96	109.2	0.83	20	CTF Fibers	NO	NO	YES	Rectangle	2434	1410	1
412	SYN-sa stroma pancreas 2000 - 16	ROI66	40.6	0.79	40	CTF Fibers	NO	NO	YES	Rectangle	1666	1410	1
413	SYN-sa stroma pancreas 2000 - 16	ROI76	42.2	0.59	54	CTF Fibers	NO	NO	YES	Rectangle	1922	1410	1
414	SYN-sa stroma pancreas 2000 - 16	ROI86	55	0.81	57	CTF Fibers	NO	NO	YES	Rectangle	2178	1410	1
415	SYN-sa stroma pancreas 2000 - 16	ROI87	66.1	0.73	52	CTF Fibers	NO	NO	YES	Rectangle	2178	1666	1
416	SYN-sa stroma pancreas 2000 - 16	ROI37	22.8	0.87	35	CTF Fibers	NO	NO	YES	Rectangle	898	1666	1
417	SYN-sa stroma pancreas 2000 - 16	ROI26	48.8	0.69	24	CTF Fibers	NO	NO	YES	Rectangle	642	1410	1
418	SYN-sa stroma pancreas 2000 - 16	ROI28	27.7	0.83	31	CTF Fibers	NO	NO	YES	Rectangle	642	1922	1
419	SYN-sa stroma pancreas 2000 - 16	ROI57	45.6	0.9	16	CTF Fibers	NO	NO	YES	Rectangle	1410	1666	1
420	SYN-sa stroma pancreas 2000 - 16	ROI77	64.2	0.64	47	CTF Fibers	NO	NO	YES	Rectangle	1922	1666	1
421	SYN-sa stroma pancreas 2000 - 16	ROI78	43.2	0.5	29	CTF Fibers	NO	NO	YES	Rectangle	1922	1922	1
422	SYN-sa stroma pancreas 2000 - 16	ROI24	22.1	0.78	29	CTF Fibers	NO	NO	YES	Rectangle	642	898	1
423	SYN-sa stroma pancreas 2000 - 16	ROI33	31	0.37	41	CTF Fibers	NO	NO	YES	Rectangle	898	642	1
424	SYN-sa stroma pancreas 2000 - 16	ROI35	37.2	0.73	41	CTF Fibers	NO	NO	YES	Rectangle	898	1154	1
425	SYN-sa stroma pancreas 2000 - 16	ROI36	25.6	0.72	48	CTF Fibers	NO	NO	YES	Rectangle	898	1410	1
426	SYN-sa stroma pancreas 2000 - 16	ROI42	175.5	0.42	64	CTF Fibers	NO	NO	YES	Rectangle	1154	386	1
427	SYN-sa stroma pancreas 2000 - 16	ROI44	0.5	0.48	71	CTF Fibers	NO	NO	YES	Rectangle	1154	898	1
428	SYN-sa stroma pancreas 2000 - 16	ROI45	23.8	0.74	35	CTF Fibers	NO	NO	YES	Rectangle	1154	1154	1
429	SYN-sa stroma pancreas 2000 - 16	ROI46	30.5	0.87	41	CTF Fibers	NO	NO	YES	Rectangle	1154	1410	1
430	SYN-sa stroma pancreas 2000 - 16	ROI48	48.9	0.89	29	CTF Fibers	NO	NO	YES	Rectangle	1154	1922	1
431	SYN-sa stroma pancreas 2000 - 16	ROI49	71.3	0.6	40	CTF Fibers	NO	NO	YES	Rectangle	1154	2178	1
432	SYN-sa stroma pancreas 2000 - 16	ROI52	2.3	0.25	72	CTF Fibers	NO	NO	YES	Rectangle	1410	386	1
433	SYN-sa stroma pancreas 2000 - 16	ROI53	18.4	0.27	67	CTF Fibers	NO	NO	YES	Rectangle	1410	642	1
434	SYN-sa stroma pancreas 2000 - 16	ROI54	177.1	0.66	56	CTF Fibers	NO	NO	YES	Rectangle	1410	898	1
435	SYN-sa stroma pancreas 2000 - 16	ROI55	14.2	0.46	60	CTF Fibers	NO	NO	YES	Rectangle	1410	1154	1
436	SYN-sa stroma pancreas 2000 - 16	ROI56	38.5	0.82	41	CTF Fibers	NO	NO	YES	Rectangle	1410	1410	1
437	SYN-sa stroma pancreas 2000 - 16	ROI65	41.1	0.84	42	CTF Fibers	NO	NO	YES	Rectangle	1666	1154	1
438	SYN-sa stroma pancreas 2000 - 16	ROI68	57.2	0.76	24	CTF Fibers	NO	NO	YES	Rectangle	1666	1922	1
439	SYN-sa stroma pancreas 2000 - 16	ROI69	55.6	0.63	34	CTF Fibers	NO	NO	YES	Rectangle	1666	2178	1
440	SYN-sa stroma pancreas 2000 - 16	ROI23	29.2	0.67	30	CTF Fibers	NO	NO	YES	Rectangle	642	642	1
441	SYN-sa stroma pancreas 2000 - 16	ROI47	38.4	0.84	40	CTF Fibers	NO	NO	YES	Rectangle	1154	1666	1
442	SYN-sa stroma pancreas 2000 - 16	ROI34	39.6	0.67	61	CTF Fibers	NO	NO	YES	Rectangle	898	898	1
443	SYN-sa stroma pancreas 2000 - 16	ROI74	48	0.75	56	CTF Fibers	NO	NO	YES	Rectangle	1922	898	1
444	SYN-sa stroma pancreas 2000 - 16	ROI75	39.4	0.82	58	CTF Fibers	NO	NO	YES	Rectangle	1922	1154	1
445	SYN-sa stroma pancreas 2000 - 16	ROI79	52.2	0.62	41	CTF Fibers	NO	NO	YES	Rectangle	1922	2178	1
446	SYN-sa stroma pancreas 2000 - 16	ROI84	20.7	0.55	26	CTF Fibers	NO	NO	YES	Rectangle	2178	898	1
447	SYN-sa stroma pancreas 2000 - 16	ROI85	21.4	0.62	61	CTF Fibers	NO	NO	YES	Rectangle	2178	1154	1
448	SYN-sa stroma pancreas 2000 - 16	ROI16	47.7	0.91	16	CTF Fibers	NO	NO	YES	Rectangle	386	1410	1
449	SYN-sa stroma pancreas 2000 - 16	ROI17	41.5	0.66	24	CTF Fibers	NO	NO	YES	Rectangle	386	1666	1
450	SYN-sa stroma pancreas 2000 - 16	ROI25	33.6	0.79	32	CTF Fibers	NO	NO	YES	Rectangle	642	1154	1
451	SYN-sa stroma pancreas 2000 - 16	ROI27	32	0.74	32	CTF Fibers	NO	NO	YES	Rectangle	642	1666	1
452	SYN-sa stroma pancreas 2000 - 16	ROI32	161.9	0.33	38	CTF Fibers	NO	NO	YES	Rectangle	898	386	1
453	SYN-sa stroma pancreas 2000 - 16	ROI43	165.8	0.64	54	CTF Fibers	NO	NO	YES	Rectangle	1154	642	1
454	SYN-sa stroma pancreas 2000 - 16	ROI63	40.2	0.55	71	CTF Fibers	NO	NO	YES	Rectangle	1666	642	1
455	SYN-sa stroma pancreas 2000 - 16	ROI64	30	0.55	64	CTF Fibers	NO	NO	YES	Rectangle	1666	898	1
456	SYN-sa stroma pancreas 2000 - 16	ROI88	53.2	0.56	72	CTF Fibers	NO	NO	YES	Rectangle	2178	1922	1
457	SYN-sa stroma pancreas 2000 - 16	ROI13	50.6	0.61	29	CTF Fibers	NO	NO	YES	Rectangle	386	642	1
458	SYN-sa stroma pancreas 2000 - 16	ROI38	43.7	0.59	35	CTF Fibers	NO	NO	YES	Rectangle	898	1922	1
459	SYN-sa stroma pancreas 2000 - 16	ROI39	49.8	0.77	44	CTF Fibers	NO	NO	YES	Rectangle	898	2178	1
460	SYN-sa stroma pancreas 2000 - 16	ROI62	21	0.34	60	CTF Fibers	NO	NO	YES	Rectangle	1666	386	1
461	SYN-sa stroma pancreas 2000 - 16	ROI73	37.4	0.56	46	CTF Fibers	NO	NO	YES	Rectangle	1922	642	1
462	SYN-sa stroma pancreas 2000 - 16	ROI89	55.8	0.35	24	CTF Fibers	NO	NO	YES	Rectangle	2178	2178	1
463	SYN-sa stroma pancreas 2000 - 17	ROI66	112.9	0.45	21	CTF Fibers	NO	NO	YES	Rectangle	1666	1410	1
464	SYN-sa stroma pancreas 2000 - 17	ROI76	20.9	0.34	32	CTF Fibers	NO	NO	YES	Rectangle	1922	1410	1
465	SYN-sa stroma pancreas 2000 - 17	ROI86	65.7	0.72	50	CTF Fibers	NO	NO	YES	Rectangle	2178	1410	1
466	SYN-sa stroma pancreas 2000 - 17	ROI87	76	0.59	42	CTF Fibers	NO	NO	YES	Rectangle	2178	1666	1
467	SYN-sa stroma pancreas 2000 - 17	ROI37	118.4	0.41	51	CTF Fibers	NO	NO	YES	Rectangle	898	1666	1
468	SYN-sa stroma pancreas 2000 - 17	ROI26	110	0.81	38	CTF Fibers	NO	NO	YES	Rectangle	642	1410	1
469	SYN-sa stroma pancreas 2000 - 17	ROI28	114	0.39	17	CTF Fibers	NO	NO	YES	Rectangle	642	1922	1
470	SYN-sa stroma pancreas 2000 - 17	ROI57	53.9	0.62	29	CTF Fibers	NO	NO	YES	Rectangle	1410	1666	1
471	SYN-sa stroma pancreas 2000 - 17	ROI77	90.2	0.38	64	CTF Fibers	NO	NO	YES	Rectangle	1922	1666	1
472	SYN-sa stroma pancreas 2000 - 17	ROI78	103.2	0.46	43	CTF Fibers	NO	NO	YES	Rectangle	1922	1922	1
473	SYN-sa stroma pancreas 2000 - 17	ROI24	68.2	0.51	35	CTF Fibers	NO	NO	YES	Rectangle	642	898	1
474	SYN-sa stroma pancreas 2000 - 17	ROI33	60.1	0.25	36	CTF Fibers	NO	NO	YES	Rectangle	898	642	1
475	SYN-sa stroma pancreas 2000 - 17	ROI36	114.8	0.54	33	CTF Fibers	NO	NO	YES	Rectangle	898	1410	1
476	SYN-sa stroma pancreas 2000 - 17	ROI42	103.3	0.2	70	CTF Fibers	NO	NO	YES	Rectangle	1154	386	1
477	SYN-sa stroma pancreas 2000 - 17	ROI44	100.6	0.15	24	CTF Fibers	NO	NO	YES	Rectangle	1154	898	1
478	SYN-sa stroma pancreas 2000 - 17	ROI48	52.2	0.54	26	CTF Fibers	NO	NO	YES	Rectangle	1154	1922	1
479	SYN-sa stroma pancreas 2000 - 17	ROI49	44.2	0.4	48	CTF Fibers	NO	NO	YES	Rectangle	1154	2178	1
480	SYN-sa stroma pancreas 2000 - 17	ROI52	120.1	0.53	62	CTF Fibers	NO	NO	YES	Rectangle	1410	386	1
481	SYN-sa stroma pancreas 2000 - 17	ROI53	19.5	0.26	31	CTF Fibers	NO	NO	YES	Rectangle	1410	642	1
482	SYN-sa stroma pancreas 2000 - 17	ROI54	88.5	0.35	30	CTF Fibers	NO	NO	YES	Rectangle	1410	898	1
483	SYN-sa stroma pancreas 2000 - 17	ROI55	67.6	0.26	44	CTF Fibers	NO	NO	YES	Rectangle	1410	1154	1
484	SYN-sa stroma pancreas 2000 - 17	ROI65	85.6	0.29	34	CTF Fibers	NO	NO	YES	Rectangle	1666	1154	1
485	SYN-sa stroma pancreas 2000 - 17	ROI68	59.7	0.3	53	CTF Fibers	NO	NO	YES	Rectangle	1666	1922	1
486	SYN-sa stroma pancreas 2000 - 17	ROI69	83.2	0.57	42	CTF Fibers	NO	NO	YES	Rectangle	1666	2178	1
487	SYN-sa stroma pancreas 2000 - 17	ROI23	62.1	0.56	68	CTF Fibers	NO	NO	YES	Rectangle	642	642	1
488	SYN-sa stroma pancreas 2000 - 17	ROI34	123	0.21	40	CTF Fibers	NO	NO	YES	Rectangle	898	898	1
489	SYN-sa stroma pancreas 2000 - 17	ROI74	54	0.73	23	CTF Fibers	NO	NO	YES	Rectangle	1922	898	1
490	SYN-sa stroma pancreas 2000 - 17	ROI84	96.4	0.61	40	CTF Fibers	NO	NO	YES	Rectangle	2178	898	1
491	SYN-sa stroma pancreas 2000 - 17	ROI85	78	0.79	36	CTF Fibers	NO	NO	YES	Rectangle	2178	1154	1
492	SYN-sa stroma pancreas 2000 - 17	ROI16	76.1	0.57	36	CTF Fibers	NO	NO	YES	Rectangle	386	1410	1
493	SYN-sa stroma pancreas 2000 - 17	ROI25	89.4	0.56	44	CTF Fibers	NO	NO	YES	Rectangle	642	1154	1
494	SYN-sa stroma pancreas 2000 - 17	ROI27	89.6	0.75	26	CTF Fibers	NO	NO	YES	Rectangle	642	1666	1
495	SYN-sa stroma pancreas 2000 - 17	ROI32	85.7	0.45	44	CTF Fibers	NO	NO	YES	Rectangle	898	386	1
496	SYN-sa stroma pancreas 2000 - 17	ROI43	78.3	0.14	29	CTF Fibers	NO	NO	YES	Rectangle	1154	642	1
497	SYN-sa stroma pancreas 2000 - 17	ROI63	27.6	0.42	52	CTF Fibers	NO	NO	YES	Rectangle	1666	642	1
498	SYN-sa stroma pancreas 2000 - 17	ROI64	53.1	0.61	31	CTF Fibers	NO	NO	YES	Rectangle	1666	898	1
499	SYN-sa stroma pancreas 2000 - 17	ROI88	74	0.54	41	CTF Fibers	NO	NO	YES	Rectangle	2178	1922	1
500	SYN-sa stroma pancreas 2000 - 17	ROI13	56	0.3	53	CTF Fibers	NO	NO	YES	Rectangle	386	642	1
501	SYN-sa stroma pancreas 2000 - 17	ROI38	66.4	0.42	20	CTF Fibers	NO	NO	YES	Rectangle	898	1922	1
502	SYN-sa stroma pancreas 2000 - 17	ROI39	86.6	0.41	37	CTF Fibers	NO	NO	YES	Rectangle	898	2178	1
503	SYN-sa stroma pancreas 2000 - 17	ROI62	140.9	0.34	53	CTF Fibers	NO	NO	YES	Rectangle	1666	386	1
504	SYN-sa stroma pancreas 2000 - 17	ROI73	38.3	0.22	56	CTF Fibers	NO	NO	YES	Rectangle	1922	642	1
505	SYN-sa stroma pancreas 2000 - 17	ROI14	50	0.5	52	CTF Fibers	NO	NO	YES	Rectangle	386	898	1
506	SYN-sa stroma pancreas 2000 - 17	ROI15	66.9	0.56	35	CTF Fibers	NO	NO	YES	Rectangle	386	1154	1
507	SYN-sa stroma pancreas 2000 - 17	ROI22	87.4	0.35	39	CTF Fibers	NO	NO	YES	Rectangle	642	386	1
508	SYN-sa stroma pancreas 2000 - 17	ROI58	116.6	0.16	56	CTF Fibers	NO	NO	YES	Rectangle	1410	1922	1
509	SYN-sa stroma pancreas 2000 - 17	ROI59	151	0.21	50	CTF Fibers	NO	NO	YES	Rectangle	1410	2178	1
510	SYN-sa stroma pancreas 2000 - 17	ROI67	60.9	0.49	46	CTF Fibers	NO	NO	YES	Rectangle	1666	1666	1
511	SYN-sa stroma pancreas 2000 - 17	ROI95	85.5	0.7	32	CTF Fibers	NO	NO	YES	Rectangle	2434	1154	1
512	SYN-sa stroma pancreas 2000 - 17	ROI96	89.4	0.77	33	CTF Fibers	NO	NO	YES	Rectangle	2434	1410	1
513	SYN-sa stroma pancreas 2000 - 19	ROI86	140.8	0.48	32	CTF Fibers	NO	NO	YES	Rectangle	2178	1410	1
514	SYN-sa stroma pancreas 2000 - 19	ROI37	20.7	0.37	47	CTF Fibers	NO	NO	YES	Rectangle	898	1666	1
515	SYN-sa stroma pancreas 2000 - 19	ROI28	8.6	0.54	31	CTF Fibers	NO	NO	YES	Rectangle	642	1922	1
516	SYN-sa stroma pancreas 2000 - 19	ROI77	166.4	0.75	31	CTF Fibers	NO	NO	YES	Rectangle	1922	1666	1
517	SYN-sa stroma pancreas 2000 - 19	ROI78	15.9	0.62	50	CTF Fibers	NO	NO	YES	Rectangle	1922	1922	1
518	SYN-sa stroma pancreas 2000 - 19	ROI24	173.3	0.17	37	CTF Fibers	NO	NO	YES	Rectangle	642	898	1
519	SYN-sa stroma pancreas 2000 - 19	ROI33	129.5	0.61	42	CTF Fibers	NO	NO	YES	Rectangle	898	642	1
520	SYN-sa stroma pancreas 2000 - 19	ROI48	146.3	0.33	42	CTF Fibers	NO	NO	YES	Rectangle	1154	1922	1
521	SYN-sa stroma pancreas 2000 - 19	ROI49	153.4	0.57	35	CTF Fibers	NO	NO	YES	Rectangle	1154	2178	1
522	SYN-sa stroma pancreas 2000 - 19	ROI65	164.6	0.71	23	CTF Fibers	NO	NO	YES	Rectangle	1666	1154	1
523	SYN-sa stroma pancreas 2000 - 19	ROI68	170	0.56	47	CTF Fibers	NO	NO	YES	Rectangle	1666	1922	1
524	SYN-sa stroma pancreas 2000 - 19	ROI69	31.3	0.51	53	CTF Fibers	NO	NO	YES	Rectangle	1666	2178	1
525	SYN-sa stroma pancreas 2000 - 19	ROI25	175.8	0.76	44	CTF Fibers	NO	NO	YES	Rectangle	642	1154	1
526	SYN-sa stroma pancreas 2000 - 19	ROI27	31.1	0.51	40	CTF Fibers	NO	NO	YES	Rectangle	642	1666	1
527	SYN-sa stroma pancreas 2000 - 19	ROI32	148.3	0.72	22	CTF Fibers	NO	NO	YES	Rectangle	898	386	1
528	SYN-sa stroma pancreas 2000 - 19	ROI38	13.2	0.35	30	CTF Fibers	NO	NO	YES	Rectangle	898	1922	1
529	SYN-sa stroma pancreas 2000 - 19	ROI39	162.4	0.68	34	CTF Fibers	NO	NO	YES	Rectangle	898	2178	1
530	SYN-sa stroma pancreas 2000 - 19	ROI15	174.6	0.51	36	CTF Fibers	NO	NO	YES	Rectangle	386	1154	1
531	SYN-sa stroma pancreas 2000 - 19	ROI58	159.8	0.56	31	CTF Fibers	NO	NO	YES	Rectangle	1410	1922	1
532	SYN-sa stroma pancreas 2000 - 19	ROI59	155.3	0.58	26	CTF Fibers	NO	NO	YES	Rectangle	1410	2178	1
533	SYN-sa stroma pancreas 2000 - 19	ROI67	164.8	0.69	40	CTF Fibers	NO	NO	YES	Rectangle	1666	1666	1
534	SYN-sa stroma pancreas 2000 - 19	ROI29	23.9	0.22	24	CTF Fibers	NO	NO	YES	Rectangle	642	2178	1
535	SYN-sa stroma pancreas 2000 - 19	ROI35	173.7	0.62	40	CTF Fibers	NO	NO	YES	Rectangle	898	1154	1
536	SYN-sa stroma pancreas 2000 - 19	ROI47	13.7	0.49	35	CTF Fibers	NO	NO	YES	Rectangle	1154	1666	1
537	SYN-sa stroma pancreas 2000 - 19	ROI79	29.2	0.41	42	CTF Fibers	NO	NO	YES	Rectangle	1922	2178	1
538	SYN-sa stroma pancreas 2000 - 20	ROI37	127.9	0.8	57	CTF Fibers	NO	NO	YES	Rectangle	898	1666	1
539	SYN-sa stroma pancreas 2000 - 20	ROI28	116.9	0.48	30	CTF Fibers	NO	NO	YES	Rectangle	642	1922	1
540	SYN-sa stroma pancreas 2000 - 20	ROI78	153.6	0.39	30	CTF Fibers	NO	NO	YES	Rectangle	1922	1922	1
541	SYN-sa stroma pancreas 2000 - 20	ROI24	138.3	0.86	61	CTF Fibers	NO	NO	YES	Rectangle	642	898	1
542	SYN-sa stroma pancreas 2000 - 20	ROI33	117.7	0.4	37	CTF Fibers	NO	NO	YES	Rectangle	898	642	1
543	SYN-sa stroma pancreas 2000 - 20	ROI48	118.5	0.88	43	CTF Fibers	NO	NO	YES	Rectangle	1154	1922	1
544	SYN-sa stroma pancreas 2000 - 20	ROI49	118.2	0.83	59	CTF Fibers	NO	NO	YES	Rectangle	1154	2178	1
545	SYN-sa stroma pancreas 2000 - 20	ROI65	21.4	0.41	31	CTF Fibers	NO	NO	YES	Rectangle	1666	1154	1
546	SYN-sa stroma pancreas 2000 - 20	ROI68	158.5	0.67	15	CTF Fibers	NO	NO	YES	Rectangle	1666	1922	1
547	SYN-sa stroma pancreas 2000 - 20	ROI69	149.7	0.64	55	CTF Fibers	NO	NO	YES	Rectangle	1666	2178	1
548	SYN-sa stroma pancreas 2000 - 20	ROI25	137	0.81	53	CTF Fibers	NO	NO	YES	Rectangle	642	1154	1
549	SYN-sa stroma pancreas 2000 - 20	ROI27	125.3	0.59	44	CTF Fibers	NO	NO	YES	Rectangle	642	1666	1
550	SYN-sa stroma pancreas 2000 - 20	ROI32	163.9	0.25	26	CTF Fibers	NO	NO	YES	Rectangle	898	386	1
551	SYN-sa stroma pancreas 2000 - 20	ROI38	126.2	0.88	49	CTF Fibers	NO	NO	YES	Rectangle	898	1922	1
552	SYN-sa stroma pancreas 2000 - 20	ROI39	111.7	0.48	30	CTF Fibers	NO	NO	YES	Rectangle	898	2178	1
553	SYN-sa stroma pancreas 2000 - 20	ROI15	132.4	0.88	55	CTF Fibers	NO	NO	YES	Rectangle	386	1154	1
554	SYN-sa stroma pancreas 2000 - 20	ROI58	133.4	0.71	38	CTF Fibers	NO	NO	YES	Rectangle	1410	1922	1
555	SYN-sa stroma pancreas 2000 - 20	ROI59	133.2	0.75	54	CTF Fibers	NO	NO	YES	Rectangle	1410	2178	1
556	SYN-sa stroma pancreas 2000 - 20	ROI29	113	0.39	38	CTF Fibers	NO	NO	YES	Rectangle	642	2178	1
557	SYN-sa stroma pancreas 2000 - 20	ROI35	144	0.88	52	CTF Fibers	NO	NO	YES	Rectangle	898	1154	1
558	SYN-sa stroma pancreas 2000 - 20	ROI47	125.1	0.78	46	CTF Fibers	NO	NO	YES	Rectangle	1154	1666	1
559	SYN-sa stroma pancreas 2000 - 20	ROI6	106.2	0.62	28	CTF Fibers	NO	NO	YES	Rectangle	130	1410	1
560	SYN-sa stroma pancreas 2000 - 20	ROI7	128.9	0.67	22	CTF Fibers	NO	NO	YES	Rectangle	130	1666	1
561	SYN-sa stroma pancreas 2000 - 20	ROI14	144.5	0.67	28	CTF Fibers	NO	NO	YES	Rectangle	386	898	1
562	SYN-sa stroma pancreas 2000 - 20	ROI16	118.6	0.81	41	CTF Fibers	NO	NO	YES	Rectangle	386	1410	1
563	SYN-sa stroma pancreas 2000 - 20	ROI17	108.6	0.66	42	CTF Fibers	NO	NO	YES	Rectangle	386	1666	1
564	SYN-sa stroma pancreas 2000 - 20	ROI18	120	0.73	39	CTF Fibers	NO	NO	YES	Rectangle	386	1922	1
565	SYN-sa stroma pancreas 2000 - 20	ROI23	140.1	0.61	47	CTF Fibers	NO	NO	YES	Rectangle	642	642	1
566	SYN-sa stroma pancreas 2000 - 20	ROI26	129.7	0.87	47	CTF Fibers	NO	NO	YES	Rectangle	642	1410	1
567	SYN-sa stroma pancreas 2000 - 20	ROI34	123.9	0.81	30	CTF Fibers	NO	NO	YES	Rectangle	898	898	1
568	SYN-sa stroma pancreas 2000 - 20	ROI36	131.6	0.83	56	CTF Fibers	NO	NO	YES	Rectangle	898	1410	1
569	SYN-sa stroma pancreas 2000 - 20	ROI42	5.9	0.38	57	CTF Fibers	NO	NO	YES	Rectangle	1154	386	1
570	SYN-sa stroma pancreas 2000 - 20	ROI43	39.7	0.15	38	CTF Fibers	NO	NO	YES	Rectangle	1154	642	1
571	SYN-sa stroma pancreas 2000 - 20	ROI45	148.9	0.72	28	CTF Fibers	NO	NO	YES	Rectangle	1154	1154	1
572	SYN-sa stroma pancreas 2000 - 20	ROI46	140.5	0.78	51	CTF Fibers	NO	NO	YES	Rectangle	1154	1410	1
573	SYN-sa stroma pancreas 2000 - 20	ROI50	107.1	0.54	19	CTF Fibers	NO	NO	YES	Rectangle	1154	2434	1
574	SYN-sa stroma pancreas 2000 - 20	ROI52	30.8	0.24	32	CTF Fibers	NO	NO	YES	Rectangle	1410	386	1
575	SYN-sa stroma pancreas 2000 - 20	ROI53	51.4	0.16	39	CTF Fibers	NO	NO	YES	Rectangle	1410	642	1
576	SYN-sa stroma pancreas 2000 - 20	ROI54	66.6	0.36	14	CTF Fibers	NO	NO	YES	Rectangle	1410	898	1
577	SYN-sa stroma pancreas 2000 - 20	ROI56	145.5	0.81	44	CTF Fibers	NO	NO	YES	Rectangle	1410	1410	1
578	SYN-sa stroma pancreas 2000 - 20	ROI64	110.6	0.53	39	CTF Fibers	NO	NO	YES	Rectangle	1666	898	1
579	SYN-sa stroma pancreas 2000 - 20	ROI66	169.1	0.62	24	CTF Fibers	NO	NO	YES	Rectangle	1666	1410	1
580	SYN-sa stroma pancreas 2000 - 20	ROI74	119.9	0.27	38	CTF Fibers	NO	NO	YES	Rectangle	1922	898	1
581	SYN-sa stroma pancreas 2000 - 20	ROI75	158.6	0.13	31	CTF Fibers	NO	NO	YES	Rectangle	1922	1154	1
582	SYN-sa stroma pancreas 2000 - 20	ROI84	35.3	0.33	25	CTF Fibers	NO	NO	YES	Rectangle	2178	898	1
583	SYN-sa stroma pancreas 2000 - 20	ROI85	42	0.49	18	CTF Fibers	NO	NO	YES	Rectangle	2178	1154	1
584	SYN-sa stroma pancreas 2000 - 21	ROI24	9	0.32	35	CTF Fibers	NO	NO	YES	Rectangle	642	898	1
585	SYN-sa stroma pancreas 2000 - 21	ROI33	66.5	0.43	48	CTF Fibers	NO	NO	YES	Rectangle	898	642	1
586	SYN-sa stroma pancreas 2000 - 21	ROI48	30.9	0.3	33	CTF Fibers	NO	NO	YES	Rectangle	1154	1922	1
587	SYN-sa stroma pancreas 2000 - 21	ROI49	8.6	0.19	50	CTF Fibers	NO	NO	YES	Rectangle	1154	2178	1
588	SYN-sa stroma pancreas 2000 - 21	ROI65	56	0.5	33	CTF Fibers	NO	NO	YES	Rectangle	1666	1154	1
589	SYN-sa stroma pancreas 2000 - 21	ROI69	62.3	0.74	21	CTF Fibers	NO	NO	YES	Rectangle	1666	2178	1
590	SYN-sa stroma pancreas 2000 - 21	ROI25	134.5	0.07	23	CTF Fibers	NO	NO	YES	Rectangle	642	1154	1
591	SYN-sa stroma pancreas 2000 - 21	ROI38	118.5	0.46	30	CTF Fibers	NO	NO	YES	Rectangle	898	1922	1
592	SYN-sa stroma pancreas 2000 - 21	ROI59	13.3	0.2	21	CTF Fibers	NO	NO	YES	Rectangle	1410	2178	1
593	SYN-sa stroma pancreas 2000 - 21	ROI35	2.8	0.26	35	CTF Fibers	NO	NO	YES	Rectangle	898	1154	1
594	SYN-sa stroma pancreas 2000 - 21	ROI14	149.3	0.71	13	CTF Fibers	NO	NO	YES	Rectangle	386	898	1
595	SYN-sa stroma pancreas 2000 - 21	ROI23	45.3	0.18	14	CTF Fibers	NO	NO	YES	Rectangle	642	642	1
596	SYN-sa stroma pancreas 2000 - 21	ROI34	85.7	0.41	31	CTF Fibers	NO	NO	YES	Rectangle	898	898	1
597	SYN-sa stroma pancreas 2000 - 21	ROI42	112.1	0.67	34	CTF Fibers	NO	NO	YES	Rectangle	1154	386	1
598	SYN-sa stroma pancreas 2000 - 21	ROI43	104.1	0.42	46	CTF Fibers	NO	NO	YES	Rectangle	1154	642	1
599	SYN-sa stroma pancreas 2000 - 21	ROI45	55.1	0.22	42	CTF Fibers	NO	NO	YES	Rectangle	1154	1154	1
600	SYN-sa stroma pancreas 2000 - 21	ROI50	161.3	0.37	62	CTF Fibers	NO	NO	YES	Rectangle	1154	2434	1
601	SYN-sa stroma pancreas 2000 - 21	ROI52	123.8	0.39	63	CTF Fibers	NO	NO	YES	Rectangle	1410	386	1
602	SYN-sa stroma pancreas 2000 - 21	ROI53	112.6	0.33	67	CTF Fibers	NO	NO	YES	Rectangle	1410	642	1
603	SYN-sa stroma pancreas 2000 - 21	ROI54	74.2	0.45	53	CTF Fibers	NO	NO	YES	Rectangle	1410	898	1
604	SYN-sa stroma pancreas 2000 - 21	ROI56	100.1	0.68	26	CTF Fibers	NO	NO	YES	Rectangle	1410	1410	1
605	SYN-sa stroma pancreas 2000 - 21	ROI64	67.7	0.4	68	CTF Fibers	NO	NO	YES	Rectangle	1666	898	1
606	SYN-sa stroma pancreas 2000 - 21	ROI74	23.8	0.28	53	CTF Fibers	NO	NO	YES	Rectangle	1922	898	1
607	SYN-sa stroma pancreas 2000 - 21	ROI75	63.9	0.18	31	CTF Fibers	NO	NO	YES	Rectangle	1922	1154	1
608	SYN-sa stroma pancreas 2000 - 21	ROI84	114.1	0.44	61	CTF Fibers	NO	NO	YES	Rectangle	2178	898	1
609	SYN-sa stroma pancreas 2000 - 21	ROI85	111.7	0.64	55	CTF Fibers	NO	NO	YES	Rectangle	2178	1154	1
610	SYN-sa stroma pancreas 2000 - 21	ROI44	73.4	0.54	64	CTF Fibers	NO	NO	YES	Rectangle	1154	898	1
611	SYN-sa stroma pancreas 2000 - 21	ROI55	16.5	0.4	43	CTF Fibers	NO	NO	YES	Rectangle	1410	1154	1
612	SYN-sa stroma pancreas 2000 - 21	ROI57	76.9	0.7	30	CTF Fibers	NO	NO	YES	Rectangle	1410	1666	1
613	SYN-sa stroma pancreas 2000 - 21	ROI60	128.2	0.1	43	CTF Fibers	NO	NO	YES	Rectangle	1410	2434	1
614	SYN-sa stroma pancreas 2000 - 21	ROI62	122.9	0.35	78	CTF Fibers	NO	NO	YES	Rectangle	1666	386	1
615	SYN-sa stroma pancreas 2000 - 21	ROI63	139.2	0.29	72	CTF Fibers	NO	NO	YES	Rectangle	1666	642	1
616	SYN-sa stroma pancreas 2000 - 21	ROI72	141.8	0.55	63	CTF Fibers	NO	NO	YES	Rectangle	1922	386	1
617	SYN-sa stroma pancreas 2000 - 21	ROI73	88	0.31	60	CTF Fibers	NO	NO	YES	Rectangle	1922	642	1
618	SYN-sa stroma pancreas 2000 - 21	ROI76	65.4	0.41	30	CTF Fibers	NO	NO	YES	Rectangle	1922	1410	1
619	SYN-sa stroma pancreas 2000 - 21	ROI77	53.2	0.54	33	CTF Fibers	NO	NO	YES	Rectangle	1922	1666	1
620	SYN-sa stroma pancreas 2000 - 21	ROI83	90.5	0.28	55	CTF Fibers	NO	NO	YES	Rectangle	2178	642	1
621	SYN-sa stroma pancreas 2000 - 21	ROI86	110.7	0.55	56	CTF Fibers	NO	NO	YES	Rectangle	2178	1410	1
622	SYN-sa stroma pancreas 2000 - 21	ROI87	78.2	0.13	54	CTF Fibers	NO	NO	YES	Rectangle	2178	1666	1
623	SYN-sa stroma pancreas 2000 - 21	ROI96	129.9	0.72	44	CTF Fibers	NO	NO	YES	Rectangle	2434	1410	1
624	SYN-sa stroma pancreas 2000 - 22	ROI24	72.6	0.4	40	CTF Fibers	NO	NO	YES	Rectangle	642	898	1
625	SYN-sa stroma pancreas 2000 - 22	ROI33	102.2	0.64	32	CTF Fibers	NO	NO	YES	Rectangle	898	642	1
626	SYN-sa stroma pancreas 2000 - 22	ROI48	111.1	0.26	72	CTF Fibers	NO	NO	YES	Rectangle	1154	1922	1
627	SYN-sa stroma pancreas 2000 - 22	ROI49	89	0.37	50	CTF Fibers	NO	NO	YES	Rectangle	1154	2178	1
628	SYN-sa stroma pancreas 2000 - 22	ROI65	44.3	0.59	55	CTF Fibers	NO	NO	YES	Rectangle	1666	1154	1
629	SYN-sa stroma pancreas 2000 - 22	ROI69	55.7	0.69	50	CTF Fibers	NO	NO	YES	Rectangle	1666	2178	1
630	SYN-sa stroma pancreas 2000 - 22	ROI25	23.8	0.13	47	CTF Fibers	NO	NO	YES	Rectangle	642	1154	1
631	SYN-sa stroma pancreas 2000 - 22	ROI38	46.7	0.27	55	CTF Fibers	NO	NO	YES	Rectangle	898	1922	1
632	SYN-sa stroma pancreas 2000 - 22	ROI59	60	0.58	63	CTF Fibers	NO	NO	YES	Rectangle	1410	2178	1
633	SYN-sa stroma pancreas 2000 - 22	ROI35	99.4	0.33	66	CTF Fibers	NO	NO	YES	Rectangle	898	1154	1
634	SYN-sa stroma pancreas 2000 - 22	ROI23	102	0.69	31	CTF Fibers	NO	NO	YES	Rectangle	642	642	1
635	SYN-sa stroma pancreas 2000 - 22	ROI34	104.9	0.28	58	CTF Fibers	NO	NO	YES	Rectangle	898	898	1
636	SYN-sa stroma pancreas 2000 - 22	ROI45	48.3	0.52	66	CTF Fibers	NO	NO	YES	Rectangle	1154	1154	1
637	SYN-sa stroma pancreas 2000 - 22	ROI54	48.2	0.56	46	CTF Fibers	NO	NO	YES	Rectangle	1410	898	1
638	SYN-sa stroma pancreas 2000 - 22	ROI56	54.6	0.79	60	CTF Fibers	NO	NO	YES	Rectangle	1410	1410	1
639	SYN-sa stroma pancreas 2000 - 22	ROI64	39.9	0.44	58	CTF Fibers	NO	NO	YES	Rectangle	1666	898	1
640	SYN-sa stroma pancreas 2000 - 22	ROI74	37.5	0.77	52	CTF Fibers	NO	NO	YES	Rectangle	1922	898	1
641	SYN-sa stroma pancreas 2000 - 22	ROI75	27.2	0.73	56	CTF Fibers	NO	NO	YES	Rectangle	1922	1154	1
642	SYN-sa stroma pancreas 2000 - 22	ROI84	23.3	0.78	48	CTF Fibers	NO	NO	YES	Rectangle	2178	898	1
643	SYN-sa stroma pancreas 2000 - 22	ROI85	21	0.77	50	CTF Fibers	NO	NO	YES	Rectangle	2178	1154	1
644	SYN-sa stroma pancreas 2000 - 22	ROI44	89.1	0.07	34	CTF Fibers	NO	NO	YES	Rectangle	1154	898	1
645	SYN-sa stroma pancreas 2000 - 22	ROI55	31.9	0.44	49	CTF Fibers	NO	NO	YES	Rectangle	1410	1154	1
646	SYN-sa stroma pancreas 2000 - 22	ROI57	50.2	0.81	55	CTF Fibers	NO	NO	YES	Rectangle	1410	1666	1
647	SYN-sa stroma pancreas 2000 - 22	ROI62	77.9	0.66	38	CTF Fibers	NO	NO	YES	Rectangle	1666	386	1
648	SYN-sa stroma pancreas 2000 - 22	ROI63	67.1	0.64	44	CTF Fibers	NO	NO	YES	Rectangle	1666	642	1
649	SYN-sa stroma pancreas 2000 - 22	ROI72	74.5	0.51	44	CTF Fibers	NO	NO	YES	Rectangle	1922	386	1
650	SYN-sa stroma pancreas 2000 - 22	ROI73	63.4	0.4	53	CTF Fibers	NO	NO	YES	Rectangle	1922	642	1
651	SYN-sa stroma pancreas 2000 - 22	ROI76	30.5	0.91	52	CTF Fibers	NO	NO	YES	Rectangle	1922	1410	1
652	SYN-sa stroma pancreas 2000 - 22	ROI77	37	0.74	57	CTF Fibers	NO	NO	YES	Rectangle	1922	1666	1
653	SYN-sa stroma pancreas 2000 - 22	ROI83	31.8	0.54	54	CTF Fibers	NO	NO	YES	Rectangle	2178	642	1
654	SYN-sa stroma pancreas 2000 - 22	ROI86	25.6	0.87	32	CTF Fibers	NO	NO	YES	Rectangle	2178	1410	1
655	SYN-sa stroma pancreas 2000 - 22	ROI87	18.8	0.8	42	CTF Fibers	NO	NO	YES	Rectangle	2178	1666	1
656	SYN-sa stroma pancreas 2000 - 22	ROI96	22.6	0.67	40	CTF Fibers	NO	NO	YES	Rectangle	2434	1410	1
657	SYN-sa stroma pancreas 2000 - 22	ROI15	143.5	0.66	47	CTF Fibers	NO	NO	YES	Rectangle	386	1154	1
658	SYN-sa stroma pancreas 2000 - 22	ROI16	108.4	0.21	26	CTF Fibers	NO	NO	YES	Rectangle	386	1410	1
659	SYN-sa stroma pancreas 2000 - 22	ROI26	125.1	0.47	55	CTF Fibers	NO	NO	YES	Rectangle	642	1410	1
660	SYN-sa stroma pancreas 2000 - 22	ROI27	99.5	0.3	35	CTF Fibers	NO	NO	YES	Rectangle	642	1666	1
661	SYN-sa stroma pancreas 2000 - 22	ROI28	62.6	0.33	34	CTF Fibers	NO	NO	YES	Rectangle	642	1922	1
662	SYN-sa stroma pancreas 2000 - 22	ROI36	109.6	0.45	60	CTF Fibers	NO	NO	YES	Rectangle	898	1410	1
663	SYN-sa stroma pancreas 2000 - 22	ROI37	102.4	0.46	64	CTF Fibers	NO	NO	YES	Rectangle	898	1666	1
664	SYN-sa stroma pancreas 2000 - 22	ROI39	60.9	0.6	43	CTF Fibers	NO	NO	YES	Rectangle	898	2178	1
665	SYN-sa stroma pancreas 2000 - 22	ROI46	60.2	0.45	59	CTF Fibers	NO	NO	YES	Rectangle	1154	1410	1
666	SYN-sa stroma pancreas 2000 - 22	ROI47	72	0.18	69	CTF Fibers	NO	NO	YES	Rectangle	1154	1666	1
667	SYN-sa stroma pancreas 2000 - 22	ROI58	51.5	0.51	68	CTF Fibers	NO	NO	YES	Rectangle	1410	1922	1
668	SYN-sa stroma pancreas 2000 - 22	ROI66	40.2	0.86	50	CTF Fibers	NO	NO	YES	Rectangle	1666	1410	1
669	SYN-sa stroma pancreas 2000 - 22	ROI67	35.9	0.78	57	CTF Fibers	NO	NO	YES	Rectangle	1666	1666	1
670	SYN-sa stroma pancreas 2000 - 22	ROI68	46.9	0.8	62	CTF Fibers	NO	NO	YES	Rectangle	1666	1922	1
671	SYN-sa stroma pancreas 2000 - 22	ROI78	38.3	0.56	41	CTF Fibers	NO	NO	YES	Rectangle	1922	1922	1
672	SYN-sa stroma pancreas 2000 - 22	ROI79	47.5	0.4	47	CTF Fibers	NO	NO	YES	Rectangle	1922	2178	1
673	SYN-sa stroma pancreas 2000 - 22	ROI88	44.5	0.61	27	CTF Fibers	NO	NO	YES	Rectangle	2178	1922	1
674	SYN-sa stroma pancreas 2000 - 22	ROI95	30.1	0.68	39	CTF Fibers	NO	NO	YES	Rectangle	2434	1154	1
675	SYN-sa stroma pancreas 2000 - 22	ROI97	177.8	0.61	34	CTF Fibers	NO	NO	YES	Rectangle	2434	1666	1
676	SYN-sa stroma pancreas 2000 - 27	ROI24	64	0.38	33	CTF Fibers	NO	NO	YES	Rectangle	642	898	1
677	SYN-sa stroma pancreas 2000 - 27	ROI33	68.2	0.71	43	CTF Fibers	NO	NO	YES	Rectangle	898	642	1
678	SYN-sa stroma pancreas 2000 - 27	ROI48	33.1	0.89	49	CTF Fibers	NO	NO	YES	Rectangle	1154	1922	1
679	SYN-sa stroma pancreas 2000 - 27	ROI49	11.3	0.82	50	CTF Fibers	NO	NO	YES	Rectangle	1154	2178	1
680	SYN-sa stroma pancreas 2000 - 27	ROI65	81.8	0.77	39	CTF Fibers	NO	NO	YES	Rectangle	1666	1154	1
681	SYN-sa stroma pancreas 2000 - 27	ROI69	38.5	0.6	51	CTF Fibers	NO	NO	YES	Rectangle	1666	2178	1
682	SYN-sa stroma pancreas 2000 - 27	ROI38	15.1	0.73	39	CTF Fibers	NO	NO	YES	Rectangle	898	1922	1
683	SYN-sa stroma pancreas 2000 - 27	ROI59	0.9	0.36	59	CTF Fibers	NO	NO	YES	Rectangle	1410	2178	1
684	SYN-sa stroma pancreas 2000 - 27	ROI23	59.7	0.72	40	CTF Fibers	NO	NO	YES	Rectangle	642	642	1
685	SYN-sa stroma pancreas 2000 - 27	ROI34	82	0.81	18	CTF Fibers	NO	NO	YES	Rectangle	898	898	1
686	SYN-sa stroma pancreas 2000 - 27	ROI54	66.3	0.6	40	CTF Fibers	NO	NO	YES	Rectangle	1410	898	1
687	SYN-sa stroma pancreas 2000 - 27	ROI56	45.7	0.64	47	CTF Fibers	NO	NO	YES	Rectangle	1410	1410	1
688	SYN-sa stroma pancreas 2000 - 27	ROI64	69.2	0.76	52	CTF Fibers	NO	NO	YES	Rectangle	1666	898	1
689	SYN-sa stroma pancreas 2000 - 27	ROI85	66.1	0.64	42	CTF Fibers	NO	NO	YES	Rectangle	2178	1154	1
690	SYN-sa stroma pancreas 2000 - 27	ROI55	68.3	0.67	35	CTF Fibers	NO	NO	YES	Rectangle	1410	1154	1
691	SYN-sa stroma pancreas 2000 - 27	ROI57	33.1	0.73	48	CTF Fibers	NO	NO	YES	Rectangle	1410	1666	1
692	SYN-sa stroma pancreas 2000 - 27	ROI62	64.3	0.22	48	CTF Fibers	NO	NO	YES	Rectangle	1666	386	1
693	SYN-sa stroma pancreas 2000 - 27	ROI63	60	0.83	50	CTF Fibers	NO	NO	YES	Rectangle	1666	642	1
694	SYN-sa stroma pancreas 2000 - 27	ROI73	66.7	0.63	41	CTF Fibers	NO	NO	YES	Rectangle	1922	642	1
695	SYN-sa stroma pancreas 2000 - 27	ROI76	67	0.09	63	CTF Fibers	NO	NO	YES	Rectangle	1922	1410	1
696	SYN-sa stroma pancreas 2000 - 27	ROI77	31.4	0.53	69	CTF Fibers	NO	NO	YES	Rectangle	1922	1666	1
697	SYN-sa stroma pancreas 2000 - 27	ROI86	60.1	0.63	69	CTF Fibers	NO	NO	YES	Rectangle	2178	1410	1
698	SYN-sa stroma pancreas 2000 - 27	ROI87	45.3	0.72	36	CTF Fibers	NO	NO	YES	Rectangle	2178	1666	1
699	SYN-sa stroma pancreas 2000 - 27	ROI15	60.2	0.69	29	CTF Fibers	NO	NO	YES	Rectangle	386	1154	1
700	SYN-sa stroma pancreas 2000 - 27	ROI16	59.6	0.76	31	CTF Fibers	NO	NO	YES	Rectangle	386	1410	1
701	SYN-sa stroma pancreas 2000 - 27	ROI27	17.1	0.82	39	CTF Fibers	NO	NO	YES	Rectangle	642	1666	1
702	SYN-sa stroma pancreas 2000 - 27	ROI28	23.6	0.64	52	CTF Fibers	NO	NO	YES	Rectangle	642	1922	1
703	SYN-sa stroma pancreas 2000 - 27	ROI37	5.2	0.76	41	CTF Fibers	NO	NO	YES	Rectangle	898	1666	1
704	SYN-sa stroma pancreas 2000 - 27	ROI39	30	0.85	38	CTF Fibers	NO	NO	YES	Rectangle	898	2178	1
705	SYN-sa stroma pancreas 2000 - 27	ROI47	17.8	0.47	40	CTF Fibers	NO	NO	YES	Rectangle	1154	1666	1
706	SYN-sa stroma pancreas 2000 - 27	ROI58	19.3	0.71	55	CTF Fibers	NO	NO	YES	Rectangle	1410	1922	1
707	SYN-sa stroma pancreas 2000 - 27	ROI66	61.4	0.6	52	CTF Fibers	NO	NO	YES	Rectangle	1666	1410	1
708	SYN-sa stroma pancreas 2000 - 27	ROI67	20.6	0.19	70	CTF Fibers	NO	NO	YES	Rectangle	1666	1666	1
709	SYN-sa stroma pancreas 2000 - 27	ROI68	5.9	0.24	58	CTF Fibers	NO	NO	YES	Rectangle	1666	1922	1
710	SYN-sa stroma pancreas 2000 - 27	ROI78	160.1	0.14	51	CTF Fibers	NO	NO	YES	Rectangle	1922	1922	1
711	SYN-sa stroma pancreas 2000 - 27	ROI17	177.9	0.72	28	CTF Fibers	NO	NO	YES	Rectangle	386	1666	1
712	SYN-sa stroma pancreas 2000 - 27	ROI18	14.3	0.61	31	CTF Fibers	NO	NO	YES	Rectangle	386	1922	1
713	SYN-sa stroma pancreas 2000 - 27	ROI32	49.7	0.83	48	CTF Fibers	NO	NO	YES	Rectangle	898	386	1
714	SYN-sa stroma pancreas 2000 - 27	ROI42	91.2	0.32	69	CTF Fibers	NO	NO	YES	Rectangle	1154	386	1
715	SYN-sa stroma pancreas 2000 - 27	ROI52	97.5	0.53	73	CTF Fibers	NO	NO	YES	Rectangle	1410	386	1
716	SYN-sa stroma pancreas 2000 - 27	ROI53	75.3	0.39	52	CTF Fibers	NO	NO	YES	Rectangle	1410	642	1
717	SYN-sa stroma pancreas 2000 - 29	ROI24	72.3	0.74	62	CTF Fibers	NO	NO	YES	Rectangle	642	898	1
718	SYN-sa stroma pancreas 2000 - 29	ROI33	74.7	0.72	49	CTF Fibers	NO	NO	YES	Rectangle	898	642	1
719	SYN-sa stroma pancreas 2000 - 29	ROI48	99.4	0.56	39	CTF Fibers	NO	NO	YES	Rectangle	1154	1922	1
720	SYN-sa stroma pancreas 2000 - 29	ROI49	94.9	0.67	44	CTF Fibers	NO	NO	YES	Rectangle	1154	2178	1
721	SYN-sa stroma pancreas 2000 - 29	ROI65	81.2	0.64	27	CTF Fibers	NO	NO	YES	Rectangle	1666	1154	1
722	SYN-sa stroma pancreas 2000 - 29	ROI38	100.4	0.78	39	CTF Fibers	NO	NO	YES	Rectangle	898	1922	1
723	SYN-sa stroma pancreas 2000 - 29	ROI59	89	0.66	44	CTF Fibers	NO	NO	YES	Rectangle	1410	2178	1
724	SYN-sa stroma pancreas 2000 - 29	ROI23	79.7	0.58	43	CTF Fibers	NO	NO	YES	Rectangle	642	642	1
725	SYN-sa stroma pancreas 2000 - 29	ROI34	67.3	0.64	49	CTF Fibers	NO	NO	YES	Rectangle	898	898	1
726	SYN-sa stroma pancreas 2000 - 29	ROI54	93.6	0.72	35	CTF Fibers	NO	NO	YES	Rectangle	1410	898	1
727	SYN-sa stroma pancreas 2000 - 29	ROI64	104.1	0.89	31	CTF Fibers	NO	NO	YES	Rectangle	1666	898	1
728	SYN-sa stroma pancreas 2000 - 29	ROI85	114	0.77	26	CTF Fibers	NO	NO	YES	Rectangle	2178	1154	1
729	SYN-sa stroma pancreas 2000 - 29	ROI62	99.3	0.64	52	CTF Fibers	NO	NO	YES	Rectangle	1666	386	1
730	SYN-sa stroma pancreas 2000 - 29	ROI63	105.3	0.79	45	CTF Fibers	NO	NO	YES	Rectangle	1666	642	1
731	SYN-sa stroma pancreas 2000 - 29	ROI73	93.7	0.56	41	CTF Fibers	NO	NO	YES	Rectangle	1922	642	1
732	SYN-sa stroma pancreas 2000 - 29	ROI77	85.5	0.65	25	CTF Fibers	NO	NO	YES	Rectangle	1922	1666	1
733	SYN-sa stroma pancreas 2000 - 29	ROI86	101.1	0.47	33	CTF Fibers	NO	NO	YES	Rectangle	2178	1410	1
734	SYN-sa stroma pancreas 2000 - 29	ROI87	71.8	0.3	28	CTF Fibers	NO	NO	YES	Rectangle	2178	1666	1
735	SYN-sa stroma pancreas 2000 - 29	ROI15	73.5	0.48	42	CTF Fibers	NO	NO	YES	Rectangle	386	1154	1
736	SYN-sa stroma pancreas 2000 - 29	ROI16	77.3	0.71	56	CTF Fibers	NO	NO	YES	Rectangle	386	1410	1
737	SYN-sa stroma pancreas 2000 - 29	ROI27	92.7	0.72	46	CTF Fibers	NO	NO	YES	Rectangle	642	1666	1
738	SYN-sa stroma pancreas 2000 - 29	ROI28	105.7	0.71	54	CTF Fibers	NO	NO	YES	Rectangle	642	1922	1
739	SYN-sa stroma pancreas 2000 - 29	ROI37	87.1	0.89	33	CTF Fibers	NO	NO	YES	Rectangle	898	1666	1
740	SYN-sa stroma pancreas 2000 - 29	ROI39	103	0.79	30	CTF Fibers	NO	NO	YES	Rectangle	898	2178	1
741	SYN-sa stroma pancreas 2000 - 29	ROI47	93.5	0.68	19	CTF Fibers	NO	NO	YES	Rectangle	1154	1666	1
742	SYN-sa stroma pancreas 2000 - 29	ROI58	84.4	0.81	36	CTF Fibers	NO	NO	YES	Rectangle	1410	1922	1
743	SYN-sa stroma pancreas 2000 - 29	ROI66	81.3	0.81	21	CTF Fibers	NO	NO	YES	Rectangle	1666	1410	1
744	SYN-sa stroma pancreas 2000 - 29	ROI68	88.8	0.71	30	CTF Fibers	NO	NO	YES	Rectangle	1666	1922	1
745	SYN-sa stroma pancreas 2000 - 29	ROI17	89.9	0.68	54	CTF Fibers	NO	NO	YES	Rectangle	386	1666	1
746	SYN-sa stroma pancreas 2000 - 29	ROI18	104.6	0.72	36	CTF Fibers	NO	NO	YES	Rectangle	386	1922	1
747	SYN-sa stroma pancreas 2000 - 29	ROI32	91.3	0.51	39	CTF Fibers	NO	NO	YES	Rectangle	898	386	1
748	SYN-sa stroma pancreas 2000 - 29	ROI42	77.8	0.34	45	CTF Fibers	NO	NO	YES	Rectangle	1154	386	1
749	SYN-sa stroma pancreas 2000 - 29	ROI52	77.1	0.7	48	CTF Fibers	NO	NO	YES	Rectangle	1410	386	1
750	SYN-sa stroma pancreas 2000 - 29	ROI53	81.3	0.59	38	CTF Fibers	NO	NO	YES	Rectangle	1410	642	1
751	SYN-sa stroma pancreas 2000 - 29	ROI13	148.9	0.17	43	CTF Fibers	NO	NO	YES	Rectangle	386	642	1
752	SYN-sa stroma pancreas 2000 - 29	ROI14	104.3	0.56	49	CTF Fibers	NO	NO	YES	Rectangle	386	898	1
753	SYN-sa stroma pancreas 2000 - 29	ROI22	113.3	0.38	23	CTF Fibers	NO	NO	YES	Rectangle	642	386	1
754	SYN-sa stroma pancreas 2000 - 29	ROI25	67.3	0.76	50	CTF Fibers	NO	NO	YES	Rectangle	642	1154	1
755	SYN-sa stroma pancreas 2000 - 29	ROI26	74.3	0.79	47	CTF Fibers	NO	NO	YES	Rectangle	642	1410	1
756	SYN-sa stroma pancreas 2000 - 29	ROI29	113.5	0.78	31	CTF Fibers	NO	NO	YES	Rectangle	642	2178	1
757	SYN-sa stroma pancreas 2000 - 29	ROI35	60.2	0.67	46	CTF Fibers	NO	NO	YES	Rectangle	898	1154	1
758	SYN-sa stroma pancreas 2000 - 29	ROI36	76.1	0.7	36	CTF Fibers	NO	NO	YES	Rectangle	898	1410	1
759	SYN-sa stroma pancreas 2000 - 29	ROI43	74	0.48	57	CTF Fibers	NO	NO	YES	Rectangle	1154	642	1
760	SYN-sa stroma pancreas 2000 - 29	ROI44	62.4	0.68	38	CTF Fibers	NO	NO	YES	Rectangle	1154	898	1
761	SYN-sa stroma pancreas 2000 - 29	ROI45	77.7	0.74	34	CTF Fibers	NO	NO	YES	Rectangle	1154	1154	1
762	SYN-sa stroma pancreas 2000 - 29	ROI72	87.3	0.72	27	CTF Fibers	NO	NO	YES	Rectangle	1922	386	1
763	SYN-sa stroma pancreas 2000 - 29	ROI74	101.8	0.77	32	CTF Fibers	NO	NO	YES	Rectangle	1922	898	1
764	SYN-sa stroma pancreas 2000 - 29	ROI75	99.5	0.74	23	CTF Fibers	NO	NO	YES	Rectangle	1922	1154	1
765	SYN-sa stroma pancreas 2000 - 29	ROI83	110	0.66	46	CTF Fibers	NO	NO	YES	Rectangle	2178	642	1
766	SYN-sa stroma pancreas 2000 - 29	ROI84	114.2	0.71	20	CTF Fibers	NO	NO	YES	Rectangle	2178	898	1
767	SYN-sa stroma pancreas 2000 - 29	ROI94	107.4	0.63	38	CTF Fibers	NO	NO	YES	Rectangle	2434	898	1
768	SYN-sa stroma pancreas 2000 - 29	ROI96	62.8	0.86	19	CTF Fibers	NO	NO	YES	Rectangle	2434	1410	1
769	SYN-sa stroma pancreas 2000 - 29	ROI97	84.3	0.52	23	CTF Fibers	NO	NO	YES	Rectangle	2434	1666	1
770	SYN-sa stroma pancreas 2000 - 30	ROI33	99.7	0.28	57	CTF Fibers	NO	NO	YES	Rectangle	898	642	1
771	SYN-sa stroma pancreas 2000 - 30	ROI48	83.8	0.35	42	CTF Fibers	NO	NO	YES	Rectangle	1154	1922	1
772	SYN-sa stroma pancreas 2000 - 30	ROI49	86.1	0.76	21	CTF Fibers	NO	NO	YES	Rectangle	1154	2178	1
773	SYN-sa stroma pancreas 2000 - 30	ROI34	112.5	0.63	58	CTF Fibers	NO	NO	YES	Rectangle	898	898	1
774	SYN-sa stroma pancreas 2000 - 30	ROI62	115.3	0.41	40	CTF Fibers	NO	NO	YES	Rectangle	1666	386	1
775	SYN-sa stroma pancreas 2000 - 30	ROI73	120.9	0.38	34	CTF Fibers	NO	NO	YES	Rectangle	1922	642	1
776	SYN-sa stroma pancreas 2000 - 30	ROI87	47	0.16	38	CTF Fibers	NO	NO	YES	Rectangle	2178	1666	1
777	SYN-sa stroma pancreas 2000 - 30	ROI15	154.1	0.22	46	CTF Fibers	NO	NO	YES	Rectangle	386	1154	1
778	SYN-sa stroma pancreas 2000 - 30	ROI16	155.6	0.44	52	CTF Fibers	NO	NO	YES	Rectangle	386	1410	1
779	SYN-sa stroma pancreas 2000 - 30	ROI27	134.5	0.21	44	CTF Fibers	NO	NO	YES	Rectangle	642	1666	1
780	SYN-sa stroma pancreas 2000 - 30	ROI37	110.9	0.52	34	CTF Fibers	NO	NO	YES	Rectangle	898	1666	1
781	SYN-sa stroma pancreas 2000 - 30	ROI47	89.4	0.31	49	CTF Fibers	NO	NO	YES	Rectangle	1154	1666	1
782	SYN-sa stroma pancreas 2000 - 30	ROI58	54.2	0.24	54	CTF Fibers	NO	NO	YES	Rectangle	1410	1922	1
783	SYN-sa stroma pancreas 2000 - 30	ROI66	54.7	0.08	75	CTF Fibers	NO	NO	YES	Rectangle	1666	1410	1
784	SYN-sa stroma pancreas 2000 - 30	ROI68	63	0.36	52	CTF Fibers	NO	NO	YES	Rectangle	1666	1922	1
785	SYN-sa stroma pancreas 2000 - 30	ROI17	144.8	0.41	56	CTF Fibers	NO	NO	YES	Rectangle	386	1666	1
786	SYN-sa stroma pancreas 2000 - 30	ROI32	122.9	0.04	46	CTF Fibers	NO	NO	YES	Rectangle	898	386	1
787	SYN-sa stroma pancreas 2000 - 30	ROI42	152.4	0.27	60	CTF Fibers	NO	NO	YES	Rectangle	1154	386	1
788	SYN-sa stroma pancreas 2000 - 30	ROI14	33.6	0.18	43	CTF Fibers	NO	NO	YES	Rectangle	386	898	1
789	SYN-sa stroma pancreas 2000 - 30	ROI25	137.6	0.38	70	CTF Fibers	NO	NO	YES	Rectangle	642	1154	1
790	SYN-sa stroma pancreas 2000 - 30	ROI26	121.7	0.4	44	CTF Fibers	NO	NO	YES	Rectangle	642	1410	1
791	SYN-sa stroma pancreas 2000 - 30	ROI35	112.4	0.74	44	CTF Fibers	NO	NO	YES	Rectangle	898	1154	1
792	SYN-sa stroma pancreas 2000 - 30	ROI36	94.2	0.54	32	CTF Fibers	NO	NO	YES	Rectangle	898	1410	1
793	SYN-sa stroma pancreas 2000 - 30	ROI44	91.8	0.34	47	CTF Fibers	NO	NO	YES	Rectangle	1154	898	1
794	SYN-sa stroma pancreas 2000 - 30	ROI45	104.5	0.75	39	CTF Fibers	NO	NO	YES	Rectangle	1154	1154	1
795	SYN-sa stroma pancreas 2000 - 30	ROI75	89.4	0.34	51	CTF Fibers	NO	NO	YES	Rectangle	1922	1154	1
796	SYN-sa stroma pancreas 2000 - 30	ROI84	104.8	0.51	57	CTF Fibers	NO	NO	YES	Rectangle	2178	898	1
797	SYN-sa stroma pancreas 2000 - 30	ROI46	103.7	0.7	61	CTF Fibers	NO	NO	YES	Rectangle	1154	1410	1
798	SYN-sa stroma pancreas 2000 - 30	ROI56	38.6	0.32	75	CTF Fibers	NO	NO	YES	Rectangle	1410	1410	1
799	SYN-sa stroma pancreas 2000 - 30	ROI57	54.1	0.46	71	CTF Fibers	NO	NO	YES	Rectangle	1410	1666	1
800	SYN-sa stroma pancreas 2000 - 30	ROI67	36.1	0.5	62	CTF Fibers	NO	NO	YES	Rectangle	1666	1666	1
801	SYN-sa stroma pancreas 2000 - 30	ROI76	53	0.53	45	CTF Fibers	NO	NO	YES	Rectangle	1922	1410	1
802	SYN-sa stroma pancreas 2000 - 30	ROI18	137.5	0.46	28	CTF Fibers	NO	NO	YES	Rectangle	386	1922	1
803	SYN-sa stroma pancreas 2000 - 30	ROI23	58.6	0.48	52	CTF Fibers	NO	NO	YES	Rectangle	642	642	1
804	SYN-sa stroma pancreas 2000 - 30	ROI24	70	0.08	73	CTF Fibers	NO	NO	YES	Rectangle	642	898	1
805	SYN-sa stroma pancreas 2000 - 30	ROI28	97	0.4	25	CTF Fibers	NO	NO	YES	Rectangle	642	1922	1
806	SYN-sa stroma pancreas 2000 - 30	ROI29	54.1	0.22	23	CTF Fibers	NO	NO	YES	Rectangle	642	2178	1
807	SYN-sa stroma pancreas 2000 - 30	ROI38	73.3	0.67	48	CTF Fibers	NO	NO	YES	Rectangle	898	1922	1
808	SYN-sa stroma pancreas 2000 - 30	ROI39	77.3	0.55	34	CTF Fibers	NO	NO	YES	Rectangle	898	2178	1
809	SYN-sa stroma pancreas 2000 - 30	ROI43	121.5	0.59	65	CTF Fibers	NO	NO	YES	Rectangle	1154	642	1
810	SYN-sa stroma pancreas 2000 - 30	ROI52	148.6	0.41	58	CTF Fibers	NO	NO	YES	Rectangle	1410	386	1
811	SYN-sa stroma pancreas 2000 - 30	ROI53	133.7	0.49	39	CTF Fibers	NO	NO	YES	Rectangle	1410	642	1
812	SYN-sa stroma pancreas 2000 - 30	ROI54	148.5	0.21	22	CTF Fibers	NO	NO	YES	Rectangle	1410	898	1
813	SYN-sa stroma pancreas 2000 - 30	ROI55	142.8	0.18	31	CTF Fibers	NO	NO	YES	Rectangle	1410	1154	1
814	SYN-sa stroma pancreas 2000 - 30	ROI59	79.4	0.52	32	CTF Fibers	NO	NO	YES	Rectangle	1410	2178	1
815	SYN-sa stroma pancreas 2000 - 30	ROI63	125.2	0.82	53	CTF Fibers	NO	NO	YES	Rectangle	1666	642	1
816	SYN-sa stroma pancreas 2000 - 30	ROI64	116.5	0.62	65	CTF Fibers	NO	NO	YES	Rectangle	1666	898	1
817	SYN-sa stroma pancreas 2000 - 30	ROI65	115.5	0.17	54	CTF Fibers	NO	NO	YES	Rectangle	1666	1154	1
818	SYN-sa stroma pancreas 2000 - 30	ROI74	128.6	0.52	52	CTF Fibers	NO	NO	YES	Rectangle	1922	898	1
819	SYN-sa stroma pancreas 2000 - 30	ROI77	47.7	0.26	61	CTF Fibers	NO	NO	YES	Rectangle	1922	1666	1
820	SYN-sa stroma pancreas 2000 - 30	ROI78	72.7	0.05	53	CTF Fibers	NO	NO	YES	Rectangle	1922	1922	1
821	SYN-sa stroma pancreas 2000 - 30	ROI79	143.4	0.43	47	CTF Fibers	NO	NO	YES	Rectangle	1922	2178	1
822	SYN-sa stroma pancreas 2000 - 30	ROI85	86.3	0.21	57	CTF Fibers	NO	NO	YES	Rectangle	2178	1154	1
823	SYN-sa stroma pancreas 2000 - 30	ROI86	42.2	0.65	57	CTF Fibers	NO	NO	YES	Rectangle	2178	1410	1
824	SYN-sa stroma pancreas 2000 - 31	ROI48	144.8	0.65	49	CTF Fibers	NO	NO	YES	Rectangle	1154	1922	1
825	SYN-sa stroma pancreas 2000 - 31	ROI49	133.6	0.79	53	CTF Fibers	NO	NO	YES	Rectangle	1154	2178	1
826	SYN-sa stroma pancreas 2000 - 31	ROI62	13.9	0.56	58	CTF Fibers	NO	NO	YES	Rectangle	1666	386	1
827	SYN-sa stroma pancreas 2000 - 31	ROI73	15.9	0.22	41	CTF Fibers	NO	NO	YES	Rectangle	1922	642	1
828	SYN-sa stroma pancreas 2000 - 31	ROI87	163.4	0.36	35	CTF Fibers	NO	NO	YES	Rectangle	2178	1666	1
829	SYN-sa stroma pancreas 2000 - 31	ROI15	129.7	0.78	21	CTF Fibers	NO	NO	YES	Rectangle	386	1154	1
830	SYN-sa stroma pancreas 2000 - 31	ROI16	132.3	0.45	34	CTF Fibers	NO	NO	YES	Rectangle	386	1410	1
831	SYN-sa stroma pancreas 2000 - 31	ROI27	126.2	0.58	44	CTF Fibers	NO	NO	YES	Rectangle	642	1666	1
832	SYN-sa stroma pancreas 2000 - 31	ROI37	131.6	0.74	48	CTF Fibers	NO	NO	YES	Rectangle	898	1666	1
833	SYN-sa stroma pancreas 2000 - 31	ROI58	116.4	0.23	43	CTF Fibers	NO	NO	YES	Rectangle	1410	1922	1
834	SYN-sa stroma pancreas 2000 - 31	ROI66	154.8	0.53	45	CTF Fibers	NO	NO	YES	Rectangle	1666	1410	1
835	SYN-sa stroma pancreas 2000 - 31	ROI68	160.4	0.45	61	CTF Fibers	NO	NO	YES	Rectangle	1666	1922	1
836	SYN-sa stroma pancreas 2000 - 31	ROI25	138.3	0.92	21	CTF Fibers	NO	NO	YES	Rectangle	642	1154	1
837	SYN-sa stroma pancreas 2000 - 31	ROI26	137.8	0.82	29	CTF Fibers	NO	NO	YES	Rectangle	642	1410	1
838	SYN-sa stroma pancreas 2000 - 31	ROI36	132.2	0.61	34	CTF Fibers	NO	NO	YES	Rectangle	898	1410	1
839	SYN-sa stroma pancreas 2000 - 31	ROI44	107.4	0.68	42	CTF Fibers	NO	NO	YES	Rectangle	1154	898	1
840	SYN-sa stroma pancreas 2000 - 31	ROI45	119.5	0.74	42	CTF Fibers	NO	NO	YES	Rectangle	1154	1154	1
841	SYN-sa stroma pancreas 2000 - 31	ROI75	151.3	0.31	49	CTF Fibers	NO	NO	YES	Rectangle	1922	1154	1
842	SYN-sa stroma pancreas 2000 - 31	ROI84	99.5	0.63	22	CTF Fibers	NO	NO	YES	Rectangle	2178	898	1
843	SYN-sa stroma pancreas 2000 - 31	ROI56	130.6	0.84	56	CTF Fibers	NO	NO	YES	Rectangle	1410	1410	1
844	SYN-sa stroma pancreas 2000 - 31	ROI57	124.7	0.58	31	CTF Fibers	NO	NO	YES	Rectangle	1410	1666	1
845	SYN-sa stroma pancreas 2000 - 31	ROI67	119.4	0.76	57	CTF Fibers	NO	NO	YES	Rectangle	1666	1666	1
846	SYN-sa stroma pancreas 2000 - 31	ROI76	170.2	0.55	47	CTF Fibers	NO	NO	YES	Rectangle	1922	1410	1
847	SYN-sa stroma pancreas 2000 - 31	ROI28	131.1	0.5	68	CTF Fibers	NO	NO	YES	Rectangle	642	1922	1
848	SYN-sa stroma pancreas 2000 - 31	ROI29	152.4	0.8	26	CTF Fibers	NO	NO	YES	Rectangle	642	2178	1
849	SYN-sa stroma pancreas 2000 - 31	ROI38	134.6	0.76	50	CTF Fibers	NO	NO	YES	Rectangle	898	1922	1
850	SYN-sa stroma pancreas 2000 - 31	ROI39	146.3	0.88	54	CTF Fibers	NO	NO	YES	Rectangle	898	2178	1
851	SYN-sa stroma pancreas 2000 - 31	ROI43	75	0.45	31	CTF Fibers	NO	NO	YES	Rectangle	1154	642	1
852	SYN-sa stroma pancreas 2000 - 31	ROI52	26.4	0.51	54	CTF Fibers	NO	NO	YES	Rectangle	1410	386	1
853	SYN-sa stroma pancreas 2000 - 31	ROI53	174.9	0.33	60	CTF Fibers	NO	NO	YES	Rectangle	1410	642	1
854	SYN-sa stroma pancreas 2000 - 31	ROI54	131.4	0.37	36	CTF Fibers	NO	NO	YES	Rectangle	1410	898	1
855	SYN-sa stroma pancreas 2000 - 31	ROI55	145.7	0.68	60	CTF Fibers	NO	NO	YES	Rectangle	1410	1154	1
856	SYN-sa stroma pancreas 2000 - 31	ROI59	143.2	0.38	62	CTF Fibers	NO	NO	YES	Rectangle	1410	2178	1
857	SYN-sa stroma pancreas 2000 - 31	ROI63	177.3	0.45	46	CTF Fibers	NO	NO	YES	Rectangle	1666	642	1
858	SYN-sa stroma pancreas 2000 - 31	ROI64	142.8	0.44	50	CTF Fibers	NO	NO	YES	Rectangle	1666	898	1
859	SYN-sa stroma pancreas 2000 - 31	ROI65	156.9	0.78	41	CTF Fibers	NO	NO	YES	Rectangle	1666	1154	1
860	SYN-sa stroma pancreas 2000 - 31	ROI74	139.7	0.49	34	CTF Fibers	NO	NO	YES	Rectangle	1922	898	1
861	SYN-sa stroma pancreas 2000 - 31	ROI77	65.2	0.07	46	CTF Fibers	NO	NO	YES	Rectangle	1922	1666	1
862	SYN-sa stroma pancreas 2000 - 31	ROI78	116.6	0.3	56	CTF Fibers	NO	NO	YES	Rectangle	1922	1922	1
863	SYN-sa stroma pancreas 2000 - 31	ROI79	144.4	0.53	60	CTF Fibers	NO	NO	YES	Rectangle	1922	2178	1
864	SYN-sa stroma pancreas 2000 - 31	ROI85	17.5	0.27	44	CTF Fibers	NO	NO	YES	Rectangle	2178	1154	1
865	SYN-sa stroma pancreas 2000 - 31	ROI86	170.1	0.32	64	CTF Fibers	NO	NO	YES	Rectangle	2178	1410	1
866	SYN-sa stroma pancreas 2000 - 31	ROI40	143.5	0.9	23	CTF Fibers	NO	NO	YES	Rectangle	898	2434	1
867	SYN-sa stroma pancreas 2000 - 31	ROI50	145.1	0.75	35	CTF Fibers	NO	NO	YES	Rectangle	1154	2434	1
868	SYN-sa stroma pancreas 2000 - 31	ROI60	122.7	0.59	38	CTF Fibers	NO	NO	YES	Rectangle	1410	2434	1
869	SYN-sa stroma pancreas 2000 - 31	ROI69	6.6	0.41	64	CTF Fibers	NO	NO	YES	Rectangle	1666	2178	1
870	SYN-sa stroma pancreas 2000 - 31	ROI72	163.9	0.25	33	CTF Fibers	NO	NO	YES	Rectangle	1922	386	1
871	SYN-sa stroma pancreas 2000 - 31	ROI83	67.5	0.27	21	CTF Fibers	NO	NO	YES	Rectangle	2178	642	1
872	SYN-sa stroma pancreas 2000 - 31	ROI88	139.7	0.54	33	CTF Fibers	NO	NO	YES	Rectangle	2178	1922	1
873	SYN-sa stroma pancreas 2000 - 31	ROI95	71.1	0.54	44	CTF Fibers	NO	NO	YES	Rectangle	2434	1154	1
874	SYN-sa stroma pancreas 2000 - 31	ROI96	129.4	0.46	51	CTF Fibers	NO	NO	YES	Rectangle	2434	1410	1
875	SYN-sa stroma pancreas 2000 - 32	ROI48	106.7	0.07	19	CTF Fibers	NO	NO	YES	Rectangle	1154	1922	1
876	SYN-sa stroma pancreas 2000 - 32	ROI49	15	0.6	30	CTF Fibers	NO	NO	YES	Rectangle	1154	2178	1
877	SYN-sa stroma pancreas 2000 - 32	ROI62	98.3	0.82	41	CTF Fibers	NO	NO	YES	Rectangle	1666	386	1
878	SYN-sa stroma pancreas 2000 - 32	ROI73	112.6	0.56	35	CTF Fibers	NO	NO	YES	Rectangle	1922	642	1
879	SYN-sa stroma pancreas 2000 - 32	ROI87	126.6	0.81	58	CTF Fibers	NO	NO	YES	Rectangle	2178	1666	1
880	SYN-sa stroma pancreas 2000 - 32	ROI37	10.3	0.25	24	CTF Fibers	NO	NO	YES	Rectangle	898	1666	1
881	SYN-sa stroma pancreas 2000 - 32	ROI58	98.7	0.18	17	CTF Fibers	NO	NO	YES	Rectangle	1410	1922	1
882	SYN-sa stroma pancreas 2000 - 32	ROI66	127.2	0.92	43	CTF Fibers	NO	NO	YES	Rectangle	1666	1410	1
883	SYN-sa stroma pancreas 2000 - 32	ROI68	133.9	0.67	47	CTF Fibers	NO	NO	YES	Rectangle	1666	1922	1
884	SYN-sa stroma pancreas 2000 - 32	ROI25	8.7	0.54	7	CTF Fibers	NO	NO	YES	Rectangle	642	1154	1
885	SYN-sa stroma pancreas 2000 - 32	ROI36	4.7	0.38	15	CTF Fibers	NO	NO	YES	Rectangle	898	1410	1
886	SYN-sa stroma pancreas 2000 - 32	ROI44	141.6	0.88	48	CTF Fibers	NO	NO	YES	Rectangle	1154	898	1
887	SYN-sa stroma pancreas 2000 - 32	ROI45	142.2	0.89	40	CTF Fibers	NO	NO	YES	Rectangle	1154	1154	1
888	SYN-sa stroma pancreas 2000 - 32	ROI75	122.6	0.78	46	CTF Fibers	NO	NO	YES	Rectangle	1922	1154	1
889	SYN-sa stroma pancreas 2000 - 32	ROI84	106.4	0.67	43	CTF Fibers	NO	NO	YES	Rectangle	2178	898	1
890	SYN-sa stroma pancreas 2000 - 32	ROI56	139.1	0.88	50	CTF Fibers	NO	NO	YES	Rectangle	1410	1410	1
891	SYN-sa stroma pancreas 2000 - 32	ROI57	150.9	0.72	45	CTF Fibers	NO	NO	YES	Rectangle	1410	1666	1
892	SYN-sa stroma pancreas 2000 - 32	ROI67	128.6	0.88	47	CTF Fibers	NO	NO	YES	Rectangle	1666	1666	1
893	SYN-sa stroma pancreas 2000 - 32	ROI76	118.1	0.83	54	CTF Fibers	NO	NO	YES	Rectangle	1922	1410	1
894	SYN-sa stroma pancreas 2000 - 32	ROI38	166.4	0.32	21	CTF Fibers	NO	NO	YES	Rectangle	898	1922	1
895	SYN-sa stroma pancreas 2000 - 32	ROI39	10.7	0.61	30	CTF Fibers	NO	NO	YES	Rectangle	898	2178	1
896	SYN-sa stroma pancreas 2000 - 32	ROI43	116.4	0.69	50	CTF Fibers	NO	NO	YES	Rectangle	1154	642	1
897	SYN-sa stroma pancreas 2000 - 32	ROI52	114.2	0.74	52	CTF Fibers	NO	NO	YES	Rectangle	1410	386	1
898	SYN-sa stroma pancreas 2000 - 32	ROI53	121.7	0.58	73	CTF Fibers	NO	NO	YES	Rectangle	1410	642	1
899	SYN-sa stroma pancreas 2000 - 32	ROI54	125.8	0.67	62	CTF Fibers	NO	NO	YES	Rectangle	1410	898	1
900	SYN-sa stroma pancreas 2000 - 32	ROI55	133.9	0.91	47	CTF Fibers	NO	NO	YES	Rectangle	1410	1154	1
901	SYN-sa stroma pancreas 2000 - 32	ROI63	108.1	0.8	50	CTF Fibers	NO	NO	YES	Rectangle	1666	642	1
902	SYN-sa stroma pancreas 2000 - 32	ROI64	118.7	0.83	57	CTF Fibers	NO	NO	YES	Rectangle	1666	898	1
903	SYN-sa stroma pancreas 2000 - 32	ROI65	122.7	0.8	65	CTF Fibers	NO	NO	YES	Rectangle	1666	1154	1
904	SYN-sa stroma pancreas 2000 - 32	ROI74	109.6	0.79	30	CTF Fibers	NO	NO	YES	Rectangle	1922	898	1
905	SYN-sa stroma pancreas 2000 - 32	ROI77	129.2	0.78	54	CTF Fibers	NO	NO	YES	Rectangle	1922	1666	1
906	SYN-sa stroma pancreas 2000 - 32	ROI78	142.5	0.74	51	CTF Fibers	NO	NO	YES	Rectangle	1922	1922	1
907	SYN-sa stroma pancreas 2000 - 32	ROI79	137.7	0.63	23	CTF Fibers	NO	NO	YES	Rectangle	1922	2178	1
908	SYN-sa stroma pancreas 2000 - 32	ROI85	117	0.75	52	CTF Fibers	NO	NO	YES	Rectangle	2178	1154	1
909	SYN-sa stroma pancreas 2000 - 32	ROI86	126.9	0.64	30	CTF Fibers	NO	NO	YES	Rectangle	2178	1410	1
910	SYN-sa stroma pancreas 2000 - 32	ROI69	140.1	0.67	27	CTF Fibers	NO	NO	YES	Rectangle	1666	2178	1
911	SYN-sa stroma pancreas 2000 - 32	ROI83	91.7	0.53	59	CTF Fibers	NO	NO	YES	Rectangle	2178	642	1
912	SYN-sa stroma pancreas 2000 - 32	ROI95	106.5	0.59	30	CTF Fibers	NO	NO	YES	Rectangle	2434	1154	1
913	SYN-sa stroma pancreas 2000 - 32	ROI96	105.3	0.4	35	CTF Fibers	NO	NO	YES	Rectangle	2434	1410	1
914	SYN-sa stroma pancreas 2000 - 32	ROI23	151.8	0.57	22	CTF Fibers	NO	NO	YES	Rectangle	642	642	1
915	SYN-sa stroma pancreas 2000 - 32	ROI24	170.3	0.75	47	CTF Fibers	NO	NO	YES	Rectangle	642	898	1
916	SYN-sa stroma pancreas 2000 - 32	ROI33	133.8	0.76	40	CTF Fibers	NO	NO	YES	Rectangle	898	642	1
917	SYN-sa stroma pancreas 2000 - 32	ROI34	148.2	0.88	42	CTF Fibers	NO	NO	YES	Rectangle	898	898	1
918	SYN-sa stroma pancreas 2000 - 32	ROI35	3.3	0.62	29	CTF Fibers	NO	NO	YES	Rectangle	898	1154	1
919	SYN-sa stroma pancreas 2000 - 32	ROI42	124.4	0.71	40	CTF Fibers	NO	NO	YES	Rectangle	1154	386	1
920	SYN-sa stroma pancreas 2000 - 32	ROI46	164	0.37	26	CTF Fibers	NO	NO	YES	Rectangle	1154	1410	1
921	SYN-sa stroma pancreas 2000 - 32	ROI47	151.9	0.35	23	CTF Fibers	NO	NO	YES	Rectangle	1154	1666	1
922	SYN-sa stroma pancreas 2000 - 32	ROI93	104.6	0.21	27	CTF Fibers	NO	NO	YES	Rectangle	2434	642	1
923	SYN-sa stroma pancreas 2000 - 32	ROI94	88.2	0.78	32	CTF Fibers	NO	NO	YES	Rectangle	2434	898	1
924	SYN-sa stroma pancreas 2000 - 33	ROI48	47	0.12	32	CTF Fibers	NO	NO	YES	Rectangle	1154	1922	1
925	SYN-sa stroma pancreas 2000 - 33	ROI49	158.9	0.34	44	CTF Fibers	NO	NO	YES	Rectangle	1154	2178	1
926	SYN-sa stroma pancreas 2000 - 33	ROI73	47.7	0.65	18	CTF Fibers	NO	NO	YES	Rectangle	1922	642	1
927	SYN-sa stroma pancreas 2000 - 33	ROI87	157.4	0.43	42	CTF Fibers	NO	NO	YES	Rectangle	2178	1666	1
928	SYN-sa stroma pancreas 2000 - 33	ROI37	114.4	0.33	55	CTF Fibers	NO	NO	YES	Rectangle	898	1666	1
929	SYN-sa stroma pancreas 2000 - 33	ROI58	50.2	0.22	63	CTF Fibers	NO	NO	YES	Rectangle	1410	1922	1
930	SYN-sa stroma pancreas 2000 - 33	ROI66	46.4	0.78	54	CTF Fibers	NO	NO	YES	Rectangle	1666	1410	1
931	SYN-sa stroma pancreas 2000 - 33	ROI68	51.9	0.48	45	CTF Fibers	NO	NO	YES	Rectangle	1666	1922	1
932	SYN-sa stroma pancreas 2000 - 33	ROI25	73.2	0.34	29	CTF Fibers	NO	NO	YES	Rectangle	642	1154	1
933	SYN-sa stroma pancreas 2000 - 33	ROI36	63.5	0.26	55	CTF Fibers	NO	NO	YES	Rectangle	898	1410	1
934	SYN-sa stroma pancreas 2000 - 33	ROI44	66.6	0.34	49	CTF Fibers	NO	NO	YES	Rectangle	1154	898	1
935	SYN-sa stroma pancreas 2000 - 33	ROI45	51.7	0.65	46	CTF Fibers	NO	NO	YES	Rectangle	1154	1154	1
936	SYN-sa stroma pancreas 2000 - 33	ROI75	32.9	0.56	61	CTF Fibers	NO	NO	YES	Rectangle	1922	1154	1
937	SYN-sa stroma pancreas 2000 - 33	ROI84	35.8	0.65	63	CTF Fibers	NO	NO	YES	Rectangle	2178	898	1
938	SYN-sa stroma pancreas 2000 - 33	ROI56	36.7	0.61	38	CTF Fibers	NO	NO	YES	Rectangle	1410	1410	1
939	SYN-sa stroma pancreas 2000 - 33	ROI57	38.3	0.61	57	CTF Fibers	NO	NO	YES	Rectangle	1410	1666	1
940	SYN-sa stroma pancreas 2000 - 33	ROI67	36.9	0.73	41	CTF Fibers	NO	NO	YES	Rectangle	1666	1666	1
941	SYN-sa stroma pancreas 2000 - 33	ROI76	17.6	0.62	52	CTF Fibers	NO	NO	YES	Rectangle	1922	1410	1
942	SYN-sa stroma pancreas 2000 - 33	ROI38	64.2	0.45	48	CTF Fibers	NO	NO	YES	Rectangle	898	1922	1
943	SYN-sa stroma pancreas 2000 - 33	ROI39	123.4	0.19	37	CTF Fibers	NO	NO	YES	Rectangle	898	2178	1
944	SYN-sa stroma pancreas 2000 - 33	ROI43	13.8	0.44	55	CTF Fibers	NO	NO	YES	Rectangle	1154	642	1
945	SYN-sa stroma pancreas 2000 - 33	ROI53	0.9	0.66	26	CTF Fibers	NO	NO	YES	Rectangle	1410	642	1
946	SYN-sa stroma pancreas 2000 - 33	ROI54	41.8	0.7	62	CTF Fibers	NO	NO	YES	Rectangle	1410	898	1
947	SYN-sa stroma pancreas 2000 - 33	ROI55	33.1	0.67	48	CTF Fibers	NO	NO	YES	Rectangle	1410	1154	1
948	SYN-sa stroma pancreas 2000 - 33	ROI63	9	0.6	31	CTF Fibers	NO	NO	YES	Rectangle	1666	642	1
949	SYN-sa stroma pancreas 2000 - 33	ROI64	25.6	0.5	53	CTF Fibers	NO	NO	YES	Rectangle	1666	898	1
950	SYN-sa stroma pancreas 2000 - 33	ROI65	40.5	0.67	61	CTF Fibers	NO	NO	YES	Rectangle	1666	1154	1
951	SYN-sa stroma pancreas 2000 - 33	ROI74	39.3	0.77	43	CTF Fibers	NO	NO	YES	Rectangle	1922	898	1
952	SYN-sa stroma pancreas 2000 - 33	ROI77	19.3	0.58	53	CTF Fibers	NO	NO	YES	Rectangle	1922	1666	1
953	SYN-sa stroma pancreas 2000 - 33	ROI79	21.1	0.73	36	CTF Fibers	NO	NO	YES	Rectangle	1922	2178	1
954	SYN-sa stroma pancreas 2000 - 33	ROI85	18.7	0.44	68	CTF Fibers	NO	NO	YES	Rectangle	2178	1154	1
955	SYN-sa stroma pancreas 2000 - 33	ROI86	165.4	0.21	66	CTF Fibers	NO	NO	YES	Rectangle	2178	1410	1
956	SYN-sa stroma pancreas 2000 - 33	ROI69	170.8	0.54	25	CTF Fibers	NO	NO	YES	Rectangle	1666	2178	1
957	SYN-sa stroma pancreas 2000 - 33	ROI23	29.7	0.43	51	CTF Fibers	NO	NO	YES	Rectangle	642	642	1
958	SYN-sa stroma pancreas 2000 - 33	ROI24	38.2	0.42	41	CTF Fibers	NO	NO	YES	Rectangle	642	898	1
959	SYN-sa stroma pancreas 2000 - 33	ROI33	41.3	0.64	59	CTF Fibers	NO	NO	YES	Rectangle	898	642	1
960	SYN-sa stroma pancreas 2000 - 33	ROI34	50.3	0.44	61	CTF Fibers	NO	NO	YES	Rectangle	898	898	1
961	SYN-sa stroma pancreas 2000 - 33	ROI35	48.2	0.44	59	CTF Fibers	NO	NO	YES	Rectangle	898	1154	1
962	SYN-sa stroma pancreas 2000 - 33	ROI42	40.6	0.66	43	CTF Fibers	NO	NO	YES	Rectangle	1154	386	1
963	SYN-sa stroma pancreas 2000 - 33	ROI46	46.8	0.73	39	CTF Fibers	NO	NO	YES	Rectangle	1154	1410	1
964	SYN-sa stroma pancreas 2000 - 33	ROI47	44.1	0.65	43	CTF Fibers	NO	NO	YES	Rectangle	1154	1666	1
965	SYN-sa stroma pancreas 2000 - 33	ROI14	15.6	0.74	19	CTF Fibers	NO	NO	YES	Rectangle	386	898	1
966	SYN-sa stroma pancreas 2000 - 33	ROI15	12.6	0.34	19	CTF Fibers	NO	NO	YES	Rectangle	386	1154	1
967	SYN-sa stroma pancreas 2000 - 33	ROI16	106.3	0.28	31	CTF Fibers	NO	NO	YES	Rectangle	386	1410	1
968	SYN-sa stroma pancreas 2000 - 33	ROI17	108.9	0.34	29	CTF Fibers	NO	NO	YES	Rectangle	386	1666	1
969	SYN-sa stroma pancreas 2000 - 33	ROI26	161.2	0.09	59	CTF Fibers	NO	NO	YES	Rectangle	642	1410	1
970	SYN-sa stroma pancreas 2000 - 33	ROI27	167.6	0.11	44	CTF Fibers	NO	NO	YES	Rectangle	642	1666	1
971	SYN-sa stroma pancreas 2000 - 33	ROI32	37.7	0.38	43	CTF Fibers	NO	NO	YES	Rectangle	898	386	1
972	SYN-sa stroma pancreas 2000 - 33	ROI50	160.3	0.1	28	CTF Fibers	NO	NO	YES	Rectangle	1154	2434	1
973	SYN-sa stroma pancreas 2000 - 33	ROI59	126.8	0.31	55	CTF Fibers	NO	NO	YES	Rectangle	1410	2178	1
974	SYN-sa stroma pancreas 2000 - 33	ROI60	36.1	0.29	27	CTF Fibers	NO	NO	YES	Rectangle	1410	2434	1
975	SYN-sa stroma pancreas 2000 - 33	ROI88	53	0.4	39	CTF Fibers	NO	NO	YES	Rectangle	2178	1922	1
976	SYN-sa stroma pancreas 2000 - 33	ROI89	42.9	0.81	20	CTF Fibers	NO	NO	YES	Rectangle	2178	2178	1
977	SYN-sa stroma pancreas 2000 - 33	ROI97	97.4	0.5	31	CTF Fibers	NO	NO	YES	Rectangle	2434	1666	1
978	SYN-sa stroma pancreas 2000 - 34	ROI73	102.2	0.08	37	CTF Fibers	NO	NO	YES	Rectangle	1922	642	1
979	SYN-sa stroma pancreas 2000 - 34	ROI87	158.1	0.27	40	CTF Fibers	NO	NO	YES	Rectangle	2178	1666	1
980	SYN-sa stroma pancreas 2000 - 34	ROI58	169.9	0.55	28	CTF Fibers	NO	NO	YES	Rectangle	1410	1922	1
981	SYN-sa stroma pancreas 2000 - 34	ROI66	66.4	0.45	72	CTF Fibers	NO	NO	YES	Rectangle	1666	1410	1
982	SYN-sa stroma pancreas 2000 - 34	ROI68	148.7	0.72	64	CTF Fibers	NO	NO	YES	Rectangle	1666	1922	1
983	SYN-sa stroma pancreas 2000 - 34	ROI25	51.4	0.43	57	CTF Fibers	NO	NO	YES	Rectangle	642	1154	1
984	SYN-sa stroma pancreas 2000 - 34	ROI44	135.5	0.42	52	CTF Fibers	NO	NO	YES	Rectangle	1154	898	1
985	SYN-sa stroma pancreas 2000 - 34	ROI45	68.3	0.29	38	CTF Fibers	NO	NO	YES	Rectangle	1154	1154	1
986	SYN-sa stroma pancreas 2000 - 34	ROI75	145.8	0.25	60	CTF Fibers	NO	NO	YES	Rectangle	1922	1154	1
987	SYN-sa stroma pancreas 2000 - 34	ROI84	131.7	0.32	71	CTF Fibers	NO	NO	YES	Rectangle	2178	898	1
988	SYN-sa stroma pancreas 2000 - 34	ROI56	44.1	0.29	67	CTF Fibers	NO	NO	YES	Rectangle	1410	1410	1
989	SYN-sa stroma pancreas 2000 - 34	ROI57	156.6	0.49	64	CTF Fibers	NO	NO	YES	Rectangle	1410	1666	1
990	SYN-sa stroma pancreas 2000 - 34	ROI67	151.4	0.31	63	CTF Fibers	NO	NO	YES	Rectangle	1666	1666	1
991	SYN-sa stroma pancreas 2000 - 34	ROI76	4.7	0.49	36	CTF Fibers	NO	NO	YES	Rectangle	1922	1410	1
992	SYN-sa stroma pancreas 2000 - 34	ROI54	52.1	0.15	40	CTF Fibers	NO	NO	YES	Rectangle	1410	898	1
993	SYN-sa stroma pancreas 2000 - 34	ROI55	81.8	0.2	65	CTF Fibers	NO	NO	YES	Rectangle	1410	1154	1
994	SYN-sa stroma pancreas 2000 - 34	ROI63	54.2	0.3	49	CTF Fibers	NO	NO	YES	Rectangle	1666	642	1
995	SYN-sa stroma pancreas 2000 - 34	ROI64	67.4	0.6	54	CTF Fibers	NO	NO	YES	Rectangle	1666	898	1
996	SYN-sa stroma pancreas 2000 - 34	ROI65	52	0.43	56	CTF Fibers	NO	NO	YES	Rectangle	1666	1154	1
997	SYN-sa stroma pancreas 2000 - 34	ROI74	66.7	0.34	46	CTF Fibers	NO	NO	YES	Rectangle	1922	898	1
998	SYN-sa stroma pancreas 2000 - 34	ROI77	0.5	0.12	65	CTF Fibers	NO	NO	YES	Rectangle	1922	1666	1
999	SYN-sa stroma pancreas 2000 - 34	ROI79	146.4	0.4	29	CTF Fibers	NO	NO	YES	Rectangle	1922	2178	1
1000	SYN-sa stroma pancreas 2000 - 34	ROI85	138.3	0.25	65	CTF Fibers	NO	NO	YES	Rectangle	2178	1154	1
1001	SYN-sa stroma pancreas 2000 - 34	ROI86	179.2	0.23	44	CTF Fibers	NO	NO	YES	Rectangle	2178	1410	1
1002	SYN-sa stroma pancreas 2000 - 34	ROI69	90.7	0.33	60	CTF Fibers	NO	NO	YES	Rectangle	1666	2178	1
1003	SYN-sa stroma pancreas 2000 - 34	ROI23	62.4	0.64	68	CTF Fibers	NO	NO	YES	Rectangle	642	642	1
1004	SYN-sa stroma pancreas 2000 - 34	ROI24	53.1	0.58	56	CTF Fibers	NO	NO	YES	Rectangle	642	898	1
1005	SYN-sa stroma pancreas 2000 - 34	ROI33	77.4	0.43	78	CTF Fibers	NO	NO	YES	Rectangle	898	642	1
1006	SYN-sa stroma pancreas 2000 - 34	ROI34	80.8	0.47	58	CTF Fibers	NO	NO	YES	Rectangle	898	898	1
1007	SYN-sa stroma pancreas 2000 - 34	ROI42	71.3	0.43	80	CTF Fibers	NO	NO	YES	Rectangle	1154	386	1
1008	SYN-sa stroma pancreas 2000 - 34	ROI46	52.4	0.36	43	CTF Fibers	NO	NO	YES	Rectangle	1154	1410	1
1009	SYN-sa stroma pancreas 2000 - 34	ROI47	33.5	0.34	45	CTF Fibers	NO	NO	YES	Rectangle	1154	1666	1
1010	SYN-sa stroma pancreas 2000 - 34	ROI14	47.5	0.54	55	CTF Fibers	NO	NO	YES	Rectangle	386	898	1
1011	SYN-sa stroma pancreas 2000 - 34	ROI15	39.4	0.56	60	CTF Fibers	NO	NO	YES	Rectangle	386	1154	1
1012	SYN-sa stroma pancreas 2000 - 34	ROI16	42	0.49	59	CTF Fibers	NO	NO	YES	Rectangle	386	1410	1
1013	SYN-sa stroma pancreas 2000 - 34	ROI17	22	0.4	39	CTF Fibers	NO	NO	YES	Rectangle	386	1666	1
1014	SYN-sa stroma pancreas 2000 - 34	ROI27	33.2	0.64	44	CTF Fibers	NO	NO	YES	Rectangle	642	1666	1
1015	SYN-sa stroma pancreas 2000 - 34	ROI32	73.1	0.47	66	CTF Fibers	NO	NO	YES	Rectangle	898	386	1
1016	SYN-sa stroma pancreas 2000 - 34	ROI50	154.4	0.5	25	CTF Fibers	NO	NO	YES	Rectangle	1154	2434	1
1017	SYN-sa stroma pancreas 2000 - 34	ROI88	8.1	0.29	51	CTF Fibers	NO	NO	YES	Rectangle	2178	1922	1
1018	SYN-sa stroma pancreas 2000 - 34	ROI13	66.1	0.47	55	CTF Fibers	NO	NO	YES	Rectangle	386	642	1
1019	SYN-sa stroma pancreas 2000 - 34	ROI22	71.6	0.4	39	CTF Fibers	NO	NO	YES	Rectangle	642	386	1
1020	SYN-sa stroma pancreas 2000 - 34	ROI28	37.2	0.5	31	CTF Fibers	NO	NO	YES	Rectangle	642	1922	1
1021	SYN-sa stroma pancreas 2000 - 34	ROI52	42.6	0.16	59	CTF Fibers	NO	NO	YES	Rectangle	1410	386	1
1022	SYN-sa stroma pancreas 2000 - 34	ROI62	73.1	0.28	38	CTF Fibers	NO	NO	YES	Rectangle	1666	386	1
1023	SYN-sa stroma pancreas 2000 - 34	ROI78	141.6	0.73	68	CTF Fibers	NO	NO	YES	Rectangle	1922	1922	1
1024	SYN-sa stroma pancreas 2000 - 34	ROI83	118.9	0.28	31	CTF Fibers	NO	NO	YES	Rectangle	2178	642	1
1025	SYN-sa stroma pancreas 2000 - 34	ROI95	151	0.36	35	CTF Fibers	NO	NO	YES	Rectangle	2434	1154	1
1026	SYN-sa stroma pancreas 2000 - 35	ROI73	84.4	0.42	31	CTF Fibers	NO	NO	YES	Rectangle	1922	642	1
1027	SYN-sa stroma pancreas 2000 - 35	ROI87	89.6	0.64	63	CTF Fibers	NO	NO	YES	Rectangle	2178	1666	1
1028	SYN-sa stroma pancreas 2000 - 35	ROI58	76.6	0.63	57	CTF Fibers	NO	NO	YES	Rectangle	1410	1922	1
1029	SYN-sa stroma pancreas 2000 - 35	ROI66	98.4	0.56	52	CTF Fibers	NO	NO	YES	Rectangle	1666	1410	1
1030	SYN-sa stroma pancreas 2000 - 35	ROI68	91.1	0.65	50	CTF Fibers	NO	NO	YES	Rectangle	1666	1922	1
1031	SYN-sa stroma pancreas 2000 - 35	ROI25	81.8	0.36	56	CTF Fibers	NO	NO	YES	Rectangle	642	1154	1
1032	SYN-sa stroma pancreas 2000 - 35	ROI44	158.3	0.18	76	CTF Fibers	NO	NO	YES	Rectangle	1154	898	1
1033	SYN-sa stroma pancreas 2000 - 35	ROI45	59.5	0.07	60	CTF Fibers	NO	NO	YES	Rectangle	1154	1154	1
1034	SYN-sa stroma pancreas 2000 - 35	ROI75	106.5	0.6	58	CTF Fibers	NO	NO	YES	Rectangle	1922	1154	1
1035	SYN-sa stroma pancreas 2000 - 35	ROI84	112.4	0.7	49	CTF Fibers	NO	NO	YES	Rectangle	2178	898	1
1036	SYN-sa stroma pancreas 2000 - 35	ROI56	66	0.46	64	CTF Fibers	NO	NO	YES	Rectangle	1410	1410	1
1037	SYN-sa stroma pancreas 2000 - 35	ROI57	74.2	0.76	59	CTF Fibers	NO	NO	YES	Rectangle	1410	1666	1
1038	SYN-sa stroma pancreas 2000 - 35	ROI67	92.6	0.64	50	CTF Fibers	NO	NO	YES	Rectangle	1666	1666	1
1039	SYN-sa stroma pancreas 2000 - 35	ROI76	124.7	0.32	61	CTF Fibers	NO	NO	YES	Rectangle	1922	1410	1
1040	SYN-sa stroma pancreas 2000 - 35	ROI54	62.6	0.56	61	CTF Fibers	NO	NO	YES	Rectangle	1410	898	1
1041	SYN-sa stroma pancreas 2000 - 35	ROI55	64.2	0.62	59	CTF Fibers	NO	NO	YES	Rectangle	1410	1154	1
1042	SYN-sa stroma pancreas 2000 - 35	ROI63	62.9	0.45	65	CTF Fibers	NO	NO	YES	Rectangle	1666	642	1
1043	SYN-sa stroma pancreas 2000 - 35	ROI64	79.4	0.58	64	CTF Fibers	NO	NO	YES	Rectangle	1666	898	1
1044	SYN-sa stroma pancreas 2000 - 35	ROI65	88.8	0.5	59	CTF Fibers	NO	NO	YES	Rectangle	1666	1154	1
1045	SYN-sa stroma pancreas 2000 - 35	ROI74	98.3	0.75	41	CTF Fibers	NO	NO	YES	Rectangle	1922	898	1
1046	SYN-sa stroma pancreas 2000 - 35	ROI77	88.1	0.33	68	CTF Fibers	NO	NO	YES	Rectangle	1922	1666	1
1047	SYN-sa stroma pancreas 2000 - 35	ROI79	96.6	0.66	48	CTF Fibers	NO	NO	YES	Rectangle	1922	2178	1
1048	SYN-sa stroma pancreas 2000 - 35	ROI85	103.3	0.49	68	CTF Fibers	NO	NO	YES	Rectangle	2178	1154	1
1049	SYN-sa stroma pancreas 2000 - 35	ROI86	105.7	0.4	71	CTF Fibers	NO	NO	YES	Rectangle	2178	1410	1
1050	SYN-sa stroma pancreas 2000 - 35	ROI69	77.9	0.67	44	CTF Fibers	NO	NO	YES	Rectangle	1666	2178	1
1051	SYN-sa stroma pancreas 2000 - 35	ROI24	179.1	0.08	62	CTF Fibers	NO	NO	YES	Rectangle	642	898	1
1052	SYN-sa stroma pancreas 2000 - 35	ROI33	170.5	0.44	32	CTF Fibers	NO	NO	YES	Rectangle	898	642	1
1053	SYN-sa stroma pancreas 2000 - 35	ROI34	163.4	0.13	68	CTF Fibers	NO	NO	YES	Rectangle	898	898	1
1054	SYN-sa stroma pancreas 2000 - 35	ROI42	13.1	0.46	44	CTF Fibers	NO	NO	YES	Rectangle	1154	386	1
1055	SYN-sa stroma pancreas 2000 - 35	ROI46	63	0.52	61	CTF Fibers	NO	NO	YES	Rectangle	1154	1410	1
1056	SYN-sa stroma pancreas 2000 - 35	ROI47	87.2	0.46	67	CTF Fibers	NO	NO	YES	Rectangle	1154	1666	1
1057	SYN-sa stroma pancreas 2000 - 35	ROI14	141.3	0.35	39	CTF Fibers	NO	NO	YES	Rectangle	386	898	1
1058	SYN-sa stroma pancreas 2000 - 35	ROI15	105.3	0.53	40	CTF Fibers	NO	NO	YES	Rectangle	386	1154	1
1059	SYN-sa stroma pancreas 2000 - 35	ROI16	102.8	0.32	32	CTF Fibers	NO	NO	YES	Rectangle	386	1410	1
1060	SYN-sa stroma pancreas 2000 - 35	ROI17	154.6	0.18	63	CTF Fibers	NO	NO	YES	Rectangle	386	1666	1
1061	SYN-sa stroma pancreas 2000 - 35	ROI27	34.8	0.42	54	CTF Fibers	NO	NO	YES	Rectangle	642	1666	1
1062	SYN-sa stroma pancreas 2000 - 35	ROI32	160.3	0.63	45	CTF Fibers	NO	NO	YES	Rectangle	898	386	1
1063	SYN-sa stroma pancreas 2000 - 35	ROI50	13	0.46	28	CTF Fibers	NO	NO	YES	Rectangle	1154	2434	1
1064	SYN-sa stroma pancreas 2000 - 35	ROI88	53.1	0.73	65	CTF Fibers	NO	NO	YES	Rectangle	2178	1922	1
1065	SYN-sa stroma pancreas 2000 - 35	ROI28	54.7	0.51	57	CTF Fibers	NO	NO	YES	Rectangle	642	1922	1
1066	SYN-sa stroma pancreas 2000 - 35	ROI52	39.5	0.14	46	CTF Fibers	NO	NO	YES	Rectangle	1410	386	1
1067	SYN-sa stroma pancreas 2000 - 35	ROI78	82.1	0.44	60	CTF Fibers	NO	NO	YES	Rectangle	1922	1922	1
1068	SYN-sa stroma pancreas 2000 - 35	ROI95	104.7	0.62	42	CTF Fibers	NO	NO	YES	Rectangle	2434	1154	1
1069	SYN-sa stroma pancreas 2000 - 35	ROI5	95.3	0.55	34	CTF Fibers	NO	NO	YES	Rectangle	130	1154	1
1070	SYN-sa stroma pancreas 2000 - 35	ROI6	133.9	0.53	50	CTF Fibers	NO	NO	YES	Rectangle	130	1410	1
1071	SYN-sa stroma pancreas 2000 - 35	ROI18	74.8	0.31	54	CTF Fibers	NO	NO	YES	Rectangle	386	1922	1
1072	SYN-sa stroma pancreas 2000 - 35	ROI26	69.9	0.45	61	CTF Fibers	NO	NO	YES	Rectangle	642	1410	1
1073	SYN-sa stroma pancreas 2000 - 35	ROI29	172.9	0.21	27	CTF Fibers	NO	NO	YES	Rectangle	642	2178	1
1074	SYN-sa stroma pancreas 2000 - 35	ROI35	50.9	0.42	78	CTF Fibers	NO	NO	YES	Rectangle	898	1154	1
1075	SYN-sa stroma pancreas 2000 - 35	ROI36	48.2	0.7	64	CTF Fibers	NO	NO	YES	Rectangle	898	1410	1
1076	SYN-sa stroma pancreas 2000 - 35	ROI37	58.1	0.4	68	CTF Fibers	NO	NO	YES	Rectangle	898	1666	1
1077	SYN-sa stroma pancreas 2000 - 35	ROI38	72.4	0.33	47	CTF Fibers	NO	NO	YES	Rectangle	898	1922	1
1078	SYN-sa stroma pancreas 2000 - 35	ROI39	18.5	0.53	43	CTF Fibers	NO	NO	YES	Rectangle	898	2178	1
1079	SYN-sa stroma pancreas 2000 - 35	ROI43	12	0.47	38	CTF Fibers	NO	NO	YES	Rectangle	1154	642	1
1080	SYN-sa stroma pancreas 2000 - 35	ROI48	81.9	0.57	60	CTF Fibers	NO	NO	YES	Rectangle	1154	1922	1
1081	SYN-sa stroma pancreas 2000 - 35	ROI49	56.7	0.5	50	CTF Fibers	NO	NO	YES	Rectangle	1154	2178	1
1082	SYN-sa stroma pancreas 2000 - 35	ROI53	23.5	0.65	65	CTF Fibers	NO	NO	YES	Rectangle	1410	642	1
1083	SYN-sa stroma pancreas 2000 - 35	ROI59	74.2	0.68	47	CTF Fibers	NO	NO	YES	Rectangle	1410	2178	1
1084	SYN-sa stroma pancreas 2000 - 35	ROI60	100.3	0.05	24	CTF Fibers	NO	NO	YES	Rectangle	1410	2434	1
1085	SYN-sa stroma pancreas 2000 - 35	ROI96	100.8	0.61	48	CTF Fibers	NO	NO	YES	Rectangle	2434	1410	1
1086	SYN-sa stroma pancreas 2000 - 35	ROI97	95	0.74	36	CTF Fibers	NO	NO	YES	Rectangle	2434	1666	1
1087	SYN-sa stroma pancreas 2000 - 36	ROI73	137.4	0.57	62	CTF Fibers	NO	NO	YES	Rectangle	1922	642	1
1088	SYN-sa stroma pancreas 2000 - 36	ROI87	123.8	0.75	58	CTF Fibers	NO	NO	YES	Rectangle	2178	1666	1
1089	SYN-sa stroma pancreas 2000 - 36	ROI58	139.6	0.76	33	CTF Fibers	NO	NO	YES	Rectangle	1410	1922	1
1090	SYN-sa stroma pancreas 2000 - 36	ROI66	121.5	0.86	53	CTF Fibers	NO	NO	YES	Rectangle	1666	1410	1
1091	SYN-sa stroma pancreas 2000 - 36	ROI68	121.7	0.78	63	CTF Fibers	NO	NO	YES	Rectangle	1666	1922	1
1092	SYN-sa stroma pancreas 2000 - 36	ROI25	140.7	0.32	64	CTF Fibers	NO	NO	YES	Rectangle	642	1154	1
1093	SYN-sa stroma pancreas 2000 - 36	ROI44	139.1	0.8	62	CTF Fibers	NO	NO	YES	Rectangle	1154	898	1
1094	SYN-sa stroma pancreas 2000 - 36	ROI45	139.6	0.89	52	CTF Fibers	NO	NO	YES	Rectangle	1154	1154	1
1095	SYN-sa stroma pancreas 2000 - 36	ROI75	121.5	0.88	63	CTF Fibers	NO	NO	YES	Rectangle	1922	1154	1
1096	SYN-sa stroma pancreas 2000 - 36	ROI84	125.3	0.66	28	CTF Fibers	NO	NO	YES	Rectangle	2178	898	1
1097	SYN-sa stroma pancreas 2000 - 36	ROI56	139.2	0.83	63	CTF Fibers	NO	NO	YES	Rectangle	1410	1410	1
1098	SYN-sa stroma pancreas 2000 - 36	ROI57	136	0.85	36	CTF Fibers	NO	NO	YES	Rectangle	1410	1666	1
1099	SYN-sa stroma pancreas 2000 - 36	ROI67	117.5	0.8	68	CTF Fibers	NO	NO	YES	Rectangle	1666	1666	1
1100	SYN-sa stroma pancreas 2000 - 36	ROI76	123.9	0.82	70	CTF Fibers	NO	NO	YES	Rectangle	1922	1410	1
1101	SYN-sa stroma pancreas 2000 - 36	ROI54	129.8	0.72	69	CTF Fibers	NO	NO	YES	Rectangle	1410	898	1
1102	SYN-sa stroma pancreas 2000 - 36	ROI55	133.6	0.52	67	CTF Fibers	NO	NO	YES	Rectangle	1410	1154	1
1103	SYN-sa stroma pancreas 2000 - 36	ROI63	141.3	0.84	60	CTF Fibers	NO	NO	YES	Rectangle	1666	642	1
1104	SYN-sa stroma pancreas 2000 - 36	ROI64	137.7	0.84	62	CTF Fibers	NO	NO	YES	Rectangle	1666	898	1
1105	SYN-sa stroma pancreas 2000 - 36	ROI65	121.5	0.8	60	CTF Fibers	NO	NO	YES	Rectangle	1666	1154	1
1106	SYN-sa stroma pancreas 2000 - 36	ROI74	133.1	0.73	67	CTF Fibers	NO	NO	YES	Rectangle	1922	898	1
1107	SYN-sa stroma pancreas 2000 - 36	ROI77	120.1	0.8	61	CTF Fibers	NO	NO	YES	Rectangle	1922	1666	1
1108	SYN-sa stroma pancreas 2000 - 36	ROI85	124.9	0.81	62	CTF Fibers	NO	NO	YES	Rectangle	2178	1154	1
1109	SYN-sa stroma pancreas 2000 - 36	ROI86	123.1	0.79	66	CTF Fibers	NO	NO	YES	Rectangle	2178	1410	1
1110	SYN-sa stroma pancreas 2000 - 36	ROI69	120.2	0.39	53	CTF Fibers	NO	NO	YES	Rectangle	1666	2178	1
1111	SYN-sa stroma pancreas 2000 - 36	ROI24	138.9	0.43	55	CTF Fibers	NO	NO	YES	Rectangle	642	898	1
1112	SYN-sa stroma pancreas 2000 - 36	ROI33	140.3	0.68	59	CTF Fibers	NO	NO	YES	Rectangle	898	642	1
1113	SYN-sa stroma pancreas 2000 - 36	ROI34	157.4	0.5	53	CTF Fibers	NO	NO	YES	Rectangle	898	898	1
1114	SYN-sa stroma pancreas 2000 - 36	ROI42	115.7	0.33	52	CTF Fibers	NO	NO	YES	Rectangle	1154	386	1
1115	SYN-sa stroma pancreas 2000 - 36	ROI46	136.8	0.81	60	CTF Fibers	NO	NO	YES	Rectangle	1154	1410	1
1116	SYN-sa stroma pancreas 2000 - 36	ROI47	137.4	0.58	55	CTF Fibers	NO	NO	YES	Rectangle	1154	1666	1
1117	SYN-sa stroma pancreas 2000 - 36	ROI14	162.1	0.4	50	CTF Fibers	NO	NO	YES	Rectangle	386	898	1
1118	SYN-sa stroma pancreas 2000 - 36	ROI15	141.1	0.5	40	CTF Fibers	NO	NO	YES	Rectangle	386	1154	1
1119	SYN-sa stroma pancreas 2000 - 36	ROI16	165.3	0.42	25	CTF Fibers	NO	NO	YES	Rectangle	386	1410	1
1120	SYN-sa stroma pancreas 2000 - 36	ROI32	173.3	0.6	50	CTF Fibers	NO	NO	YES	Rectangle	898	386	1
1121	SYN-sa stroma pancreas 2000 - 36	ROI52	145	0.63	60	CTF Fibers	NO	NO	YES	Rectangle	1410	386	1
1122	SYN-sa stroma pancreas 2000 - 36	ROI78	121.5	0.74	65	CTF Fibers	NO	NO	YES	Rectangle	1922	1922	1
1123	SYN-sa stroma pancreas 2000 - 36	ROI26	153.8	0.29	44	CTF Fibers	NO	NO	YES	Rectangle	642	1410	1
1124	SYN-sa stroma pancreas 2000 - 36	ROI35	126.9	0.49	69	CTF Fibers	NO	NO	YES	Rectangle	898	1154	1
1125	SYN-sa stroma pancreas 2000 - 36	ROI36	131.6	0.56	71	CTF Fibers	NO	NO	YES	Rectangle	898	1410	1
1126	SYN-sa stroma pancreas 2000 - 36	ROI37	123.8	0.68	49	CTF Fibers	NO	NO	YES	Rectangle	898	1666	1
1127	SYN-sa stroma pancreas 2000 - 36	ROI38	113.1	0.47	31	CTF Fibers	NO	NO	YES	Rectangle	898	1922	1
1128	SYN-sa stroma pancreas 2000 - 36	ROI43	144.4	0.68	53	CTF Fibers	NO	NO	YES	Rectangle	1154	642	1
1129	SYN-sa stroma pancreas 2000 - 36	ROI48	124.5	0.81	55	CTF Fibers	NO	NO	YES	Rectangle	1154	1922	1
1130	SYN-sa stroma pancreas 2000 - 36	ROI49	130.4	0.47	27	CTF Fibers	NO	NO	YES	Rectangle	1154	2178	1
1131	SYN-sa stroma pancreas 2000 - 36	ROI53	148.4	0.74	66	CTF Fibers	NO	NO	YES	Rectangle	1410	642	1
1132	SYN-sa stroma pancreas 2000 - 36	ROI59	145.1	0.59	56	CTF Fibers	NO	NO	YES	Rectangle	1410	2178	1
1133	SYN-sa stroma pancreas 2000 - 36	ROI23	145.4	0.46	58	CTF Fibers	NO	NO	YES	Rectangle	642	642	1
1134	SYN-sa stroma pancreas 2000 - 36	ROI62	147.7	0.8	53	CTF Fibers	NO	NO	YES	Rectangle	1666	386	1
1135	SYN-sa stroma pancreas 2000 - 36	ROI72	145.1	0.81	32	CTF Fibers	NO	NO	YES	Rectangle	1922	386	1
1136	SYN-sa stroma pancreas 2000 - 37	ROI73	130.9	0.77	46	CTF Fibers	NO	NO	YES	Rectangle	1922	642	1
1137	SYN-sa stroma pancreas 2000 - 37	ROI87	114.6	0.71	52	CTF Fibers	NO	NO	YES	Rectangle	2178	1666	1
1138	SYN-sa stroma pancreas 2000 - 37	ROI58	68.2	0.27	40	CTF Fibers	NO	NO	YES	Rectangle	1410	1922	1
1139	SYN-sa stroma pancreas 2000 - 37	ROI66	123	0.88	48	CTF Fibers	NO	NO	YES	Rectangle	1666	1410	1
1140	SYN-sa stroma pancreas 2000 - 37	ROI68	120.7	0.59	32	CTF Fibers	NO	NO	YES	Rectangle	1666	1922	1
1141	SYN-sa stroma pancreas 2000 - 37	ROI25	149.4	0.31	31	CTF Fibers	NO	NO	YES	Rectangle	642	1154	1
1142	SYN-sa stroma pancreas 2000 - 37	ROI84	135.8	0.78	61	CTF Fibers	NO	NO	YES	Rectangle	2178	898	1
1143	SYN-sa stroma pancreas 2000 - 37	ROI56	126.1	0.87	37	CTF Fibers	NO	NO	YES	Rectangle	1410	1410	1
1144	SYN-sa stroma pancreas 2000 - 37	ROI57	152.5	0.6	60	CTF Fibers	NO	NO	YES	Rectangle	1410	1666	1
1145	SYN-sa stroma pancreas 2000 - 37	ROI67	127.5	0.9	47	CTF Fibers	NO	NO	YES	Rectangle	1666	1666	1
1146	SYN-sa stroma pancreas 2000 - 37	ROI76	120.8	0.85	44	CTF Fibers	NO	NO	YES	Rectangle	1922	1410	1
1147	SYN-sa stroma pancreas 2000 - 37	ROI54	129	0.92	37	CTF Fibers	NO	NO	YES	Rectangle	1410	898	1
1148	SYN-sa stroma pancreas 2000 - 37	ROI55	130.6	0.86	56	CTF Fibers	NO	NO	YES	Rectangle	1410	1154	1
1149	SYN-sa stroma pancreas 2000 - 37	ROI63	117.4	0.87	24	CTF Fibers	NO	NO	YES	Rectangle	1666	642	1
1150	SYN-sa stroma pancreas 2000 - 37	ROI64	128.9	0.63	33	CTF Fibers	NO	NO	YES	Rectangle	1666	898	1
1151	SYN-sa stroma pancreas 2000 - 37	ROI65	126.4	0.73	57	CTF Fibers	NO	NO	YES	Rectangle	1666	1154	1
1152	SYN-sa stroma pancreas 2000 - 37	ROI74	152.5	0.76	47	CTF Fibers	NO	NO	YES	Rectangle	1922	898	1
1153	SYN-sa stroma pancreas 2000 - 37	ROI77	120.3	0.77	55	CTF Fibers	NO	NO	YES	Rectangle	1922	1666	1
1154	SYN-sa stroma pancreas 2000 - 37	ROI85	134.3	0.51	63	CTF Fibers	NO	NO	YES	Rectangle	2178	1154	1
1155	SYN-sa stroma pancreas 2000 - 37	ROI86	124.6	0.89	50	CTF Fibers	NO	NO	YES	Rectangle	2178	1410	1
1156	SYN-sa stroma pancreas 2000 - 37	ROI24	144.1	0.75	42	CTF Fibers	NO	NO	YES	Rectangle	642	898	1
1157	SYN-sa stroma pancreas 2000 - 37	ROI33	136.6	0.88	31	CTF Fibers	NO	NO	YES	Rectangle	898	642	1
1158	SYN-sa stroma pancreas 2000 - 37	ROI34	139.2	0.83	38	CTF Fibers	NO	NO	YES	Rectangle	898	898	1
1159	SYN-sa stroma pancreas 2000 - 37	ROI46	136	0.78	44	CTF Fibers	NO	NO	YES	Rectangle	1154	1410	1
1160	SYN-sa stroma pancreas 2000 - 37	ROI47	142.4	0.47	61	CTF Fibers	NO	NO	YES	Rectangle	1154	1666	1
1161	SYN-sa stroma pancreas 2000 - 37	ROI14	174.4	0.72	43	CTF Fibers	NO	NO	YES	Rectangle	386	898	1
1162	SYN-sa stroma pancreas 2000 - 37	ROI15	173.9	0.4	60	CTF Fibers	NO	NO	YES	Rectangle	386	1154	1
1163	SYN-sa stroma pancreas 2000 - 37	ROI16	10	0.53	60	CTF Fibers	NO	NO	YES	Rectangle	386	1410	1
1164	SYN-sa stroma pancreas 2000 - 37	ROI78	129.8	0.76	64	CTF Fibers	NO	NO	YES	Rectangle	1922	1922	1
1165	SYN-sa stroma pancreas 2000 - 37	ROI35	147.8	0.82	34	CTF Fibers	NO	NO	YES	Rectangle	898	1154	1
1166	SYN-sa stroma pancreas 2000 - 37	ROI36	140.5	0.86	51	CTF Fibers	NO	NO	YES	Rectangle	898	1410	1
1167	SYN-sa stroma pancreas 2000 - 37	ROI37	178.8	0.36	71	CTF Fibers	NO	NO	YES	Rectangle	898	1666	1
1168	SYN-sa stroma pancreas 2000 - 37	ROI38	5.1	0.87	40	CTF Fibers	NO	NO	YES	Rectangle	898	1922	1
1169	SYN-sa stroma pancreas 2000 - 37	ROI43	127.2	0.96	24	CTF Fibers	NO	NO	YES	Rectangle	1154	642	1
1170	SYN-sa stroma pancreas 2000 - 37	ROI48	27.7	0.69	41	CTF Fibers	NO	NO	YES	Rectangle	1154	1922	1
1171	SYN-sa stroma pancreas 2000 - 37	ROI49	164.6	0.48	46	CTF Fibers	NO	NO	YES	Rectangle	1154	2178	1
1172	SYN-sa stroma pancreas 2000 - 37	ROI62	114	0.65	36	CTF Fibers	NO	NO	YES	Rectangle	1666	386	1
1173	SYN-sa stroma pancreas 2000 - 37	ROI17	162.3	0.63	33	CTF Fibers	NO	NO	YES	Rectangle	386	1666	1
1174	SYN-sa stroma pancreas 2000 - 37	ROI27	168.4	0.52	59	CTF Fibers	NO	NO	YES	Rectangle	642	1666	1
1175	SYN-sa stroma pancreas 2000 - 37	ROI28	172.6	0.72	36	CTF Fibers	NO	NO	YES	Rectangle	642	1922	1
1176	SYN-sa stroma pancreas 2000 - 37	ROI29	11.1	0.74	36	CTF Fibers	NO	NO	YES	Rectangle	642	2178	1
1177	SYN-sa stroma pancreas 2000 - 37	ROI39	2.5	0.84	33	CTF Fibers	NO	NO	YES	Rectangle	898	2178	1
1178	SYN-sa stroma pancreas 2000 - 37	ROI83	144.6	0.79	37	CTF Fibers	NO	NO	YES	Rectangle	2178	642	1
1179	SYN-sa stroma pancreas 2000 - 37	ROI95	75.9	0.42	34	CTF Fibers	NO	NO	YES	Rectangle	2434	1154	1
1180	SYN-sa stroma pancreas 2000 - 38	ROI87	71.6	0.59	51	CTF Fibers	NO	NO	YES	Rectangle	2178	1666	1
1181	SYN-sa stroma pancreas 2000 - 38	ROI58	10.5	0.18	55	CTF Fibers	NO	NO	YES	Rectangle	1410	1922	1
1182	SYN-sa stroma pancreas 2000 - 38	ROI66	43.1	0.62	61	CTF Fibers	NO	NO	YES	Rectangle	1666	1410	1
1183	SYN-sa stroma pancreas 2000 - 38	ROI68	175.2	0.13	56	CTF Fibers	NO	NO	YES	Rectangle	1666	1922	1
1184	SYN-sa stroma pancreas 2000 - 38	ROI25	178.4	0.51	48	CTF Fibers	NO	NO	YES	Rectangle	642	1154	1
1185	SYN-sa stroma pancreas 2000 - 38	ROI84	46.2	0.71	26	CTF Fibers	NO	NO	YES	Rectangle	2178	898	1
1186	SYN-sa stroma pancreas 2000 - 38	ROI56	173.1	0.61	42	CTF Fibers	NO	NO	YES	Rectangle	1410	1410	1
1187	SYN-sa stroma pancreas 2000 - 38	ROI57	53.4	0.23	44	CTF Fibers	NO	NO	YES	Rectangle	1410	1666	1
1188	SYN-sa stroma pancreas 2000 - 38	ROI67	52	0.29	73	CTF Fibers	NO	NO	YES	Rectangle	1666	1666	1
1189	SYN-sa stroma pancreas 2000 - 38	ROI76	0.6	0.15	70	CTF Fibers	NO	NO	YES	Rectangle	1922	1410	1
1190	SYN-sa stroma pancreas 2000 - 38	ROI54	55.3	0.61	50	CTF Fibers	NO	NO	YES	Rectangle	1410	898	1
1191	SYN-sa stroma pancreas 2000 - 38	ROI55	30	0.77	27	CTF Fibers	NO	NO	YES	Rectangle	1410	1154	1
1192	SYN-sa stroma pancreas 2000 - 38	ROI63	54.3	0.84	43	CTF Fibers	NO	NO	YES	Rectangle	1666	642	1
1193	SYN-sa stroma pancreas 2000 - 38	ROI64	41.9	0.76	42	CTF Fibers	NO	NO	YES	Rectangle	1666	898	1
1194	SYN-sa stroma pancreas 2000 - 38	ROI65	45.7	0.73	17	CTF Fibers	NO	NO	YES	Rectangle	1666	1154	1
1195	SYN-sa stroma pancreas 2000 - 38	ROI74	33.7	0.9	40	CTF Fibers	NO	NO	YES	Rectangle	1922	898	1
1196	SYN-sa stroma pancreas 2000 - 38	ROI77	90	0.28	64	CTF Fibers	NO	NO	YES	Rectangle	1922	1666	1
1197	SYN-sa stroma pancreas 2000 - 38	ROI85	53.6	0.53	57	CTF Fibers	NO	NO	YES	Rectangle	2178	1154	1
1198	SYN-sa stroma pancreas 2000 - 38	ROI86	127.3	0.48	57	CTF Fibers	NO	NO	YES	Rectangle	2178	1410	1
1199	SYN-sa stroma pancreas 2000 - 38	ROI24	31.7	0.49	68	CTF Fibers	NO	NO	YES	Rectangle	642	898	1
1200	SYN-sa stroma pancreas 2000 - 38	ROI33	39.7	0.78	59	CTF Fibers	NO	NO	YES	Rectangle	898	642	1
1201	SYN-sa stroma pancreas 2000 - 38	ROI34	57.9	0.42	54	CTF Fibers	NO	NO	YES	Rectangle	898	898	1
1202	SYN-sa stroma pancreas 2000 - 38	ROI46	2.4	0.61	43	CTF Fibers	NO	NO	YES	Rectangle	1154	1410	1
1203	SYN-sa stroma pancreas 2000 - 38	ROI47	112.3	0.18	51	CTF Fibers	NO	NO	YES	Rectangle	1154	1666	1
1204	SYN-sa stroma pancreas 2000 - 38	ROI14	25.9	0.64	57	CTF Fibers	NO	NO	YES	Rectangle	386	898	1
1205	SYN-sa stroma pancreas 2000 - 38	ROI15	2.4	0.48	49	CTF Fibers	NO	NO	YES	Rectangle	386	1154	1
1206	SYN-sa stroma pancreas 2000 - 38	ROI16	150.3	0.68	37	CTF Fibers	NO	NO	YES	Rectangle	386	1410	1
1207	SYN-sa stroma pancreas 2000 - 38	ROI78	143.9	0.5	71	CTF Fibers	NO	NO	YES	Rectangle	1922	1922	1
1208	SYN-sa stroma pancreas 2000 - 38	ROI35	165.8	0.36	43	CTF Fibers	NO	NO	YES	Rectangle	898	1154	1
1209	SYN-sa stroma pancreas 2000 - 38	ROI36	3.8	0.61	29	CTF Fibers	NO	NO	YES	Rectangle	898	1410	1
1210	SYN-sa stroma pancreas 2000 - 38	ROI37	163.9	0.27	48	CTF Fibers	NO	NO	YES	Rectangle	898	1666	1
1211	SYN-sa stroma pancreas 2000 - 38	ROI43	54.4	0.74	64	CTF Fibers	NO	NO	YES	Rectangle	1154	642	1
1212	SYN-sa stroma pancreas 2000 - 38	ROI48	142.1	0.56	48	CTF Fibers	NO	NO	YES	Rectangle	1154	1922	1
1213	SYN-sa stroma pancreas 2000 - 38	ROI49	111.5	0.33	42	CTF Fibers	NO	NO	YES	Rectangle	1154	2178	1
1214	SYN-sa stroma pancreas 2000 - 38	ROI29	146.9	0.54	39	CTF Fibers	NO	NO	YES	Rectangle	642	2178	1
1215	SYN-sa stroma pancreas 2000 - 38	ROI39	135.3	0.52	49	CTF Fibers	NO	NO	YES	Rectangle	898	2178	1
1216	SYN-sa stroma pancreas 2000 - 38	ROI23	24.9	0.75	56	CTF Fibers	NO	NO	YES	Rectangle	642	642	1
1217	SYN-sa stroma pancreas 2000 - 38	ROI26	155.2	0.69	49	CTF Fibers	NO	NO	YES	Rectangle	642	1410	1
1218	SYN-sa stroma pancreas 2000 - 38	ROI32	31.1	0.83	36	CTF Fibers	NO	NO	YES	Rectangle	898	386	1
1219	SYN-sa stroma pancreas 2000 - 38	ROI41	42.3	0.69	49	CTF Fibers	NO	NO	YES	Rectangle	1154	130	1
1220	SYN-sa stroma pancreas 2000 - 38	ROI42	22.4	0.63	43	CTF Fibers	NO	NO	YES	Rectangle	1154	386	1
1221	SYN-sa stroma pancreas 2000 - 38	ROI44	60.3	0.55	43	CTF Fibers	NO	NO	YES	Rectangle	1154	898	1
1222	SYN-sa stroma pancreas 2000 - 38	ROI45	177.6	0.51	49	CTF Fibers	NO	NO	YES	Rectangle	1154	1154	1
1223	SYN-sa stroma pancreas 2000 - 38	ROI50	139.3	0.36	51	CTF Fibers	NO	NO	YES	Rectangle	1154	2434	1
1224	SYN-sa stroma pancreas 2000 - 38	ROI51	19.4	0.28	34	CTF Fibers	NO	NO	YES	Rectangle	1410	130	1
1225	SYN-sa stroma pancreas 2000 - 38	ROI52	47.1	0.56	42	CTF Fibers	NO	NO	YES	Rectangle	1410	386	1
1226	SYN-sa stroma pancreas 2000 - 38	ROI59	126.3	0.27	52	CTF Fibers	NO	NO	YES	Rectangle	1410	2178	1
1227	SYN-sa stroma pancreas 2000 - 38	ROI69	89.7	0.16	73	CTF Fibers	NO	NO	YES	Rectangle	1666	2178	1
1228	SYN-sa stroma pancreas 2000 - 38	ROI75	45.7	0.71	69	CTF Fibers	NO	NO	YES	Rectangle	1922	1154	1
1229	SYN-sa stroma pancreas 2000 - 38	ROI79	137.5	0	37	CTF Fibers	NO	NO	YES	Rectangle	1922	2178	1
1230	SYN-sa stroma pancreas 2000 - 38	ROI88	64.2	0.26	61	CTF Fibers	NO	NO	YES	Rectangle	2178	1922	1
1231	SYN-sa stroma pancreas 2000 - 39	ROI87	120.9	0.11	56	CTF Fibers	NO	NO	YES	Rectangle	2178	1666	1
1232	SYN-sa stroma pancreas 2000 - 39	ROI58	116.4	0.53	61	CTF Fibers	NO	NO	YES	Rectangle	1410	1922	1
1233	SYN-sa stroma pancreas 2000 - 39	ROI66	29.8	0.01	49	CTF Fibers	NO	NO	YES	Rectangle	1666	1410	1
1234	SYN-sa stroma pancreas 2000 - 39	ROI68	131.4	0.43	61	CTF Fibers	NO	NO	YES	Rectangle	1666	1922	1
1235	SYN-sa stroma pancreas 2000 - 39	ROI25	127.4	0.5	56	CTF Fibers	NO	NO	YES	Rectangle	642	1154	1
1236	SYN-sa stroma pancreas 2000 - 39	ROI84	16.7	0.33	67	CTF Fibers	NO	NO	YES	Rectangle	2178	898	1
1237	SYN-sa stroma pancreas 2000 - 39	ROI56	155.2	0.23	44	CTF Fibers	NO	NO	YES	Rectangle	1410	1410	1
1238	SYN-sa stroma pancreas 2000 - 39	ROI57	151.9	0.41	32	CTF Fibers	NO	NO	YES	Rectangle	1410	1666	1
1239	SYN-sa stroma pancreas 2000 - 39	ROI67	73.8	0.11	55	CTF Fibers	NO	NO	YES	Rectangle	1666	1666	1
1240	SYN-sa stroma pancreas 2000 - 39	ROI76	49.6	0.19	55	CTF Fibers	NO	NO	YES	Rectangle	1922	1410	1
1241	SYN-sa stroma pancreas 2000 - 39	ROI55	6.1	0.12	45	CTF Fibers	NO	NO	YES	Rectangle	1410	1154	1
1242	SYN-sa stroma pancreas 2000 - 39	ROI63	147.1	0.33	67	CTF Fibers	NO	NO	YES	Rectangle	1666	642	1
1243	SYN-sa stroma pancreas 2000 - 39	ROI64	24	0.21	51	CTF Fibers	NO	NO	YES	Rectangle	1666	898	1
1244	SYN-sa stroma pancreas 2000 - 39	ROI65	21.4	0.1	60	CTF Fibers	NO	NO	YES	Rectangle	1666	1154	1
1245	SYN-sa stroma pancreas 2000 - 39	ROI74	12.1	0.32	47	CTF Fibers	NO	NO	YES	Rectangle	1922	898	1
1246	SYN-sa stroma pancreas 2000 - 39	ROI77	83.1	0.11	57	CTF Fibers	NO	NO	YES	Rectangle	1922	1666	1
1247	SYN-sa stroma pancreas 2000 - 39	ROI85	14.3	0.3	64	CTF Fibers	NO	NO	YES	Rectangle	2178	1154	1
1248	SYN-sa stroma pancreas 2000 - 39	ROI86	75.3	0.12	64	CTF Fibers	NO	NO	YES	Rectangle	2178	1410	1
1249	SYN-sa stroma pancreas 2000 - 39	ROI24	168.5	0.1	40	CTF Fibers	NO	NO	YES	Rectangle	642	898	1
1250	SYN-sa stroma pancreas 2000 - 39	ROI33	116.6	0.1	47	CTF Fibers	NO	NO	YES	Rectangle	898	642	1
1251	SYN-sa stroma pancreas 2000 - 39	ROI34	67.7	0.25	59	CTF Fibers	NO	NO	YES	Rectangle	898	898	1
1252	SYN-sa stroma pancreas 2000 - 39	ROI46	117.3	0.19	49	CTF Fibers	NO	NO	YES	Rectangle	1154	1410	1
1253	SYN-sa stroma pancreas 2000 - 39	ROI47	143.6	0.29	53	CTF Fibers	NO	NO	YES	Rectangle	1154	1666	1
1254	SYN-sa stroma pancreas 2000 - 39	ROI14	1.8	0.41	48	CTF Fibers	NO	NO	YES	Rectangle	386	898	1
1255	SYN-sa stroma pancreas 2000 - 39	ROI15	157.5	0.38	55	CTF Fibers	NO	NO	YES	Rectangle	386	1154	1
1256	SYN-sa stroma pancreas 2000 - 39	ROI16	149.3	0.61	59	CTF Fibers	NO	NO	YES	Rectangle	386	1410	1
1257	SYN-sa stroma pancreas 2000 - 39	ROI78	117.9	0.54	67	CTF Fibers	NO	NO	YES	Rectangle	1922	1922	1
1258	SYN-sa stroma pancreas 2000 - 39	ROI35	79.7	0.3	59	CTF Fibers	NO	NO	YES	Rectangle	898	1154	1
1259	SYN-sa stroma pancreas 2000 - 39	ROI36	127.4	0.2	46	CTF Fibers	NO	NO	YES	Rectangle	898	1410	1
1260	SYN-sa stroma pancreas 2000 - 39	ROI37	179.1	0.13	65	CTF Fibers	NO	NO	YES	Rectangle	898	1666	1
1261	SYN-sa stroma pancreas 2000 - 39	ROI43	87.4	0.31	26	CTF Fibers	NO	NO	YES	Rectangle	1154	642	1
1262	SYN-sa stroma pancreas 2000 - 39	ROI48	143	0.42	86	CTF Fibers	NO	NO	YES	Rectangle	1154	1922	1
1263	SYN-sa stroma pancreas 2000 - 39	ROI49	36.5	0.5	63	CTF Fibers	NO	NO	YES	Rectangle	1154	2178	1
1264	SYN-sa stroma pancreas 2000 - 39	ROI29	48.4	0.19	43	CTF Fibers	NO	NO	YES	Rectangle	642	2178	1
1265	SYN-sa stroma pancreas 2000 - 39	ROI39	46.9	0.32	75	CTF Fibers	NO	NO	YES	Rectangle	898	2178	1
1266	SYN-sa stroma pancreas 2000 - 39	ROI23	40.6	0.41	41	CTF Fibers	NO	NO	YES	Rectangle	642	642	1
1267	SYN-sa stroma pancreas 2000 - 39	ROI26	126.3	0.47	47	CTF Fibers	NO	NO	YES	Rectangle	642	1410	1
1268	SYN-sa stroma pancreas 2000 - 39	ROI41	12.1	0.34	31	CTF Fibers	NO	NO	YES	Rectangle	1154	130	1
1269	SYN-sa stroma pancreas 2000 - 39	ROI42	20.6	0.46	33	CTF Fibers	NO	NO	YES	Rectangle	1154	386	1
1270	SYN-sa stroma pancreas 2000 - 39	ROI44	151.9	0.18	49	CTF Fibers	NO	NO	YES	Rectangle	1154	898	1
1271	SYN-sa stroma pancreas 2000 - 39	ROI45	90.3	0.13	50	CTF Fibers	NO	NO	YES	Rectangle	1154	1154	1
1272	SYN-sa stroma pancreas 2000 - 39	ROI51	42.3	0.31	36	CTF Fibers	NO	NO	YES	Rectangle	1410	130	1
1273	SYN-sa stroma pancreas 2000 - 39	ROI52	98	0.45	39	CTF Fibers	NO	NO	YES	Rectangle	1410	386	1
1274	SYN-sa stroma pancreas 2000 - 39	ROI59	13.6	0.26	38	CTF Fibers	NO	NO	YES	Rectangle	1410	2178	1
1275	SYN-sa stroma pancreas 2000 - 39	ROI69	153.8	0.48	41	CTF Fibers	NO	NO	YES	Rectangle	1666	2178	1
1276	SYN-sa stroma pancreas 2000 - 39	ROI79	108	0.64	24	CTF Fibers	NO	NO	YES	Rectangle	1922	2178	1
1277	SYN-sa stroma pancreas 2000 - 39	ROI88	81	0.63	44	CTF Fibers	NO	NO	YES	Rectangle	2178	1922	1
1278	SYN-sa stroma pancreas 2000 - 39	ROI5	60.9	0.25	25	CTF Fibers	NO	NO	YES	Rectangle	130	1154	1
1279	SYN-sa stroma pancreas 2000 - 39	ROI17	139.6	0.79	65	CTF Fibers	NO	NO	YES	Rectangle	386	1666	1
1280	SYN-sa stroma pancreas 2000 - 39	ROI27	99.4	0.35	48	CTF Fibers	NO	NO	YES	Rectangle	642	1666	1
1281	SYN-sa stroma pancreas 2000 - 39	ROI28	99.7	0.54	64	CTF Fibers	NO	NO	YES	Rectangle	642	1922	1
1282	SYN-sa stroma pancreas 2000 - 39	ROI38	30.1	0.1	60	CTF Fibers	NO	NO	YES	Rectangle	898	1922	1
1283	SYN-sa stroma pancreas 2000 - 39	ROI72	53.4	0.11	19	CTF Fibers	NO	NO	YES	Rectangle	1922	386	1
1284	SYN-sa stroma pancreas 2000 - 39	ROI73	0.1	0.62	34	CTF Fibers	NO	NO	YES	Rectangle	1922	642	1
1285	SYN-sa stroma pancreas 2000 - 39	ROI83	34.3	0.3	51	CTF Fibers	NO	NO	YES	Rectangle	2178	642	1
1286	SYN-sa stroma pancreas 2000 - 39	ROI94	112.2	0.42	35	CTF Fibers	NO	NO	YES	Rectangle	2434	898	1
1287	SYN-sa stroma pancreas 2000 - 39	ROI95	134	0.31	35	CTF Fibers	NO	NO	YES	Rectangle	2434	1154	1
1288	SYN-sa stroma pancreas 2000 - 39	ROI96	138.4	0.17	45	CTF Fibers	NO	NO	YES	Rectangle	2434	1410	1
1289	SYN-sa stroma pancreas 2000 - 40	ROI58	148.9	0.55	53	CTF Fibers	NO	NO	YES	Rectangle	1410	1922	1
1290	SYN-sa stroma pancreas 2000 - 40	ROI66	5.3	0.37	55	CTF Fibers	NO	NO	YES	Rectangle	1666	1410	1
1291	SYN-sa stroma pancreas 2000 - 40	ROI68	152.1	0.63	59	CTF Fibers	NO	NO	YES	Rectangle	1666	1922	1
1292	SYN-sa stroma pancreas 2000 - 40	ROI56	1.2	0.56	59	CTF Fibers	NO	NO	YES	Rectangle	1410	1410	1
1293	SYN-sa stroma pancreas 2000 - 40	ROI57	130.5	0.62	66	CTF Fibers	NO	NO	YES	Rectangle	1410	1666	1
1294	SYN-sa stroma pancreas 2000 - 40	ROI67	139.4	0.46	62	CTF Fibers	NO	NO	YES	Rectangle	1666	1666	1
1295	SYN-sa stroma pancreas 2000 - 40	ROI76	160.9	0.47	62	CTF Fibers	NO	NO	YES	Rectangle	1922	1410	1
1296	SYN-sa stroma pancreas 2000 - 40	ROI55	178.2	0.76	57	CTF Fibers	NO	NO	YES	Rectangle	1410	1154	1
1297	SYN-sa stroma pancreas 2000 - 40	ROI64	1.4	0.49	49	CTF Fibers	NO	NO	YES	Rectangle	1666	898	1
1298	SYN-sa stroma pancreas 2000 - 40	ROI65	175.4	0.77	60	CTF Fibers	NO	NO	YES	Rectangle	1666	1154	1
1299	SYN-sa stroma pancreas 2000 - 40	ROI77	145.1	0.3	52	CTF Fibers	NO	NO	YES	Rectangle	1922	1666	1
1300	SYN-sa stroma pancreas 2000 - 40	ROI24	27.4	0.62	40	CTF Fibers	NO	NO	YES	Rectangle	642	898	1
1301	SYN-sa stroma pancreas 2000 - 40	ROI34	7.5	0.55	60	CTF Fibers	NO	NO	YES	Rectangle	898	898	1
1302	SYN-sa stroma pancreas 2000 - 40	ROI46	13.5	0.44	54	CTF Fibers	NO	NO	YES	Rectangle	1154	1410	1
1303	SYN-sa stroma pancreas 2000 - 40	ROI47	140.9	0.14	55	CTF Fibers	NO	NO	YES	Rectangle	1154	1666	1
1304	SYN-sa stroma pancreas 2000 - 40	ROI16	34.5	0.56	51	CTF Fibers	NO	NO	YES	Rectangle	386	1410	1
1305	SYN-sa stroma pancreas 2000 - 40	ROI35	176.2	0.67	60	CTF Fibers	NO	NO	YES	Rectangle	898	1154	1
1306	SYN-sa stroma pancreas 2000 - 40	ROI36	23.1	0.64	42	CTF Fibers	NO	NO	YES	Rectangle	898	1410	1
1307	SYN-sa stroma pancreas 2000 - 40	ROI37	25	0.43	51	CTF Fibers	NO	NO	YES	Rectangle	898	1666	1
1308	SYN-sa stroma pancreas 2000 - 40	ROI48	153.8	0.58	46	CTF Fibers	NO	NO	YES	Rectangle	1154	1922	1
1309	SYN-sa stroma pancreas 2000 - 40	ROI26	27.4	0.67	61	CTF Fibers	NO	NO	YES	Rectangle	642	1410	1
1310	SYN-sa stroma pancreas 2000 - 40	ROI45	4.9	0.62	67	CTF Fibers	NO	NO	YES	Rectangle	1154	1154	1
1311	SYN-sa stroma pancreas 2000 - 40	ROI27	48.6	0.35	65	CTF Fibers	NO	NO	YES	Rectangle	642	1666	1
1312	SYN-sa stroma pancreas 2000 - 40	ROI28	116.9	0.45	27	CTF Fibers	NO	NO	YES	Rectangle	642	1922	1
1313	SYN-sa stroma pancreas 2000 - 40	ROI38	150	0.3	40	CTF Fibers	NO	NO	YES	Rectangle	898	1922	1
1314	SYN-sa stroma pancreas 2000 - 40	ROI53	171.3	0.54	37	CTF Fibers	NO	NO	YES	Rectangle	1410	642	1
1315	SYN-sa stroma pancreas 2000 - 40	ROI54	9.9	0.32	55	CTF Fibers	NO	NO	YES	Rectangle	1410	898	1
1316	SYN-sa stroma pancreas 2000 - 40	ROI75	2.9	0.43	57	CTF Fibers	NO	NO	YES	Rectangle	1922	1154	1
1317	SYN-sa stroma pancreas 2000 - 40	ROI25	15.9	0.24	53	CTF Fibers	NO	NO	YES	Rectangle	642	1154	1
1318	SYN-sa stroma pancreas 2000 - 40	ROI43	7.1	0.41	52	CTF Fibers	NO	NO	YES	Rectangle	1154	642	1
1319	SYN-sa stroma pancreas 2000 - 40	ROI44	167.7	0.3	45	CTF Fibers	NO	NO	YES	Rectangle	1154	898	1
1320	SYN-sa stroma pancreas 2000 - 41	ROI58	129.9	0.24	32	CTF Fibers	NO	NO	YES	Rectangle	1410	1922	1
1321	SYN-sa stroma pancreas 2000 - 41	ROI55	21.2	0.4	27	CTF Fibers	NO	NO	YES	Rectangle	1410	1154	1
1322	SYN-sa stroma pancreas 2000 - 41	ROI64	155.5	0.25	71	CTF Fibers	NO	NO	YES	Rectangle	1666	898	1
1323	SYN-sa stroma pancreas 2000 - 41	ROI65	1.5	0.5	44	CTF Fibers	NO	NO	YES	Rectangle	1666	1154	1
1324	SYN-sa stroma pancreas 2000 - 41	ROI24	97.9	0.46	64	CTF Fibers	NO	NO	YES	Rectangle	642	898	1
1325	SYN-sa stroma pancreas 2000 - 41	ROI34	137	0.48	77	CTF Fibers	NO	NO	YES	Rectangle	898	898	1
1326	SYN-sa stroma pancreas 2000 - 41	ROI46	73	0.09	47	CTF Fibers	NO	NO	YES	Rectangle	1154	1410	1
1327	SYN-sa stroma pancreas 2000 - 41	ROI47	93	0.42	26	CTF Fibers	NO	NO	YES	Rectangle	1154	1666	1
1328	SYN-sa stroma pancreas 2000 - 41	ROI16	101	0.81	58	CTF Fibers	NO	NO	YES	Rectangle	386	1410	1
1329	SYN-sa stroma pancreas 2000 - 41	ROI35	100	0.29	73	CTF Fibers	NO	NO	YES	Rectangle	898	1154	1
1330	SYN-sa stroma pancreas 2000 - 41	ROI36	94.4	0.37	58	CTF Fibers	NO	NO	YES	Rectangle	898	1410	1
1331	SYN-sa stroma pancreas 2000 - 41	ROI37	104.9	0.67	49	CTF Fibers	NO	NO	YES	Rectangle	898	1666	1
1332	SYN-sa stroma pancreas 2000 - 41	ROI48	142.1	0.61	54	CTF Fibers	NO	NO	YES	Rectangle	1154	1922	1
1333	SYN-sa stroma pancreas 2000 - 41	ROI26	109	0.67	51	CTF Fibers	NO	NO	YES	Rectangle	642	1410	1
1334	SYN-sa stroma pancreas 2000 - 41	ROI45	24.5	0.44	59	CTF Fibers	NO	NO	YES	Rectangle	1154	1154	1
1335	SYN-sa stroma pancreas 2000 - 41	ROI27	109	0.88	41	CTF Fibers	NO	NO	YES	Rectangle	642	1666	1
1336	SYN-sa stroma pancreas 2000 - 41	ROI28	114.6	0.86	58	CTF Fibers	NO	NO	YES	Rectangle	642	1922	1
1337	SYN-sa stroma pancreas 2000 - 41	ROI38	118.7	0.86	58	CTF Fibers	NO	NO	YES	Rectangle	898	1922	1
1338	SYN-sa stroma pancreas 2000 - 41	ROI53	140.3	0.5	61	CTF Fibers	NO	NO	YES	Rectangle	1410	642	1
1339	SYN-sa stroma pancreas 2000 - 41	ROI54	147.1	0.26	61	CTF Fibers	NO	NO	YES	Rectangle	1410	898	1
1340	SYN-sa stroma pancreas 2000 - 41	ROI75	159.2	0.4	54	CTF Fibers	NO	NO	YES	Rectangle	1922	1154	1
1341	SYN-sa stroma pancreas 2000 - 41	ROI25	95.5	0.64	52	CTF Fibers	NO	NO	YES	Rectangle	642	1154	1
1342	SYN-sa stroma pancreas 2000 - 41	ROI43	146.8	0.51	71	CTF Fibers	NO	NO	YES	Rectangle	1154	642	1
1343	SYN-sa stroma pancreas 2000 - 41	ROI44	145.5	0.42	82	CTF Fibers	NO	NO	YES	Rectangle	1154	898	1
1344	SYN-sa stroma pancreas 2000 - 41	ROI5	145.9	0.42	22	CTF Fibers	NO	NO	YES	Rectangle	130	1154	1
1345	SYN-sa stroma pancreas 2000 - 41	ROI7	123.6	0.6	28	CTF Fibers	NO	NO	YES	Rectangle	130	1666	1
1346	SYN-sa stroma pancreas 2000 - 41	ROI14	112.1	0.67	49	CTF Fibers	NO	NO	YES	Rectangle	386	898	1
1347	SYN-sa stroma pancreas 2000 - 41	ROI15	113.8	0.84	49	CTF Fibers	NO	NO	YES	Rectangle	386	1154	1
1348	SYN-sa stroma pancreas 2000 - 41	ROI17	101.2	0.62	61	CTF Fibers	NO	NO	YES	Rectangle	386	1666	1
1349	SYN-sa stroma pancreas 2000 - 41	ROI18	120.4	0.69	51	CTF Fibers	NO	NO	YES	Rectangle	386	1922	1
1350	SYN-sa stroma pancreas 2000 - 41	ROI19	119.8	0.65	28	CTF Fibers	NO	NO	YES	Rectangle	386	2178	1
1351	SYN-sa stroma pancreas 2000 - 41	ROI23	128.7	0.43	38	CTF Fibers	NO	NO	YES	Rectangle	642	642	1
1352	SYN-sa stroma pancreas 2000 - 41	ROI29	113.8	0.69	53	CTF Fibers	NO	NO	YES	Rectangle	642	2178	1
1353	SYN-sa stroma pancreas 2000 - 41	ROI32	133.3	0.64	24	CTF Fibers	NO	NO	YES	Rectangle	898	386	1
1354	SYN-sa stroma pancreas 2000 - 41	ROI33	148.2	0.5	67	CTF Fibers	NO	NO	YES	Rectangle	898	642	1
1355	SYN-sa stroma pancreas 2000 - 41	ROI39	120.8	0.83	65	CTF Fibers	NO	NO	YES	Rectangle	898	2178	1
1356	SYN-sa stroma pancreas 2000 - 41	ROI40	115.7	0.77	25	CTF Fibers	NO	NO	YES	Rectangle	898	2434	1
1357	SYN-sa stroma pancreas 2000 - 41	ROI42	132.3	0.66	59	CTF Fibers	NO	NO	YES	Rectangle	1154	386	1
1358	SYN-sa stroma pancreas 2000 - 41	ROI49	112.4	0.63	67	CTF Fibers	NO	NO	YES	Rectangle	1154	2178	1
1359	SYN-sa stroma pancreas 2000 - 41	ROI50	115.1	0.62	40	CTF Fibers	NO	NO	YES	Rectangle	1154	2434	1
1360	SYN-sa stroma pancreas 2000 - 41	ROI59	147.6	0.29	50	CTF Fibers	NO	NO	YES	Rectangle	1410	2178	1
1361	SYN-sa stroma pancreas 2000 - 41	ROI60	78.6	0.21	66	CTF Fibers	NO	NO	YES	Rectangle	1410	2434	1
1362	SYN-sa stroma pancreas 2000 - 41	ROI61	110.7	0.15	29	CTF Fibers	NO	NO	YES	Rectangle	1666	130	1
1363	SYN-sa stroma pancreas 2000 - 41	ROI62	129.5	0.61	48	CTF Fibers	NO	NO	YES	Rectangle	1666	386	1
1364	SYN-sa stroma pancreas 2000 - 41	ROI63	153	0.16	69	CTF Fibers	NO	NO	YES	Rectangle	1666	642	1
1365	SYN-sa stroma pancreas 2000 - 41	ROI69	158.5	0.58	37	CTF Fibers	NO	NO	YES	Rectangle	1666	2178	1
1366	SYN-sa stroma pancreas 2000 - 41	ROI70	57.1	0.16	45	CTF Fibers	NO	NO	YES	Rectangle	1666	2434	1
1367	SYN-sa stroma pancreas 2000 - 41	ROI72	153.6	0.76	38	CTF Fibers	NO	NO	YES	Rectangle	1922	386	1
1368	SYN-sa stroma pancreas 2000 - 41	ROI73	154.9	0.69	47	CTF Fibers	NO	NO	YES	Rectangle	1922	642	1
1369	SYN-sa stroma pancreas 2000 - 41	ROI74	152.5	0.55	60	CTF Fibers	NO	NO	YES	Rectangle	1922	898	1
1370	SYN-sa stroma pancreas 2000 - 41	ROI79	0.2	0.34	51	CTF Fibers	NO	NO	YES	Rectangle	1922	2178	1
1371	SYN-sa stroma pancreas 2000 - 41	ROI83	132	0.29	53	CTF Fibers	NO	NO	YES	Rectangle	2178	642	1
1372	SYN-sa stroma pancreas 2000 - 41	ROI84	137.8	0.73	74	CTF Fibers	NO	NO	YES	Rectangle	2178	898	1
1373	SYN-sa stroma pancreas 2000 - 41	ROI85	135.7	0.65	59	CTF Fibers	NO	NO	YES	Rectangle	2178	1154	1
1374	SYN-sa stroma pancreas 2000 - 41	ROI94	125.1	0.64	30	CTF Fibers	NO	NO	YES	Rectangle	2434	898	1
1375	SYN-sa stroma pancreas 2000 - 41	ROI95	124	0.76	42	CTF Fibers	NO	NO	YES	Rectangle	2434	1154	1
1376	SYN-sa stroma pancreas 2000 - 41	ROI96	110.3	0.65	37	CTF Fibers	NO	NO	YES	Rectangle	2434	1410	1
1377	SYN-sa stroma pancreas 2000 - 42	ROI58	150	0.91	59	CTF Fibers	NO	NO	YES	Rectangle	1410	1922	1
1378	SYN-sa stroma pancreas 2000 - 42	ROI55	161.2	0.76	64	CTF Fibers	NO	NO	YES	Rectangle	1410	1154	1
1379	SYN-sa stroma pancreas 2000 - 42	ROI64	9.4	0.39	60	CTF Fibers	NO	NO	YES	Rectangle	1666	898	1
1380	SYN-sa stroma pancreas 2000 - 42	ROI65	179.5	0.56	61	CTF Fibers	NO	NO	YES	Rectangle	1666	1154	1
1381	SYN-sa stroma pancreas 2000 - 42	ROI24	162.9	0.63	66	CTF Fibers	NO	NO	YES	Rectangle	642	898	1
1382	SYN-sa stroma pancreas 2000 - 42	ROI34	149.1	0.76	75	CTF Fibers	NO	NO	YES	Rectangle	898	898	1
1383	SYN-sa stroma pancreas 2000 - 42	ROI46	145.9	0.58	69	CTF Fibers	NO	NO	YES	Rectangle	1154	1410	1
1384	SYN-sa stroma pancreas 2000 - 42	ROI47	155.7	0.57	56	CTF Fibers	NO	NO	YES	Rectangle	1154	1666	1
1385	SYN-sa stroma pancreas 2000 - 42	ROI16	155.4	0.43	55	CTF Fibers	NO	NO	YES	Rectangle	386	1410	1
1386	SYN-sa stroma pancreas 2000 - 42	ROI35	149.2	0.75	80	CTF Fibers	NO	NO	YES	Rectangle	898	1154	1
1387	SYN-sa stroma pancreas 2000 - 42	ROI36	154.5	0.44	77	CTF Fibers	NO	NO	YES	Rectangle	898	1410	1
1388	SYN-sa stroma pancreas 2000 - 42	ROI37	153.1	0.78	62	CTF Fibers	NO	NO	YES	Rectangle	898	1666	1
1389	SYN-sa stroma pancreas 2000 - 42	ROI48	152.1	0.9	48	CTF Fibers	NO	NO	YES	Rectangle	1154	1922	1
1390	SYN-sa stroma pancreas 2000 - 42	ROI26	147.8	0.7	76	CTF Fibers	NO	NO	YES	Rectangle	642	1410	1
1391	SYN-sa stroma pancreas 2000 - 42	ROI45	148.8	0.78	67	CTF Fibers	NO	NO	YES	Rectangle	1154	1154	1
1392	SYN-sa stroma pancreas 2000 - 42	ROI27	155.4	0.81	62	CTF Fibers	NO	NO	YES	Rectangle	642	1666	1
1393	SYN-sa stroma pancreas 2000 - 42	ROI28	152.4	0.84	59	CTF Fibers	NO	NO	YES	Rectangle	642	1922	1
1394	SYN-sa stroma pancreas 2000 - 42	ROI38	150.5	0.86	63	CTF Fibers	NO	NO	YES	Rectangle	898	1922	1
1395	SYN-sa stroma pancreas 2000 - 42	ROI53	137.5	0.6	66	CTF Fibers	NO	NO	YES	Rectangle	1410	642	1
1396	SYN-sa stroma pancreas 2000 - 42	ROI54	161.4	0.37	76	CTF Fibers	NO	NO	YES	Rectangle	1410	898	1
1397	SYN-sa stroma pancreas 2000 - 42	ROI75	170.2	0.57	76	CTF Fibers	NO	NO	YES	Rectangle	1922	1154	1
1398	SYN-sa stroma pancreas 2000 - 42	ROI25	148.4	0.77	66	CTF Fibers	NO	NO	YES	Rectangle	642	1154	1
1399	SYN-sa stroma pancreas 2000 - 42	ROI43	135.1	0.44	54	CTF Fibers	NO	NO	YES	Rectangle	1154	642	1
1400	SYN-sa stroma pancreas 2000 - 42	ROI44	146	0.77	71	CTF Fibers	NO	NO	YES	Rectangle	1154	898	1
1401	SYN-sa stroma pancreas 2000 - 42	ROI14	136.2	0.5	51	CTF Fibers	NO	NO	YES	Rectangle	386	898	1
1402	SYN-sa stroma pancreas 2000 - 42	ROI15	150.3	0.54	65	CTF Fibers	NO	NO	YES	Rectangle	386	1154	1
1403	SYN-sa stroma pancreas 2000 - 42	ROI17	10.9	0.33	48	CTF Fibers	NO	NO	YES	Rectangle	386	1666	1
1404	SYN-sa stroma pancreas 2000 - 42	ROI23	153.6	0.34	51	CTF Fibers	NO	NO	YES	Rectangle	642	642	1
1405	SYN-sa stroma pancreas 2000 - 42	ROI29	146.8	0.67	33	CTF Fibers	NO	NO	YES	Rectangle	642	2178	1
1406	SYN-sa stroma pancreas 2000 - 42	ROI32	144.2	0.49	70	CTF Fibers	NO	NO	YES	Rectangle	898	386	1
1407	SYN-sa stroma pancreas 2000 - 42	ROI33	139.5	0.45	70	CTF Fibers	NO	NO	YES	Rectangle	898	642	1
1408	SYN-sa stroma pancreas 2000 - 42	ROI39	145.9	0.75	66	CTF Fibers	NO	NO	YES	Rectangle	898	2178	1
1409	SYN-sa stroma pancreas 2000 - 42	ROI42	140.3	0.68	77	CTF Fibers	NO	NO	YES	Rectangle	1154	386	1
1410	SYN-sa stroma pancreas 2000 - 42	ROI49	150.7	0.84	61	CTF Fibers	NO	NO	YES	Rectangle	1154	2178	1
1411	SYN-sa stroma pancreas 2000 - 42	ROI50	145.5	0.82	43	CTF Fibers	NO	NO	YES	Rectangle	1154	2434	1
1412	SYN-sa stroma pancreas 2000 - 42	ROI59	157.4	0.82	61	CTF Fibers	NO	NO	YES	Rectangle	1410	2178	1
1413	SYN-sa stroma pancreas 2000 - 42	ROI60	153.3	0.83	42	CTF Fibers	NO	NO	YES	Rectangle	1410	2434	1
1414	SYN-sa stroma pancreas 2000 - 42	ROI61	132.5	0.61	41	CTF Fibers	NO	NO	YES	Rectangle	1666	130	1
1415	SYN-sa stroma pancreas 2000 - 42	ROI62	124.6	0.5	76	CTF Fibers	NO	NO	YES	Rectangle	1666	386	1
1416	SYN-sa stroma pancreas 2000 - 42	ROI63	121.7	0.52	48	CTF Fibers	NO	NO	YES	Rectangle	1666	642	1
1417	SYN-sa stroma pancreas 2000 - 42	ROI69	152.3	0.69	71	CTF Fibers	NO	NO	YES	Rectangle	1666	2178	1
1418	SYN-sa stroma pancreas 2000 - 42	ROI72	9.5	0.25	51	CTF Fibers	NO	NO	YES	Rectangle	1922	386	1
1419	SYN-sa stroma pancreas 2000 - 42	ROI73	150.2	0.49	68	CTF Fibers	NO	NO	YES	Rectangle	1922	642	1
1420	SYN-sa stroma pancreas 2000 - 42	ROI74	154	0.27	54	CTF Fibers	NO	NO	YES	Rectangle	1922	898	1
1421	SYN-sa stroma pancreas 2000 - 42	ROI79	161.9	0.49	45	CTF Fibers	NO	NO	YES	Rectangle	1922	2178	1
1422	SYN-sa stroma pancreas 2000 - 42	ROI83	145.8	0.39	59	CTF Fibers	NO	NO	YES	Rectangle	2178	642	1
1423	SYN-sa stroma pancreas 2000 - 42	ROI84	145.6	0.39	63	CTF Fibers	NO	NO	YES	Rectangle	2178	898	1
1424	SYN-sa stroma pancreas 2000 - 42	ROI85	144.1	0.43	51	CTF Fibers	NO	NO	YES	Rectangle	2178	1154	1
1425	SYN-sa stroma pancreas 2000 - 42	ROI95	130.4	0.2	26	CTF Fibers	NO	NO	YES	Rectangle	2434	1154	1
1426	SYN-sa stroma pancreas 2000 - 42	ROI13	174.5	0.16	30	CTF Fibers	NO	NO	YES	Rectangle	386	642	1
1427	SYN-sa stroma pancreas 2000 - 42	ROI22	32.4	0.11	27	CTF Fibers	NO	NO	YES	Rectangle	642	386	1
1428	SYN-sa stroma pancreas 2000 - 42	ROI51	148.1	0.28	39	CTF Fibers	NO	NO	YES	Rectangle	1410	130	1
1429	SYN-sa stroma pancreas 2000 - 42	ROI52	129.2	0.48	60	CTF Fibers	NO	NO	YES	Rectangle	1410	386	1
1430	SYN-sa stroma pancreas 2000 - 42	ROI56	159.6	0.65	60	CTF Fibers	NO	NO	YES	Rectangle	1410	1410	1
1431	SYN-sa stroma pancreas 2000 - 42	ROI57	160.5	0.64	57	CTF Fibers	NO	NO	YES	Rectangle	1410	1666	1
1432	SYN-sa stroma pancreas 2000 - 42	ROI66	175.1	0.63	51	CTF Fibers	NO	NO	YES	Rectangle	1666	1410	1
1433	SYN-sa stroma pancreas 2000 - 42	ROI67	164.4	0.84	52	CTF Fibers	NO	NO	YES	Rectangle	1666	1666	1
1434	SYN-sa stroma pancreas 2000 - 42	ROI68	147.4	0.79	66	CTF Fibers	NO	NO	YES	Rectangle	1666	1922	1
1435	SYN-sa stroma pancreas 2000 - 42	ROI76	167.5	0.77	58	CTF Fibers	NO	NO	YES	Rectangle	1922	1410	1
1436	SYN-sa stroma pancreas 2000 - 42	ROI77	167.3	0.78	51	CTF Fibers	NO	NO	YES	Rectangle	1922	1666	1
1437	SYN-sa stroma pancreas 2000 - 42	ROI78	155	0.69	56	CTF Fibers	NO	NO	YES	Rectangle	1922	1922	1
1438	SYN-sa stroma pancreas 2000 - 42	ROI86	167.5	0.61	55	CTF Fibers	NO	NO	YES	Rectangle	2178	1410	1
1439	SYN-sa stroma pancreas 2000 - 42	ROI87	166	0.64	59	CTF Fibers	NO	NO	YES	Rectangle	2178	1666	1
1440	SYN-sa stroma pancreas 2000 - 43	ROI58	131.6	0.52	51	CTF Fibers	NO	NO	YES	Rectangle	1410	1922	1
1441	SYN-sa stroma pancreas 2000 - 43	ROI55	133.9	0.48	51	CTF Fibers	NO	NO	YES	Rectangle	1410	1154	1
1442	SYN-sa stroma pancreas 2000 - 43	ROI64	121.7	0.68	47	CTF Fibers	NO	NO	YES	Rectangle	1666	898	1
1443	SYN-sa stroma pancreas 2000 - 43	ROI65	129.2	0.61	40	CTF Fibers	NO	NO	YES	Rectangle	1666	1154	1
1444	SYN-sa stroma pancreas 2000 - 43	ROI24	117.7	0.49	60	CTF Fibers	NO	NO	YES	Rectangle	642	898	1
1445	SYN-sa stroma pancreas 2000 - 43	ROI34	147.1	0.64	73	CTF Fibers	NO	NO	YES	Rectangle	898	898	1
1446	SYN-sa stroma pancreas 2000 - 43	ROI46	50.3	0.04	41	CTF Fibers	NO	NO	YES	Rectangle	1154	1410	1
1447	SYN-sa stroma pancreas 2000 - 43	ROI16	145.5	0.62	55	CTF Fibers	NO	NO	YES	Rectangle	386	1410	1
1448	SYN-sa stroma pancreas 2000 - 43	ROI35	132.6	0.38	63	CTF Fibers	NO	NO	YES	Rectangle	898	1154	1
1449	SYN-sa stroma pancreas 2000 - 43	ROI36	144.6	0.3	60	CTF Fibers	NO	NO	YES	Rectangle	898	1410	1
1450	SYN-sa stroma pancreas 2000 - 43	ROI48	74	0.17	25	CTF Fibers	NO	NO	YES	Rectangle	1154	1922	1
1451	SYN-sa stroma pancreas 2000 - 43	ROI26	109.8	0.37	71	CTF Fibers	NO	NO	YES	Rectangle	642	1410	1
1452	SYN-sa stroma pancreas 2000 - 43	ROI45	114.3	0.27	68	CTF Fibers	NO	NO	YES	Rectangle	1154	1154	1
1453	SYN-sa stroma pancreas 2000 - 43	ROI53	123.5	0.7	54	CTF Fibers	NO	NO	YES	Rectangle	1410	642	1
1454	SYN-sa stroma pancreas 2000 - 43	ROI54	121.8	0.85	27	CTF Fibers	NO	NO	YES	Rectangle	1410	898	1
1455	SYN-sa stroma pancreas 2000 - 43	ROI75	133.1	0.75	53	CTF Fibers	NO	NO	YES	Rectangle	1922	1154	1
1456	SYN-sa stroma pancreas 2000 - 43	ROI25	132.1	0.53	63	CTF Fibers	NO	NO	YES	Rectangle	642	1154	1
1457	SYN-sa stroma pancreas 2000 - 43	ROI43	126.7	0.75	41	CTF Fibers	NO	NO	YES	Rectangle	1154	642	1
1458	SYN-sa stroma pancreas 2000 - 43	ROI44	128	0.71	65	CTF Fibers	NO	NO	YES	Rectangle	1154	898	1
1459	SYN-sa stroma pancreas 2000 - 43	ROI23	140	0.65	49	CTF Fibers	NO	NO	YES	Rectangle	642	642	1
1460	SYN-sa stroma pancreas 2000 - 43	ROI33	141.4	0.79	54	CTF Fibers	NO	NO	YES	Rectangle	898	642	1
1461	SYN-sa stroma pancreas 2000 - 43	ROI42	126.7	0.73	31	CTF Fibers	NO	NO	YES	Rectangle	1154	386	1
1462	SYN-sa stroma pancreas 2000 - 43	ROI49	85.8	0.47	29	CTF Fibers	NO	NO	YES	Rectangle	1154	2178	1
1463	SYN-sa stroma pancreas 2000 - 43	ROI59	104.3	0.65	53	CTF Fibers	NO	NO	YES	Rectangle	1410	2178	1
1464	SYN-sa stroma pancreas 2000 - 43	ROI69	124	0.68	74	CTF Fibers	NO	NO	YES	Rectangle	1666	2178	1
1465	SYN-sa stroma pancreas 2000 - 43	ROI72	1.4	0.48	26	CTF Fibers	NO	NO	YES	Rectangle	1922	386	1
1466	SYN-sa stroma pancreas 2000 - 43	ROI73	164.2	0.74	47	CTF Fibers	NO	NO	YES	Rectangle	1922	642	1
1467	SYN-sa stroma pancreas 2000 - 43	ROI83	140	0.88	36	CTF Fibers	NO	NO	YES	Rectangle	2178	642	1
1468	SYN-sa stroma pancreas 2000 - 43	ROI52	154.7	0.54	43	CTF Fibers	NO	NO	YES	Rectangle	1410	386	1
1469	SYN-sa stroma pancreas 2000 - 43	ROI57	42.5	0.17	46	CTF Fibers	NO	NO	YES	Rectangle	1410	1666	1
1470	SYN-sa stroma pancreas 2000 - 43	ROI66	160.7	0.19	44	CTF Fibers	NO	NO	YES	Rectangle	1666	1410	1
1471	SYN-sa stroma pancreas 2000 - 43	ROI67	156.2	0.54	79	CTF Fibers	NO	NO	YES	Rectangle	1666	1666	1
1472	SYN-sa stroma pancreas 2000 - 43	ROI68	134.8	0.28	66	CTF Fibers	NO	NO	YES	Rectangle	1666	1922	1
1473	SYN-sa stroma pancreas 2000 - 43	ROI76	143	0.57	55	CTF Fibers	NO	NO	YES	Rectangle	1922	1410	1
1474	SYN-sa stroma pancreas 2000 - 43	ROI77	152.4	0.65	60	CTF Fibers	NO	NO	YES	Rectangle	1922	1666	1
1475	SYN-sa stroma pancreas 2000 - 43	ROI78	137	0.46	57	CTF Fibers	NO	NO	YES	Rectangle	1922	1922	1
1476	SYN-sa stroma pancreas 2000 - 43	ROI86	137.7	0.66	51	CTF Fibers	NO	NO	YES	Rectangle	2178	1410	1
1477	SYN-sa stroma pancreas 2000 - 43	ROI87	141.4	0.73	43	CTF Fibers	NO	NO	YES	Rectangle	2178	1666	1
1478	SYN-sa stroma pancreas 2000 - 43	ROI88	155.2	0.7	41	CTF Fibers	NO	NO	YES	Rectangle	2178	1922	1
1479	SYN-sa stroma pancreas 2000 - 44	ROI58	79.9	0.34	57	CTF Fibers	NO	NO	YES	Rectangle	1410	1922	1
1480	SYN-sa stroma pancreas 2000 - 44	ROI55	86.8	0.2	60	CTF Fibers	NO	NO	YES	Rectangle	1410	1154	1
1481	SYN-sa stroma pancreas 2000 - 44	ROI64	89.1	0.36	63	CTF Fibers	NO	NO	YES	Rectangle	1666	898	1
1482	SYN-sa stroma pancreas 2000 - 44	ROI65	133.4	0.51	47	CTF Fibers	NO	NO	YES	Rectangle	1666	1154	1
1483	SYN-sa stroma pancreas 2000 - 44	ROI24	59.3	0.71	43	CTF Fibers	NO	NO	YES	Rectangle	642	898	1
1484	SYN-sa stroma pancreas 2000 - 44	ROI34	63.9	0.61	49	CTF Fibers	NO	NO	YES	Rectangle	898	898	1
1485	SYN-sa stroma pancreas 2000 - 44	ROI46	55.1	0.32	62	CTF Fibers	NO	NO	YES	Rectangle	1154	1410	1
1486	SYN-sa stroma pancreas 2000 - 44	ROI16	126.4	0.76	54	CTF Fibers	NO	NO	YES	Rectangle	386	1410	1
1487	SYN-sa stroma pancreas 2000 - 44	ROI35	70.9	0.51	62	CTF Fibers	NO	NO	YES	Rectangle	898	1154	1
1488	SYN-sa stroma pancreas 2000 - 44	ROI36	78.4	0.7	58	CTF Fibers	NO	NO	YES	Rectangle	898	1410	1
1489	SYN-sa stroma pancreas 2000 - 44	ROI48	125.7	0.58	59	CTF Fibers	NO	NO	YES	Rectangle	1154	1922	1
1490	SYN-sa stroma pancreas 2000 - 44	ROI26	114	0.15	62	CTF Fibers	NO	NO	YES	Rectangle	642	1410	1
1491	SYN-sa stroma pancreas 2000 - 44	ROI45	69.8	0.31	65	CTF Fibers	NO	NO	YES	Rectangle	1154	1154	1
1492	SYN-sa stroma pancreas 2000 - 44	ROI53	64.7	0.61	57	CTF Fibers	NO	NO	YES	Rectangle	1410	642	1
1493	SYN-sa stroma pancreas 2000 - 44	ROI54	68.3	0.68	64	CTF Fibers	NO	NO	YES	Rectangle	1410	898	1
1494	SYN-sa stroma pancreas 2000 - 44	ROI75	86	0.52	48	CTF Fibers	NO	NO	YES	Rectangle	1922	1154	1
1495	SYN-sa stroma pancreas 2000 - 44	ROI25	91.2	0.31	39	CTF Fibers	NO	NO	YES	Rectangle	642	1154	1
1496	SYN-sa stroma pancreas 2000 - 44	ROI43	67.3	0.85	52	CTF Fibers	NO	NO	YES	Rectangle	1154	642	1
1497	SYN-sa stroma pancreas 2000 - 44	ROI44	81.5	0.45	54	CTF Fibers	NO	NO	YES	Rectangle	1154	898	1
1498	SYN-sa stroma pancreas 2000 - 44	ROI23	41.9	0.37	29	CTF Fibers	NO	NO	YES	Rectangle	642	642	1
1499	SYN-sa stroma pancreas 2000 - 44	ROI33	85.9	0.58	49	CTF Fibers	NO	NO	YES	Rectangle	898	642	1
1500	SYN-sa stroma pancreas 2000 - 44	ROI42	72	0.68	56	CTF Fibers	NO	NO	YES	Rectangle	1154	386	1
1501	SYN-sa stroma pancreas 2000 - 44	ROI49	144.5	0.42	63	CTF Fibers	NO	NO	YES	Rectangle	1154	2178	1
1502	SYN-sa stroma pancreas 2000 - 44	ROI59	85.2	0.48	52	CTF Fibers	NO	NO	YES	Rectangle	1410	2178	1
1503	SYN-sa stroma pancreas 2000 - 44	ROI69	128.6	0.17	49	CTF Fibers	NO	NO	YES	Rectangle	1666	2178	1
1504	SYN-sa stroma pancreas 2000 - 44	ROI72	61.7	0.31	33	CTF Fibers	NO	NO	YES	Rectangle	1922	386	1
1505	SYN-sa stroma pancreas 2000 - 44	ROI73	59.1	0.65	46	CTF Fibers	NO	NO	YES	Rectangle	1922	642	1
1506	SYN-sa stroma pancreas 2000 - 44	ROI83	76.4	0.37	36	CTF Fibers	NO	NO	YES	Rectangle	2178	642	1
1507	SYN-sa stroma pancreas 2000 - 44	ROI52	63.6	0.51	60	CTF Fibers	NO	NO	YES	Rectangle	1410	386	1
1508	SYN-sa stroma pancreas 2000 - 44	ROI57	115.8	0.4	62	CTF Fibers	NO	NO	YES	Rectangle	1410	1666	1
1509	SYN-sa stroma pancreas 2000 - 44	ROI66	134	0.59	62	CTF Fibers	NO	NO	YES	Rectangle	1666	1410	1
1510	SYN-sa stroma pancreas 2000 - 44	ROI67	114.1	0.64	57	CTF Fibers	NO	NO	YES	Rectangle	1666	1666	1
1511	SYN-sa stroma pancreas 2000 - 44	ROI68	117.9	0.64	41	CTF Fibers	NO	NO	YES	Rectangle	1666	1922	1
1512	SYN-sa stroma pancreas 2000 - 44	ROI76	115.9	0.44	36	CTF Fibers	NO	NO	YES	Rectangle	1922	1410	1
1513	SYN-sa stroma pancreas 2000 - 44	ROI77	117.6	0.42	56	CTF Fibers	NO	NO	YES	Rectangle	1922	1666	1
1514	SYN-sa stroma pancreas 2000 - 44	ROI78	125.3	0.45	50	CTF Fibers	NO	NO	YES	Rectangle	1922	1922	1
1515	SYN-sa stroma pancreas 2000 - 44	ROI86	123.4	0.39	68	CTF Fibers	NO	NO	YES	Rectangle	2178	1410	1
1516	SYN-sa stroma pancreas 2000 - 44	ROI87	150.8	0.56	47	CTF Fibers	NO	NO	YES	Rectangle	2178	1666	1
1517	SYN-sa stroma pancreas 2000 - 44	ROI88	142.9	0.62	23	CTF Fibers	NO	NO	YES	Rectangle	2178	1922	1
1518	SYN-sa stroma pancreas 2000 - 44	ROI6	136.9	0.66	16	CTF Fibers	NO	NO	YES	Rectangle	130	1410	1
1519	SYN-sa stroma pancreas 2000 - 44	ROI13	64.3	0.5	30	CTF Fibers	NO	NO	YES	Rectangle	386	642	1
1520	SYN-sa stroma pancreas 2000 - 44	ROI14	39.3	0.38	33	CTF Fibers	NO	NO	YES	Rectangle	386	898	1
1521	SYN-sa stroma pancreas 2000 - 44	ROI15	36.7	0.1	49	CTF Fibers	NO	NO	YES	Rectangle	386	1154	1
1522	SYN-sa stroma pancreas 2000 - 44	ROI17	115.2	0.77	34	CTF Fibers	NO	NO	YES	Rectangle	386	1666	1
1523	SYN-sa stroma pancreas 2000 - 44	ROI18	111.5	0.69	29	CTF Fibers	NO	NO	YES	Rectangle	386	1922	1
1524	SYN-sa stroma pancreas 2000 - 44	ROI22	66.2	0.49	22	CTF Fibers	NO	NO	YES	Rectangle	642	386	1
1525	SYN-sa stroma pancreas 2000 - 44	ROI27	120.3	0.63	64	CTF Fibers	NO	NO	YES	Rectangle	642	1666	1
1526	SYN-sa stroma pancreas 2000 - 44	ROI28	103	0.63	56	CTF Fibers	NO	NO	YES	Rectangle	642	1922	1
1527	SYN-sa stroma pancreas 2000 - 44	ROI29	110.4	0.25	26	CTF Fibers	NO	NO	YES	Rectangle	642	2178	1
1528	SYN-sa stroma pancreas 2000 - 44	ROI32	89.2	0.8	45	CTF Fibers	NO	NO	YES	Rectangle	898	386	1
1529	SYN-sa stroma pancreas 2000 - 44	ROI37	91.3	0.62	51	CTF Fibers	NO	NO	YES	Rectangle	898	1666	1
1530	SYN-sa stroma pancreas 2000 - 44	ROI38	113.3	0.37	71	CTF Fibers	NO	NO	YES	Rectangle	898	1922	1
1531	SYN-sa stroma pancreas 2000 - 44	ROI39	135.9	0.49	63	CTF Fibers	NO	NO	YES	Rectangle	898	2178	1
1532	SYN-sa stroma pancreas 2000 - 44	ROI47	81.1	0.59	49	CTF Fibers	NO	NO	YES	Rectangle	1154	1666	1
1533	SYN-sa stroma pancreas 2000 - 44	ROI50	179.6	0.5	25	CTF Fibers	NO	NO	YES	Rectangle	1154	2434	1
1534	SYN-sa stroma pancreas 2000 - 44	ROI56	114	0.15	55	CTF Fibers	NO	NO	YES	Rectangle	1410	1410	1
1535	SYN-sa stroma pancreas 2000 - 44	ROI62	51.4	0.46	46	CTF Fibers	NO	NO	YES	Rectangle	1666	386	1
1536	SYN-sa stroma pancreas 2000 - 44	ROI63	68.9	0.54	60	CTF Fibers	NO	NO	YES	Rectangle	1666	642	1
1537	SYN-sa stroma pancreas 2000 - 44	ROI74	71.4	0.58	54	CTF Fibers	NO	NO	YES	Rectangle	1922	898	1
1538	SYN-sa stroma pancreas 2000 - 44	ROI79	23.9	0.15	29	CTF Fibers	NO	NO	YES	Rectangle	1922	2178	1
1539	SYN-sa stroma pancreas 2000 - 44	ROI84	90.1	0.51	51	CTF Fibers	NO	NO	YES	Rectangle	2178	898	1
1540	SYN-sa stroma pancreas 2000 - 44	ROI85	112	0.3	49	CTF Fibers	NO	NO	YES	Rectangle	2178	1154	1
1541	SYN-sa stroma pancreas 2000 - 44	ROI89	NaN	NaN	0	CTF Fibers	NO	NO	YES	Rectangle	2178	2178	1
1542	SYN-sa stroma pancreas 2000 - 44	ROI96	153.2	0.13	33	CTF Fibers	NO	NO	YES	Rectangle	2434	1410	1
1543	SYN-sa stroma pancreas 2000 - 45	ROI55	136.1	0.68	57	CTF Fibers	NO	NO	YES	Rectangle	1410	1154	1
1544	SYN-sa stroma pancreas 2000 - 45	ROI64	61	0.55	34	CTF Fibers	NO	NO	YES	Rectangle	1666	898	1
1545	SYN-sa stroma pancreas 2000 - 45	ROI65	127.8	0.58	26	CTF Fibers	NO	NO	YES	Rectangle	1666	1154	1
1546	SYN-sa stroma pancreas 2000 - 45	ROI24	72.3	0.06	50	CTF Fibers	NO	NO	YES	Rectangle	642	898	1
1547	SYN-sa stroma pancreas 2000 - 45	ROI34	81.9	0.49	9	CTF Fibers	NO	NO	YES	Rectangle	898	898	1
1548	SYN-sa stroma pancreas 2000 - 45	ROI46	125	0.74	21	CTF Fibers	NO	NO	YES	Rectangle	1154	1410	1
1549	SYN-sa stroma pancreas 2000 - 45	ROI16	116.2	0.13	13	CTF Fibers	NO	NO	YES	Rectangle	386	1410	1
1550	SYN-sa stroma pancreas 2000 - 45	ROI35	161.5	0.71	41	CTF Fibers	NO	NO	YES	Rectangle	898	1154	1
1551	SYN-sa stroma pancreas 2000 - 45	ROI45	131.8	0.69	56	CTF Fibers	NO	NO	YES	Rectangle	1154	1154	1
1552	SYN-sa stroma pancreas 2000 - 45	ROI53	76.4	0.55	21	CTF Fibers	NO	NO	YES	Rectangle	1410	642	1
1553	SYN-sa stroma pancreas 2000 - 45	ROI54	81.3	0.67	36	CTF Fibers	NO	NO	YES	Rectangle	1410	898	1
1554	SYN-sa stroma pancreas 2000 - 45	ROI75	102.3	0.65	35	CTF Fibers	NO	NO	YES	Rectangle	1922	1154	1
1555	SYN-sa stroma pancreas 2000 - 45	ROI25	177.5	0.61	24	CTF Fibers	NO	NO	YES	Rectangle	642	1154	1
1556	SYN-sa stroma pancreas 2000 - 45	ROI43	97.5	0.67	21	CTF Fibers	NO	NO	YES	Rectangle	1154	642	1
1557	SYN-sa stroma pancreas 2000 - 45	ROI44	127.3	0.44	46	CTF Fibers	NO	NO	YES	Rectangle	1154	898	1
1558	SYN-sa stroma pancreas 2000 - 45	ROI23	158.8	0.2	33	CTF Fibers	NO	NO	YES	Rectangle	642	642	1
1559	SYN-sa stroma pancreas 2000 - 45	ROI33	130.3	0.59	38	CTF Fibers	NO	NO	YES	Rectangle	898	642	1
1560	SYN-sa stroma pancreas 2000 - 45	ROI73	84.6	0.78	30	CTF Fibers	NO	NO	YES	Rectangle	1922	642	1
1561	SYN-sa stroma pancreas 2000 - 45	ROI57	112.4	0.52	29	CTF Fibers	NO	NO	YES	Rectangle	1410	1666	1
1562	SYN-sa stroma pancreas 2000 - 45	ROI77	146.6	0.49	27	CTF Fibers	NO	NO	YES	Rectangle	1922	1666	1
1563	SYN-sa stroma pancreas 2000 - 45	ROI87	48	0.33	25	CTF Fibers	NO	NO	YES	Rectangle	2178	1666	1
1564	SYN-sa stroma pancreas 2000 - 45	ROI14	165.8	0.52	35	CTF Fibers	NO	NO	YES	Rectangle	386	898	1
1565	SYN-sa stroma pancreas 2000 - 45	ROI15	24.4	0.64	34	CTF Fibers	NO	NO	YES	Rectangle	386	1154	1
1566	SYN-sa stroma pancreas 2000 - 45	ROI18	139.1	0.6	55	CTF Fibers	NO	NO	YES	Rectangle	386	1922	1
1567	SYN-sa stroma pancreas 2000 - 45	ROI29	144.1	0.42	51	CTF Fibers	NO	NO	YES	Rectangle	642	2178	1
1568	SYN-sa stroma pancreas 2000 - 45	ROI32	132.1	0.68	41	CTF Fibers	NO	NO	YES	Rectangle	898	386	1
1569	SYN-sa stroma pancreas 2000 - 45	ROI39	45.1	0.11	31	CTF Fibers	NO	NO	YES	Rectangle	898	2178	1
1570	SYN-sa stroma pancreas 2000 - 45	ROI56	123.5	0.72	52	CTF Fibers	NO	NO	YES	Rectangle	1410	1410	1
1571	SYN-sa stroma pancreas 2000 - 45	ROI63	74.3	0.42	39	CTF Fibers	NO	NO	YES	Rectangle	1666	642	1
1572	SYN-sa stroma pancreas 2000 - 45	ROI74	82.4	0.6	32	CTF Fibers	NO	NO	YES	Rectangle	1922	898	1
1573	SYN-sa stroma pancreas 2000 - 46	ROI55	157.4	0.34	34	CTF Fibers	NO	NO	YES	Rectangle	1410	1154	1
1574	SYN-sa stroma pancreas 2000 - 46	ROI64	55.6	0.56	35	CTF Fibers	NO	NO	YES	Rectangle	1666	898	1
1575	SYN-sa stroma pancreas 2000 - 46	ROI65	161.2	0.49	32	CTF Fibers	NO	NO	YES	Rectangle	1666	1154	1
1576	SYN-sa stroma pancreas 2000 - 46	ROI24	113.3	0.43	29	CTF Fibers	NO	NO	YES	Rectangle	642	898	1
1577	SYN-sa stroma pancreas 2000 - 46	ROI34	80.9	0.41	39	CTF Fibers	NO	NO	YES	Rectangle	898	898	1
1578	SYN-sa stroma pancreas 2000 - 46	ROI46	54.1	0.21	26	CTF Fibers	NO	NO	YES	Rectangle	1154	1410	1
1579	SYN-sa stroma pancreas 2000 - 46	ROI16	141	0.56	43	CTF Fibers	NO	NO	YES	Rectangle	386	1410	1
1580	SYN-sa stroma pancreas 2000 - 46	ROI35	67.9	0.35	37	CTF Fibers	NO	NO	YES	Rectangle	898	1154	1
1581	SYN-sa stroma pancreas 2000 - 46	ROI45	55.8	0.09	38	CTF Fibers	NO	NO	YES	Rectangle	1154	1154	1
1582	SYN-sa stroma pancreas 2000 - 46	ROI53	57.2	0.83	31	CTF Fibers	NO	NO	YES	Rectangle	1410	642	1
1583	SYN-sa stroma pancreas 2000 - 46	ROI54	66.6	0.25	43	CTF Fibers	NO	NO	YES	Rectangle	1410	898	1
1584	SYN-sa stroma pancreas 2000 - 46	ROI75	15	0.4	22	CTF Fibers	NO	NO	YES	Rectangle	1922	1154	1
1585	SYN-sa stroma pancreas 2000 - 46	ROI25	138	0.36	54	CTF Fibers	NO	NO	YES	Rectangle	642	1154	1
1586	SYN-sa stroma pancreas 2000 - 46	ROI44	36.4	0.4	38	CTF Fibers	NO	NO	YES	Rectangle	1154	898	1
1587	SYN-sa stroma pancreas 2000 - 46	ROI23	83.9	0.67	27	CTF Fibers	NO	NO	YES	Rectangle	642	642	1
1588	SYN-sa stroma pancreas 2000 - 46	ROI33	94.9	0.79	23	CTF Fibers	NO	NO	YES	Rectangle	898	642	1
1589	SYN-sa stroma pancreas 2000 - 46	ROI57	88.6	0.31	21	CTF Fibers	NO	NO	YES	Rectangle	1410	1666	1
1590	SYN-sa stroma pancreas 2000 - 46	ROI77	95.1	0.66	50	CTF Fibers	NO	NO	YES	Rectangle	1922	1666	1
1591	SYN-sa stroma pancreas 2000 - 46	ROI87	95.8	0.64	37	CTF Fibers	NO	NO	YES	Rectangle	2178	1666	1
1592	SYN-sa stroma pancreas 2000 - 46	ROI14	36.7	0.7	16	CTF Fibers	NO	NO	YES	Rectangle	386	898	1
1593	SYN-sa stroma pancreas 2000 - 46	ROI15	139.7	0.1	14	CTF Fibers	NO	NO	YES	Rectangle	386	1154	1
1594	SYN-sa stroma pancreas 2000 - 46	ROI32	78.3	0.73	16	CTF Fibers	NO	NO	YES	Rectangle	898	386	1
1595	SYN-sa stroma pancreas 2000 - 46	ROI39	96.3	0.64	43	CTF Fibers	NO	NO	YES	Rectangle	898	2178	1
1596	SYN-sa stroma pancreas 2000 - 46	ROI56	173.6	0.21	54	CTF Fibers	NO	NO	YES	Rectangle	1410	1410	1
1597	SYN-sa stroma pancreas 2000 - 46	ROI74	151.3	0.58	14	CTF Fibers	NO	NO	YES	Rectangle	1922	898	1
1598	SYN-sa stroma pancreas 2000 - 46	ROI17	129.9	0.84	22	CTF Fibers	NO	NO	YES	Rectangle	386	1666	1
1599	SYN-sa stroma pancreas 2000 - 46	ROI26	132.9	0.41	46	CTF Fibers	NO	NO	YES	Rectangle	642	1410	1
1600	SYN-sa stroma pancreas 2000 - 46	ROI27	119.2	0.72	54	CTF Fibers	NO	NO	YES	Rectangle	642	1666	1
1601	SYN-sa stroma pancreas 2000 - 46	ROI28	87.9	0.75	53	CTF Fibers	NO	NO	YES	Rectangle	642	1922	1
1602	SYN-sa stroma pancreas 2000 - 46	ROI36	126.5	0.19	33	CTF Fibers	NO	NO	YES	Rectangle	898	1410	1
1603	SYN-sa stroma pancreas 2000 - 46	ROI37	150.9	0.51	43	CTF Fibers	NO	NO	YES	Rectangle	898	1666	1
1604	SYN-sa stroma pancreas 2000 - 46	ROI38	142.3	0.22	60	CTF Fibers	NO	NO	YES	Rectangle	898	1922	1
1605	SYN-sa stroma pancreas 2000 - 46	ROI47	52.6	0.55	30	CTF Fibers	NO	NO	YES	Rectangle	1154	1666	1
1606	SYN-sa stroma pancreas 2000 - 46	ROI48	157.3	0.18	27	CTF Fibers	NO	NO	YES	Rectangle	1154	1922	1
1607	SYN-sa stroma pancreas 2000 - 46	ROI49	116.9	0.67	66	CTF Fibers	NO	NO	YES	Rectangle	1154	2178	1
1608	SYN-sa stroma pancreas 2000 - 46	ROI52	59.3	0.67	19	CTF Fibers	NO	NO	YES	Rectangle	1410	386	1
1609	SYN-sa stroma pancreas 2000 - 46	ROI58	37.2	0.77	27	CTF Fibers	NO	NO	YES	Rectangle	1410	1922	1
1610	SYN-sa stroma pancreas 2000 - 46	ROI62	58	0.45	27	CTF Fibers	NO	NO	YES	Rectangle	1666	386	1
1611	SYN-sa stroma pancreas 2000 - 46	ROI66	37.6	0.61	38	CTF Fibers	NO	NO	YES	Rectangle	1666	1410	1
1612	SYN-sa stroma pancreas 2000 - 46	ROI67	23.5	0.51	63	CTF Fibers	NO	NO	YES	Rectangle	1666	1666	1
1613	SYN-sa stroma pancreas 2000 - 46	ROI68	49.7	0.56	38	CTF Fibers	NO	NO	YES	Rectangle	1666	1922	1
1614	SYN-sa stroma pancreas 2000 - 46	ROI69	55.5	0.76	42	CTF Fibers	NO	NO	YES	Rectangle	1666	2178	1
1615	SYN-sa stroma pancreas 2000 - 46	ROI76	156.4	0.13	44	CTF Fibers	NO	NO	YES	Rectangle	1922	1410	1
1616	SYN-sa stroma pancreas 2000 - 46	ROI78	84.1	0.73	62	CTF Fibers	NO	NO	YES	Rectangle	1922	1922	1
1617	SYN-sa stroma pancreas 2000 - 46	ROI79	74.6	0.34	48	CTF Fibers	NO	NO	YES	Rectangle	1922	2178	1
1618	SYN-sa stroma pancreas 2000 - 46	ROI85	30.6	0.31	35	CTF Fibers	NO	NO	YES	Rectangle	2178	1154	1
1619	SYN-sa stroma pancreas 2000 - 46	ROI86	101.9	0.8	49	CTF Fibers	NO	NO	YES	Rectangle	2178	1410	1
1620	SYN-sa stroma pancreas 2000 - 46	ROI88	88.3	0.66	18	CTF Fibers	NO	NO	YES	Rectangle	2178	1922	1
1621	SYN-sa stroma pancreas 2000 - 47	ROI75	23.6	0.76	33	CTF Fibers	NO	NO	YES	Rectangle	1922	1154	1
1622	SYN-sa stroma pancreas 2000 - 47	ROI57	7.5	0.61	40	CTF Fibers	NO	NO	YES	Rectangle	1410	1666	1
1623	SYN-sa stroma pancreas 2000 - 47	ROI77	27.4	0.68	53	CTF Fibers	NO	NO	YES	Rectangle	1922	1666	1
1624	SYN-sa stroma pancreas 2000 - 47	ROI87	45.2	0.38	70	CTF Fibers	NO	NO	YES	Rectangle	2178	1666	1
1625	SYN-sa stroma pancreas 2000 - 47	ROI15	144.5	0.48	22	CTF Fibers	NO	NO	YES	Rectangle	386	1154	1
1626	SYN-sa stroma pancreas 2000 - 47	ROI39	20.7	0.77	37	CTF Fibers	NO	NO	YES	Rectangle	898	2178	1
1627	SYN-sa stroma pancreas 2000 - 47	ROI56	176.3	0.71	15	CTF Fibers	NO	NO	YES	Rectangle	1410	1410	1
1628	SYN-sa stroma pancreas 2000 - 47	ROI27	27.3	0.77	40	CTF Fibers	NO	NO	YES	Rectangle	642	1666	1
1629	SYN-sa stroma pancreas 2000 - 47	ROI28	17.9	0.79	35	CTF Fibers	NO	NO	YES	Rectangle	642	1922	1
1630	SYN-sa stroma pancreas 2000 - 47	ROI37	14.9	0.64	40	CTF Fibers	NO	NO	YES	Rectangle	898	1666	1
1631	SYN-sa stroma pancreas 2000 - 47	ROI38	16.8	0.76	35	CTF Fibers	NO	NO	YES	Rectangle	898	1922	1
1632	SYN-sa stroma pancreas 2000 - 47	ROI47	6	0.66	50	CTF Fibers	NO	NO	YES	Rectangle	1154	1666	1
1633	SYN-sa stroma pancreas 2000 - 47	ROI48	18.9	0.75	40	CTF Fibers	NO	NO	YES	Rectangle	1154	1922	1
1634	SYN-sa stroma pancreas 2000 - 47	ROI49	179.7	0.7	27	CTF Fibers	NO	NO	YES	Rectangle	1154	2178	1
1635	SYN-sa stroma pancreas 2000 - 47	ROI58	15.2	0.82	52	CTF Fibers	NO	NO	YES	Rectangle	1410	1922	1
1636	SYN-sa stroma pancreas 2000 - 47	ROI66	173.2	0.61	40	CTF Fibers	NO	NO	YES	Rectangle	1666	1410	1
1637	SYN-sa stroma pancreas 2000 - 47	ROI67	12.6	0.62	45	CTF Fibers	NO	NO	YES	Rectangle	1666	1666	1
1638	SYN-sa stroma pancreas 2000 - 47	ROI68	168.8	0.57	49	CTF Fibers	NO	NO	YES	Rectangle	1666	1922	1
1639	SYN-sa stroma pancreas 2000 - 47	ROI69	157.1	0.76	46	CTF Fibers	NO	NO	YES	Rectangle	1666	2178	1
1640	SYN-sa stroma pancreas 2000 - 47	ROI76	18.5	0.47	54	CTF Fibers	NO	NO	YES	Rectangle	1922	1410	1
1641	SYN-sa stroma pancreas 2000 - 47	ROI78	160.8	0.5	54	CTF Fibers	NO	NO	YES	Rectangle	1922	1922	1
1642	SYN-sa stroma pancreas 2000 - 47	ROI79	141.1	0.72	44	CTF Fibers	NO	NO	YES	Rectangle	1922	2178	1
1643	SYN-sa stroma pancreas 2000 - 47	ROI85	6.5	0.57	52	CTF Fibers	NO	NO	YES	Rectangle	2178	1154	1
1644	SYN-sa stroma pancreas 2000 - 47	ROI86	23.2	0.69	51	CTF Fibers	NO	NO	YES	Rectangle	2178	1410	1
1645	SYN-sa stroma pancreas 2000 - 47	ROI88	160.6	0.74	27	CTF Fibers	NO	NO	YES	Rectangle	2178	1922	1
1646	SYN-sa stroma pancreas 2000 - 47	ROI18	48.9	0.62	19	CTF Fibers	NO	NO	YES	Rectangle	386	1922	1
1647	SYN-sa stroma pancreas 2000 - 47	ROI59	157.3	0.66	48	CTF Fibers	NO	NO	YES	Rectangle	1410	2178	1
1648	SYN-sa stroma pancreas 2000 - 47	ROI73	25	0.82	24	CTF Fibers	NO	NO	YES	Rectangle	1922	642	1
1649	SYN-sa stroma pancreas 2000 - 48	ROI57	134.7	0.71	61	CTF Fibers	NO	NO	YES	Rectangle	1410	1666	1
1650	SYN-sa stroma pancreas 2000 - 48	ROI15	45.4	0.59	44	CTF Fibers	NO	NO	YES	Rectangle	386	1154	1
1651	SYN-sa stroma pancreas 2000 - 48	ROI56	142.7	0.68	33	CTF Fibers	NO	NO	YES	Rectangle	1410	1410	1
1652	SYN-sa stroma pancreas 2000 - 48	ROI27	24.1	0.48	49	CTF Fibers	NO	NO	YES	Rectangle	642	1666	1
1653	SYN-sa stroma pancreas 2000 - 48	ROI37	139.4	0.36	34	CTF Fibers	NO	NO	YES	Rectangle	898	1666	1
1654	SYN-sa stroma pancreas 2000 - 48	ROI38	140.4	0.53	33	CTF Fibers	NO	NO	YES	Rectangle	898	1922	1
1655	SYN-sa stroma pancreas 2000 - 48	ROI47	136.6	0.81	41	CTF Fibers	NO	NO	YES	Rectangle	1154	1666	1
1656	SYN-sa stroma pancreas 2000 - 48	ROI48	126	0.38	29	CTF Fibers	NO	NO	YES	Rectangle	1154	1922	1
1657	SYN-sa stroma pancreas 2000 - 48	ROI49	116.7	0.73	23	CTF Fibers	NO	NO	YES	Rectangle	1154	2178	1
1658	SYN-sa stroma pancreas 2000 - 48	ROI78	125.6	0.68	54	CTF Fibers	NO	NO	YES	Rectangle	1922	1922	1
1659	SYN-sa stroma pancreas 2000 - 48	ROI79	116.3	0.67	45	CTF Fibers	NO	NO	YES	Rectangle	1922	2178	1
1660	SYN-sa stroma pancreas 2000 - 48	ROI88	122.3	0.77	23	CTF Fibers	NO	NO	YES	Rectangle	2178	1922	1
1661	SYN-sa stroma pancreas 2000 - 48	ROI25	34.6	0.59	43	CTF Fibers	NO	NO	YES	Rectangle	642	1154	1
1662	SYN-sa stroma pancreas 2000 - 48	ROI42	122.9	0.72	35	CTF Fibers	NO	NO	YES	Rectangle	1154	386	1
1663	SYN-sa stroma pancreas 2000 - 48	ROI43	100.4	0.6	29	CTF Fibers	NO	NO	YES	Rectangle	1154	642	1
1664	SYN-sa stroma pancreas 2000 - 48	ROI44	65.7	0.79	39	CTF Fibers	NO	NO	YES	Rectangle	1154	898	1
1665	SYN-sa stroma pancreas 2000 - 48	ROI46	145.8	0.82	43	CTF Fibers	NO	NO	YES	Rectangle	1154	1410	1
1666	SYN-sa stroma pancreas 2000 - 48	ROI54	90.8	0.54	30	CTF Fibers	NO	NO	YES	Rectangle	1410	898	1
1667	SYN-sa stroma pancreas 2000 - 49	ROI57	34.2	0.7	53	CTF Fibers	NO	NO	YES	Rectangle	1410	1666	1
1668	SYN-sa stroma pancreas 2000 - 49	ROI56	51.3	0.48	38	CTF Fibers	NO	NO	YES	Rectangle	1410	1410	1
1669	SYN-sa stroma pancreas 2000 - 49	ROI37	46.4	0.63	34	CTF Fibers	NO	NO	YES	Rectangle	898	1666	1
1670	SYN-sa stroma pancreas 2000 - 49	ROI38	43.4	0.43	49	CTF Fibers	NO	NO	YES	Rectangle	898	1922	1
1671	SYN-sa stroma pancreas 2000 - 49	ROI47	41.3	0.8	48	CTF Fibers	NO	NO	YES	Rectangle	1154	1666	1
1672	SYN-sa stroma pancreas 2000 - 49	ROI48	35.9	0.62	52	CTF Fibers	NO	NO	YES	Rectangle	1154	1922	1
1673	SYN-sa stroma pancreas 2000 - 49	ROI49	16.7	0.6	26	CTF Fibers	NO	NO	YES	Rectangle	1154	2178	1
1674	SYN-sa stroma pancreas 2000 - 49	ROI88	63	0.67	41	CTF Fibers	NO	NO	YES	Rectangle	2178	1922	1
1675	SYN-sa stroma pancreas 2000 - 49	ROI42	123.9	0.7	50	CTF Fibers	NO	NO	YES	Rectangle	1154	386	1
1676	SYN-sa stroma pancreas 2000 - 49	ROI43	120.6	0.74	30	CTF Fibers	NO	NO	YES	Rectangle	1154	642	1
1677	SYN-sa stroma pancreas 2000 - 49	ROI44	84.3	0.33	25	CTF Fibers	NO	NO	YES	Rectangle	1154	898	1
1678	SYN-sa stroma pancreas 2000 - 49	ROI46	62.1	0.77	44	CTF Fibers	NO	NO	YES	Rectangle	1154	1410	1
1679	SYN-sa stroma pancreas 2000 - 49	ROI32	130	0.86	33	CTF Fibers	NO	NO	YES	Rectangle	898	386	1
1680	SYN-sa stroma pancreas 2000 - 49	ROI33	119.2	0.73	47	CTF Fibers	NO	NO	YES	Rectangle	898	642	1
1681	SYN-sa stroma pancreas 2000 - 49	ROI34	115.5	0.57	35	CTF Fibers	NO	NO	YES	Rectangle	898	898	1
1682	SYN-sa stroma pancreas 2000 - 49	ROI39	0.2	0.12	19	CTF Fibers	NO	NO	YES	Rectangle	898	2178	1
1683	SYN-sa stroma pancreas 2000 - 49	ROI45	77	0.42	42	CTF Fibers	NO	NO	YES	Rectangle	1154	1154	1
1684	SYN-sa stroma pancreas 2000 - 49	ROI52	149.5	0.64	44	CTF Fibers	NO	NO	YES	Rectangle	1410	386	1
1685	SYN-sa stroma pancreas 2000 - 49	ROI55	80.7	0.63	36	CTF Fibers	NO	NO	YES	Rectangle	1410	1154	1
1686	SYN-sa stroma pancreas 2000 - 49	ROI58	35.7	0.8	43	CTF Fibers	NO	NO	YES	Rectangle	1410	1922	1
1687	SYN-sa stroma pancreas 2000 - 49	ROI59	39.1	0.7	16	CTF Fibers	NO	NO	YES	Rectangle	1410	2178	1
1688	SYN-sa stroma pancreas 2000 - 49	ROI62	114.6	0.2	32	CTF Fibers	NO	NO	YES	Rectangle	1666	386	1
1689	SYN-sa stroma pancreas 2000 - 49	ROI63	48.8	0.1	32	CTF Fibers	NO	NO	YES	Rectangle	1666	642	1
1690	SYN-sa stroma pancreas 2000 - 49	ROI64	41.7	0.24	28	CTF Fibers	NO	NO	YES	Rectangle	1666	898	1
1691	SYN-sa stroma pancreas 2000 - 49	ROI65	53	0.47	32	CTF Fibers	NO	NO	YES	Rectangle	1666	1154	1
1692	SYN-sa stroma pancreas 2000 - 49	ROI66	39.9	0.76	54	CTF Fibers	NO	NO	YES	Rectangle	1666	1410	1
1693	SYN-sa stroma pancreas 2000 - 49	ROI67	38.8	0.83	51	CTF Fibers	NO	NO	YES	Rectangle	1666	1666	1
1694	SYN-sa stroma pancreas 2000 - 49	ROI68	32.8	0.7	32	CTF Fibers	NO	NO	YES	Rectangle	1666	1922	1
1695	SYN-sa stroma pancreas 2000 - 49	ROI72	127.7	0.68	30	CTF Fibers	NO	NO	YES	Rectangle	1922	386	1
1696	SYN-sa stroma pancreas 2000 - 49	ROI73	102.7	0.63	51	CTF Fibers	NO	NO	YES	Rectangle	1922	642	1
1697	SYN-sa stroma pancreas 2000 - 49	ROI74	94.5	0.48	40	CTF Fibers	NO	NO	YES	Rectangle	1922	898	1
1698	SYN-sa stroma pancreas 2000 - 49	ROI75	69.6	0.67	38	CTF Fibers	NO	NO	YES	Rectangle	1922	1154	1
1699	SYN-sa stroma pancreas 2000 - 49	ROI76	51.3	0.72	48	CTF Fibers	NO	NO	YES	Rectangle	1922	1410	1
1700	SYN-sa stroma pancreas 2000 - 49	ROI77	43.3	0.67	45	CTF Fibers	NO	NO	YES	Rectangle	1922	1666	1
1701	SYN-sa stroma pancreas 2000 - 49	ROI83	136.9	0.5	31	CTF Fibers	NO	NO	YES	Rectangle	2178	642	1
1702	SYN-sa stroma pancreas 2000 - 49	ROI84	127.5	0.38	28	CTF Fibers	NO	NO	YES	Rectangle	2178	898	1
1703	SYN-sa stroma pancreas 2000 - 49	ROI87	41	0.45	26	CTF Fibers	NO	NO	YES	Rectangle	2178	1666	1
1704	SYN-sa stroma pancreas 2000 - 50	ROI57	97.7	0.72	54	CTF Fibers	NO	NO	YES	Rectangle	1410	1666	1
1705	SYN-sa stroma pancreas 2000 - 50	ROI56	84.1	0.64	32	CTF Fibers	NO	NO	YES	Rectangle	1410	1410	1
1706	SYN-sa stroma pancreas 2000 - 50	ROI37	103.6	0.87	47	CTF Fibers	NO	NO	YES	Rectangle	898	1666	1
1707	SYN-sa stroma pancreas 2000 - 50	ROI47	99.2	0.87	41	CTF Fibers	NO	NO	YES	Rectangle	1154	1666	1
1708	SYN-sa stroma pancreas 2000 - 50	ROI48	109	0.87	56	CTF Fibers	NO	NO	YES	Rectangle	1154	1922	1
1709	SYN-sa stroma pancreas 2000 - 50	ROI88	113	0.78	44	CTF Fibers	NO	NO	YES	Rectangle	2178	1922	1
1710	SYN-sa stroma pancreas 2000 - 50	ROI46	91	0.88	34	CTF Fibers	NO	NO	YES	Rectangle	1154	1410	1
1711	SYN-sa stroma pancreas 2000 - 50	ROI45	82.5	0.84	41	CTF Fibers	NO	NO	YES	Rectangle	1154	1154	1
1712	SYN-sa stroma pancreas 2000 - 50	ROI55	88.6	0.7	37	CTF Fibers	NO	NO	YES	Rectangle	1410	1154	1
1713	SYN-sa stroma pancreas 2000 - 50	ROI58	107.3	0.72	48	CTF Fibers	NO	NO	YES	Rectangle	1410	1922	1
1714	SYN-sa stroma pancreas 2000 - 50	ROI59	89	0.5	48	CTF Fibers	NO	NO	YES	Rectangle	1410	2178	1
1715	SYN-sa stroma pancreas 2000 - 50	ROI66	67.4	0.5	47	CTF Fibers	NO	NO	YES	Rectangle	1666	1410	1
1716	SYN-sa stroma pancreas 2000 - 50	ROI67	74.9	0.41	56	CTF Fibers	NO	NO	YES	Rectangle	1666	1666	1
1717	SYN-sa stroma pancreas 2000 - 50	ROI68	82.6	0.65	41	CTF Fibers	NO	NO	YES	Rectangle	1666	1922	1
1718	SYN-sa stroma pancreas 2000 - 50	ROI76	86.3	0.66	42	CTF Fibers	NO	NO	YES	Rectangle	1922	1410	1
1719	SYN-sa stroma pancreas 2000 - 50	ROI77	82.2	0.25	49	CTF Fibers	NO	NO	YES	Rectangle	1922	1666	1
1720	SYN-sa stroma pancreas 2000 - 50	ROI87	99.3	0.48	24	CTF Fibers	NO	NO	YES	Rectangle	2178	1666	1
1721	SYN-sa stroma pancreas 2000 - 50	ROI14	113	0.69	54	CTF Fibers	NO	NO	YES	Rectangle	386	898	1
1722	SYN-sa stroma pancreas 2000 - 50	ROI15	97	0.71	66	CTF Fibers	NO	NO	YES	Rectangle	386	1154	1
1723	SYN-sa stroma pancreas 2000 - 50	ROI16	95	0.73	72	CTF Fibers	NO	NO	YES	Rectangle	386	1410	1
1724	SYN-sa stroma pancreas 2000 - 50	ROI17	95	0.72	59	CTF Fibers	NO	NO	YES	Rectangle	386	1666	1
1725	SYN-sa stroma pancreas 2000 - 50	ROI18	76.3	0.28	55	CTF Fibers	NO	NO	YES	Rectangle	386	1922	1
1726	SYN-sa stroma pancreas 2000 - 50	ROI24	96.1	0.78	43	CTF Fibers	NO	NO	YES	Rectangle	642	898	1
1727	SYN-sa stroma pancreas 2000 - 50	ROI25	92.7	0.83	54	CTF Fibers	NO	NO	YES	Rectangle	642	1154	1
1728	SYN-sa stroma pancreas 2000 - 50	ROI26	97.1	0.79	58	CTF Fibers	NO	NO	YES	Rectangle	642	1410	1
1729	SYN-sa stroma pancreas 2000 - 50	ROI29	116.6	0.32	34	CTF Fibers	NO	NO	YES	Rectangle	642	2178	1
1730	SYN-sa stroma pancreas 2000 - 50	ROI35	91.9	0.81	47	CTF Fibers	NO	NO	YES	Rectangle	898	1154	1
1731	SYN-sa stroma pancreas 2000 - 50	ROI36	99	0.88	44	CTF Fibers	NO	NO	YES	Rectangle	898	1410	1
1732	SYN-sa stroma pancreas 2000 - 50	ROI78	116.9	0.78	46	CTF Fibers	NO	NO	YES	Rectangle	1922	1922	1
1733	SYN-sa stroma pancreas 2000 - 50	ROI86	77.5	0.53	34	CTF Fibers	NO	NO	YES	Rectangle	2178	1410	1
1734	SYN-sa stroma pancreas 2000 - 50	ROI23	99.7	0.77	48	CTF Fibers	NO	NO	YES	Rectangle	642	642	1
1735	SYN-sa stroma pancreas 2000 - 50	ROI27	100.7	0.72	65	CTF Fibers	NO	NO	YES	Rectangle	642	1666	1
1736	SYN-sa stroma pancreas 2000 - 50	ROI28	98	0.67	60	CTF Fibers	NO	NO	YES	Rectangle	642	1922	1
1737	SYN-sa stroma pancreas 2000 - 50	ROI33	101.9	0.8	44	CTF Fibers	NO	NO	YES	Rectangle	898	642	1
1738	SYN-sa stroma pancreas 2000 - 50	ROI34	95.6	0.76	49	CTF Fibers	NO	NO	YES	Rectangle	898	898	1
1739	SYN-sa stroma pancreas 2000 - 50	ROI38	96.8	0.63	67	CTF Fibers	NO	NO	YES	Rectangle	898	1922	1
1740	SYN-sa stroma pancreas 2000 - 50	ROI39	96.3	0.49	47	CTF Fibers	NO	NO	YES	Rectangle	898	2178	1
1741	SYN-sa stroma pancreas 2000 - 50	ROI44	74.2	0.69	34	CTF Fibers	NO	NO	YES	Rectangle	1154	898	1
1742	SYN-sa stroma pancreas 2000 - 50	ROI49	114.6	0.79	57	CTF Fibers	NO	NO	YES	Rectangle	1154	2178	1
1743	SYN-sa stroma pancreas 2000 - 50	ROI54	84.2	0.82	22	CTF Fibers	NO	NO	YES	Rectangle	1410	898	1
1744	SYN-sa stroma pancreas 2000 - 51	ROI57	135.3	0.81	70	CTF Fibers	NO	NO	YES	Rectangle	1410	1666	1
1745	SYN-sa stroma pancreas 2000 - 51	ROI56	133.7	0.77	64	CTF Fibers	NO	NO	YES	Rectangle	1410	1410	1
1746	SYN-sa stroma pancreas 2000 - 51	ROI37	124.8	0.76	63	CTF Fibers	NO	NO	YES	Rectangle	898	1666	1
1747	SYN-sa stroma pancreas 2000 - 51	ROI47	127.7	0.74	66	CTF Fibers	NO	NO	YES	Rectangle	1154	1666	1
1748	SYN-sa stroma pancreas 2000 - 51	ROI48	119.4	0.75	68	CTF Fibers	NO	NO	YES	Rectangle	1154	1922	1
1749	SYN-sa stroma pancreas 2000 - 51	ROI46	127.8	0.75	71	CTF Fibers	NO	NO	YES	Rectangle	1154	1410	1
1750	SYN-sa stroma pancreas 2000 - 51	ROI45	125.3	0.78	64	CTF Fibers	NO	NO	YES	Rectangle	1154	1154	1
1751	SYN-sa stroma pancreas 2000 - 51	ROI55	122.9	0.77	66	CTF Fibers	NO	NO	YES	Rectangle	1410	1154	1
1752	SYN-sa stroma pancreas 2000 - 51	ROI58	134.8	0.78	65	CTF Fibers	NO	NO	YES	Rectangle	1410	1922	1
1753	SYN-sa stroma pancreas 2000 - 51	ROI59	137.2	0.73	63	CTF Fibers	NO	NO	YES	Rectangle	1410	2178	1
1754	SYN-sa stroma pancreas 2000 - 51	ROI66	132.1	0.81	60	CTF Fibers	NO	NO	YES	Rectangle	1666	1410	1
1755	SYN-sa stroma pancreas 2000 - 51	ROI67	133.4	0.77	68	CTF Fibers	NO	NO	YES	Rectangle	1666	1666	1
1756	SYN-sa stroma pancreas 2000 - 51	ROI68	139.3	0.69	62	CTF Fibers	NO	NO	YES	Rectangle	1666	1922	1
1757	SYN-sa stroma pancreas 2000 - 51	ROI76	128.7	0.5	69	CTF Fibers	NO	NO	YES	Rectangle	1922	1410	1
1758	SYN-sa stroma pancreas 2000 - 51	ROI77	123.2	0.52	45	CTF Fibers	NO	NO	YES	Rectangle	1922	1666	1
1759	SYN-sa stroma pancreas 2000 - 51	ROI87	144.5	0.63	72	CTF Fibers	NO	NO	YES	Rectangle	2178	1666	1
1760	SYN-sa stroma pancreas 2000 - 51	ROI14	113.2	0.78	56	CTF Fibers	NO	NO	YES	Rectangle	386	898	1
1761	SYN-sa stroma pancreas 2000 - 51	ROI15	112.7	0.6	66	CTF Fibers	NO	NO	YES	Rectangle	386	1154	1
1762	SYN-sa stroma pancreas 2000 - 51	ROI16	117.8	0.62	73	CTF Fibers	NO	NO	YES	Rectangle	386	1410	1
1763	SYN-sa stroma pancreas 2000 - 51	ROI17	129.2	0.67	68	CTF Fibers	NO	NO	YES	Rectangle	386	1666	1
1764	SYN-sa stroma pancreas 2000 - 51	ROI18	115.5	0.43	81	CTF Fibers	NO	NO	YES	Rectangle	386	1922	1
1765	SYN-sa stroma pancreas 2000 - 51	ROI24	121.7	0.64	66	CTF Fibers	NO	NO	YES	Rectangle	642	898	1
1766	SYN-sa stroma pancreas 2000 - 51	ROI25	122.3	0.79	63	CTF Fibers	NO	NO	YES	Rectangle	642	1154	1
1767	SYN-sa stroma pancreas 2000 - 51	ROI26	122.7	0.7	66	CTF Fibers	NO	NO	YES	Rectangle	642	1410	1
1768	SYN-sa stroma pancreas 2000 - 51	ROI29	128.9	0.5	72	CTF Fibers	NO	NO	YES	Rectangle	642	2178	1
1769	SYN-sa stroma pancreas 2000 - 51	ROI35	124.4	0.75	60	CTF Fibers	NO	NO	YES	Rectangle	898	1154	1
1770	SYN-sa stroma pancreas 2000 - 51	ROI36	123.5	0.7	67	CTF Fibers	NO	NO	YES	Rectangle	898	1410	1
1771	SYN-sa stroma pancreas 2000 - 51	ROI78	134.5	0.71	54	CTF Fibers	NO	NO	YES	Rectangle	1922	1922	1
1772	SYN-sa stroma pancreas 2000 - 51	ROI86	140.7	0.65	67	CTF Fibers	NO	NO	YES	Rectangle	2178	1410	1
1773	SYN-sa stroma pancreas 2000 - 51	ROI23	123.4	0.62	51	CTF Fibers	NO	NO	YES	Rectangle	642	642	1
1774	SYN-sa stroma pancreas 2000 - 51	ROI27	129.1	0.6	72	CTF Fibers	NO	NO	YES	Rectangle	642	1666	1
1775	SYN-sa stroma pancreas 2000 - 51	ROI28	132.3	0.65	68	CTF Fibers	NO	NO	YES	Rectangle	642	1922	1
1776	SYN-sa stroma pancreas 2000 - 51	ROI33	118.3	0.65	70	CTF Fibers	NO	NO	YES	Rectangle	898	642	1
1777	SYN-sa stroma pancreas 2000 - 51	ROI34	113.5	0.5	73	CTF Fibers	NO	NO	YES	Rectangle	898	898	1
1778	SYN-sa stroma pancreas 2000 - 51	ROI38	122.5	0.74	71	CTF Fibers	NO	NO	YES	Rectangle	898	1922	1
1779	SYN-sa stroma pancreas 2000 - 51	ROI39	133.9	0.55	72	CTF Fibers	NO	NO	YES	Rectangle	898	2178	1
1780	SYN-sa stroma pancreas 2000 - 51	ROI44	121.2	0.73	67	CTF Fibers	NO	NO	YES	Rectangle	1154	898	1
1781	SYN-sa stroma pancreas 2000 - 51	ROI49	122.2	0.58	65	CTF Fibers	NO	NO	YES	Rectangle	1154	2178	1
1782	SYN-sa stroma pancreas 2000 - 51	ROI54	130	0.73	54	CTF Fibers	NO	NO	YES	Rectangle	1410	898	1
1783	SYN-sa stroma pancreas 2000 - 51	ROI5	107.5	0.8	27	CTF Fibers	NO	NO	YES	Rectangle	130	1154	1
1784	SYN-sa stroma pancreas 2000 - 51	ROI6	113.6	0.64	47	CTF Fibers	NO	NO	YES	Rectangle	130	1410	1
1785	SYN-sa stroma pancreas 2000 - 51	ROI7	134.4	0.55	24	CTF Fibers	NO	NO	YES	Rectangle	130	1666	1
1786	SYN-sa stroma pancreas 2000 - 51	ROI19	125.8	0.76	35	CTF Fibers	NO	NO	YES	Rectangle	386	2178	1
1787	SYN-sa stroma pancreas 2000 - 51	ROI32	114.1	0.61	35	CTF Fibers	NO	NO	YES	Rectangle	898	386	1
1788	SYN-sa stroma pancreas 2000 - 51	ROI40	143.2	0.66	28	CTF Fibers	NO	NO	YES	Rectangle	898	2434	1
1789	SYN-sa stroma pancreas 2000 - 51	ROI42	112.8	0.62	56	CTF Fibers	NO	NO	YES	Rectangle	1154	386	1
1790	SYN-sa stroma pancreas 2000 - 51	ROI43	123.5	0.66	70	CTF Fibers	NO	NO	YES	Rectangle	1154	642	1
1791	SYN-sa stroma pancreas 2000 - 51	ROI50	128.7	0.67	40	CTF Fibers	NO	NO	YES	Rectangle	1154	2434	1
1792	SYN-sa stroma pancreas 2000 - 51	ROI52	136.2	0.61	58	CTF Fibers	NO	NO	YES	Rectangle	1410	386	1
1793	SYN-sa stroma pancreas 2000 - 51	ROI53	131.2	0.56	65	CTF Fibers	NO	NO	YES	Rectangle	1410	642	1
1794	SYN-sa stroma pancreas 2000 - 51	ROI60	126.2	0.48	29	CTF Fibers	NO	NO	YES	Rectangle	1410	2434	1
1795	SYN-sa stroma pancreas 2000 - 51	ROI62	131.5	0.57	77	CTF Fibers	NO	NO	YES	Rectangle	1666	386	1
1796	SYN-sa stroma pancreas 2000 - 51	ROI63	136.8	0.8	80	CTF Fibers	NO	NO	YES	Rectangle	1666	642	1
1797	SYN-sa stroma pancreas 2000 - 51	ROI64	135.6	0.79	60	CTF Fibers	NO	NO	YES	Rectangle	1666	898	1
1798	SYN-sa stroma pancreas 2000 - 51	ROI65	133	0.86	69	CTF Fibers	NO	NO	YES	Rectangle	1666	1154	1
1799	SYN-sa stroma pancreas 2000 - 51	ROI69	136.9	0.59	62	CTF Fibers	NO	NO	YES	Rectangle	1666	2178	1
1800	SYN-sa stroma pancreas 2000 - 51	ROI72	153.5	0.42	76	CTF Fibers	NO	NO	YES	Rectangle	1922	386	1
1801	SYN-sa stroma pancreas 2000 - 51	ROI73	145.3	0.71	63	CTF Fibers	NO	NO	YES	Rectangle	1922	642	1
1802	SYN-sa stroma pancreas 2000 - 51	ROI74	145.1	0.54	82	CTF Fibers	NO	NO	YES	Rectangle	1922	898	1
1803	SYN-sa stroma pancreas 2000 - 51	ROI75	139.6	0.58	70	CTF Fibers	NO	NO	YES	Rectangle	1922	1154	1
1804	SYN-sa stroma pancreas 2000 - 51	ROI79	151.4	0.67	26	CTF Fibers	NO	NO	YES	Rectangle	1922	2178	1
1805	SYN-sa stroma pancreas 2000 - 51	ROI82	171	0.49	45	CTF Fibers	NO	NO	YES	Rectangle	2178	386	1
1806	SYN-sa stroma pancreas 2000 - 51	ROI83	170.7	0.37	60	CTF Fibers	NO	NO	YES	Rectangle	2178	642	1
1807	SYN-sa stroma pancreas 2000 - 51	ROI84	157.6	0.68	71	CTF Fibers	NO	NO	YES	Rectangle	2178	898	1
1808	SYN-sa stroma pancreas 2000 - 51	ROI85	150.3	0.67	73	CTF Fibers	NO	NO	YES	Rectangle	2178	1154	1
1809	SYN-sa stroma pancreas 2000 - 51	ROI93	72.6	0.53	17	CTF Fibers	NO	NO	YES	Rectangle	2434	642	1
1810	SYN-sa stroma pancreas 2000 - 51	ROI94	143.2	0.29	43	CTF Fibers	NO	NO	YES	Rectangle	2434	898	1
1811	SYN-sa stroma pancreas 2000 - 51	ROI95	151.8	0.46	49	CTF Fibers	NO	NO	YES	Rectangle	2434	1154	1
1812	SYN-sa stroma pancreas 2000 - 51	ROI96	152.4	0.49	44	CTF Fibers	NO	NO	YES	Rectangle	2434	1410	1
1813	SYN-sa stroma pancreas 2000 - 52	ROI57	50.4	0.66	63	CTF Fibers	NO	NO	YES	Rectangle	1410	1666	1
1814	SYN-sa stroma pancreas 2000 - 52	ROI56	53.1	0.55	64	CTF Fibers	NO	NO	YES	Rectangle	1410	1410	1
1815	SYN-sa stroma pancreas 2000 - 52	ROI37	20.9	0.59	58	CTF Fibers	NO	NO	YES	Rectangle	898	1666	1
1816	SYN-sa stroma pancreas 2000 - 52	ROI47	41.9	0.67	69	CTF Fibers	NO	NO	YES	Rectangle	1154	1666	1
1817	SYN-sa stroma pancreas 2000 - 52	ROI48	38.8	0.19	79	CTF Fibers	NO	NO	YES	Rectangle	1154	1922	1
1818	SYN-sa stroma pancreas 2000 - 52	ROI46	59.7	0.45	69	CTF Fibers	NO	NO	YES	Rectangle	1154	1410	1
1819	SYN-sa stroma pancreas 2000 - 52	ROI45	92.1	0.23	76	CTF Fibers	NO	NO	YES	Rectangle	1154	1154	1
1820	SYN-sa stroma pancreas 2000 - 52	ROI55	104.7	0.58	64	CTF Fibers	NO	NO	YES	Rectangle	1410	1154	1
1821	SYN-sa stroma pancreas 2000 - 52	ROI58	44.4	0.65	74	CTF Fibers	NO	NO	YES	Rectangle	1410	1922	1
1822	SYN-sa stroma pancreas 2000 - 52	ROI59	54.7	0.54	60	CTF Fibers	NO	NO	YES	Rectangle	1410	2178	1
1823	SYN-sa stroma pancreas 2000 - 52	ROI66	160.5	0.05	76	CTF Fibers	NO	NO	YES	Rectangle	1666	1410	1
1824	SYN-sa stroma pancreas 2000 - 52	ROI67	53.3	0.76	53	CTF Fibers	NO	NO	YES	Rectangle	1666	1666	1
1825	SYN-sa stroma pancreas 2000 - 52	ROI68	60.2	0.57	37	CTF Fibers	NO	NO	YES	Rectangle	1666	1922	1
1826	SYN-sa stroma pancreas 2000 - 52	ROI76	169.5	0.29	56	CTF Fibers	NO	NO	YES	Rectangle	1922	1410	1
1827	SYN-sa stroma pancreas 2000 - 52	ROI77	40.9	0.33	44	CTF Fibers	NO	NO	YES	Rectangle	1922	1666	1
1828	SYN-sa stroma pancreas 2000 - 52	ROI87	57.3	0.33	36	CTF Fibers	NO	NO	YES	Rectangle	2178	1666	1
1829	SYN-sa stroma pancreas 2000 - 52	ROI14	21.3	0.47	64	CTF Fibers	NO	NO	YES	Rectangle	386	898	1
1830	SYN-sa stroma pancreas 2000 - 52	ROI15	25.7	0.39	71	CTF Fibers	NO	NO	YES	Rectangle	386	1154	1
1831	SYN-sa stroma pancreas 2000 - 52	ROI16	123.7	0.32	58	CTF Fibers	NO	NO	YES	Rectangle	386	1410	1
1832	SYN-sa stroma pancreas 2000 - 52	ROI17	154.9	0.55	31	CTF Fibers	NO	NO	YES	Rectangle	386	1666	1
1833	SYN-sa stroma pancreas 2000 - 52	ROI24	21.4	0.41	73	CTF Fibers	NO	NO	YES	Rectangle	642	898	1
1834	SYN-sa stroma pancreas 2000 - 52	ROI25	38.3	0.38	79	CTF Fibers	NO	NO	YES	Rectangle	642	1154	1
1835	SYN-sa stroma pancreas 2000 - 52	ROI26	66.5	0.3	84	CTF Fibers	NO	NO	YES	Rectangle	642	1410	1
1836	SYN-sa stroma pancreas 2000 - 52	ROI35	85.2	0.17	85	CTF Fibers	NO	NO	YES	Rectangle	898	1154	1
1837	SYN-sa stroma pancreas 2000 - 52	ROI36	81.1	0.33	84	CTF Fibers	NO	NO	YES	Rectangle	898	1410	1
1838	SYN-sa stroma pancreas 2000 - 52	ROI78	63.5	0.55	43	CTF Fibers	NO	NO	YES	Rectangle	1922	1922	1
1839	SYN-sa stroma pancreas 2000 - 52	ROI86	20.8	0.31	40	CTF Fibers	NO	NO	YES	Rectangle	2178	1410	1
1840	SYN-sa stroma pancreas 2000 - 52	ROI23	21.9	0.35	71	CTF Fibers	NO	NO	YES	Rectangle	642	642	1
1841	SYN-sa stroma pancreas 2000 - 52	ROI27	11.1	0.27	72	CTF Fibers	NO	NO	YES	Rectangle	642	1666	1
1842	SYN-sa stroma pancreas 2000 - 52	ROI28	158.1	0.11	70	CTF Fibers	NO	NO	YES	Rectangle	642	1922	1
1843	SYN-sa stroma pancreas 2000 - 52	ROI33	152.1	0.55	60	CTF Fibers	NO	NO	YES	Rectangle	898	642	1
1844	SYN-sa stroma pancreas 2000 - 52	ROI34	89.2	0.02	87	CTF Fibers	NO	NO	YES	Rectangle	898	898	1
1845	SYN-sa stroma pancreas 2000 - 52	ROI38	54.5	0.06	77	CTF Fibers	NO	NO	YES	Rectangle	898	1922	1
1846	SYN-sa stroma pancreas 2000 - 52	ROI44	118.1	0.42	87	CTF Fibers	NO	NO	YES	Rectangle	1154	898	1
1847	SYN-sa stroma pancreas 2000 - 52	ROI49	18.6	0.17	81	CTF Fibers	NO	NO	YES	Rectangle	1154	2178	1
1848	SYN-sa stroma pancreas 2000 - 52	ROI54	101.9	0.57	58	CTF Fibers	NO	NO	YES	Rectangle	1410	898	1
1849	SYN-sa stroma pancreas 2000 - 52	ROI32	167.1	0.6	44	CTF Fibers	NO	NO	YES	Rectangle	898	386	1
1850	SYN-sa stroma pancreas 2000 - 52	ROI42	171.6	0.59	44	CTF Fibers	NO	NO	YES	Rectangle	1154	386	1
1851	SYN-sa stroma pancreas 2000 - 52	ROI43	142	0.64	59	CTF Fibers	NO	NO	YES	Rectangle	1154	642	1
1852	SYN-sa stroma pancreas 2000 - 52	ROI52	171.5	0.52	44	CTF Fibers	NO	NO	YES	Rectangle	1410	386	1
1853	SYN-sa stroma pancreas 2000 - 52	ROI53	94.9	0.16	36	CTF Fibers	NO	NO	YES	Rectangle	1410	642	1
1854	SYN-sa stroma pancreas 2000 - 52	ROI62	167.4	0.5	57	CTF Fibers	NO	NO	YES	Rectangle	1666	386	1
1855	SYN-sa stroma pancreas 2000 - 52	ROI63	155.8	0.19	66	CTF Fibers	NO	NO	YES	Rectangle	1666	642	1
1856	SYN-sa stroma pancreas 2000 - 52	ROI64	167.9	0.54	72	CTF Fibers	NO	NO	YES	Rectangle	1666	898	1
1857	SYN-sa stroma pancreas 2000 - 52	ROI65	153.3	0.49	71	CTF Fibers	NO	NO	YES	Rectangle	1666	1154	1
1858	SYN-sa stroma pancreas 2000 - 52	ROI69	60.3	0.56	37	CTF Fibers	NO	NO	YES	Rectangle	1666	2178	1
1859	SYN-sa stroma pancreas 2000 - 52	ROI72	171.9	0.29	29	CTF Fibers	NO	NO	YES	Rectangle	1922	386	1
1860	SYN-sa stroma pancreas 2000 - 52	ROI73	147.5	0.56	92	CTF Fibers	NO	NO	YES	Rectangle	1922	642	1
1861	SYN-sa stroma pancreas 2000 - 52	ROI74	137.9	0.71	77	CTF Fibers	NO	NO	YES	Rectangle	1922	898	1
1862	SYN-sa stroma pancreas 2000 - 52	ROI75	128.8	0.74	75	CTF Fibers	NO	NO	YES	Rectangle	1922	1154	1
1863	SYN-sa stroma pancreas 2000 - 52	ROI79	52.4	0.27	23	CTF Fibers	NO	NO	YES	Rectangle	1922	2178	1
1864	SYN-sa stroma pancreas 2000 - 52	ROI84	125.8	0.59	84	CTF Fibers	NO	NO	YES	Rectangle	2178	898	1
1865	SYN-sa stroma pancreas 2000 - 52	ROI85	118.4	0.5	83	CTF Fibers	NO	NO	YES	Rectangle	2178	1154	1
1866	SYN-sa stroma pancreas 2000 - 52	ROI22	11.9	0.6	37	CTF Fibers	NO	NO	YES	Rectangle	642	386	1
1867	SYN-sa stroma pancreas 2000 - 52	ROI51	10.8	0.44	27	CTF Fibers	NO	NO	YES	Rectangle	1410	130	1
1868	SYN-sa stroma pancreas 2000 - 52	ROI88	41	0.66	36	CTF Fibers	NO	NO	YES	Rectangle	2178	1922	1
1869	SYN-sa stroma pancreas 2000 - 53	ROI57	98.8	0.46	36	CTF Fibers	NO	NO	YES	Rectangle	1410	1666	1
1870	SYN-sa stroma pancreas 2000 - 53	ROI56	102.6	0.3	36	CTF Fibers	NO	NO	YES	Rectangle	1410	1410	1
1871	SYN-sa stroma pancreas 2000 - 53	ROI37	72	0.36	35	CTF Fibers	NO	NO	YES	Rectangle	898	1666	1
1872	SYN-sa stroma pancreas 2000 - 53	ROI48	20.4	0.22	31	CTF Fibers	NO	NO	YES	Rectangle	1154	1922	1
1873	SYN-sa stroma pancreas 2000 - 53	ROI45	52.3	0.14	20	CTF Fibers	NO	NO	YES	Rectangle	1154	1154	1
1874	SYN-sa stroma pancreas 2000 - 53	ROI55	61.9	0.27	31	CTF Fibers	NO	NO	YES	Rectangle	1410	1154	1
1875	SYN-sa stroma pancreas 2000 - 53	ROI58	119.1	0.12	22	CTF Fibers	NO	NO	YES	Rectangle	1410	1922	1
1876	SYN-sa stroma pancreas 2000 - 53	ROI59	48	0.62	34	CTF Fibers	NO	NO	YES	Rectangle	1410	2178	1
1877	SYN-sa stroma pancreas 2000 - 53	ROI66	113.9	0.6	41	CTF Fibers	NO	NO	YES	Rectangle	1666	1410	1
1878	SYN-sa stroma pancreas 2000 - 53	ROI67	121.9	0.54	52	CTF Fibers	NO	NO	YES	Rectangle	1666	1666	1
1879	SYN-sa stroma pancreas 2000 - 53	ROI68	136.9	0.34	43	CTF Fibers	NO	NO	YES	Rectangle	1666	1922	1
1880	SYN-sa stroma pancreas 2000 - 53	ROI76	121	0.68	43	CTF Fibers	NO	NO	YES	Rectangle	1922	1410	1
1881	SYN-sa stroma pancreas 2000 - 53	ROI77	114.2	0.35	52	CTF Fibers	NO	NO	YES	Rectangle	1922	1666	1
1882	SYN-sa stroma pancreas 2000 - 53	ROI87	110.9	0.75	50	CTF Fibers	NO	NO	YES	Rectangle	2178	1666	1
1883	SYN-sa stroma pancreas 2000 - 53	ROI16	53.5	0.17	22	CTF Fibers	NO	NO	YES	Rectangle	386	1410	1
1884	SYN-sa stroma pancreas 2000 - 53	ROI17	118	0.28	34	CTF Fibers	NO	NO	YES	Rectangle	386	1666	1
1885	SYN-sa stroma pancreas 2000 - 53	ROI24	103.9	0.36	26	CTF Fibers	NO	NO	YES	Rectangle	642	898	1
1886	SYN-sa stroma pancreas 2000 - 53	ROI25	84.5	0.45	28	CTF Fibers	NO	NO	YES	Rectangle	642	1154	1
1887	SYN-sa stroma pancreas 2000 - 53	ROI26	62.9	0.15	26	CTF Fibers	NO	NO	YES	Rectangle	642	1410	1
1888	SYN-sa stroma pancreas 2000 - 53	ROI35	59.3	0.35	42	CTF Fibers	NO	NO	YES	Rectangle	898	1154	1
1889	SYN-sa stroma pancreas 2000 - 53	ROI36	61.5	0.3	34	CTF Fibers	NO	NO	YES	Rectangle	898	1410	1
1890	SYN-sa stroma pancreas 2000 - 53	ROI78	3.9	0.2	51	CTF Fibers	NO	NO	YES	Rectangle	1922	1922	1
1891	SYN-sa stroma pancreas 2000 - 53	ROI86	122.3	0.77	62	CTF Fibers	NO	NO	YES	Rectangle	2178	1410	1
1892	SYN-sa stroma pancreas 2000 - 53	ROI23	82.2	0.22	45	CTF Fibers	NO	NO	YES	Rectangle	642	642	1
1893	SYN-sa stroma pancreas 2000 - 53	ROI33	127.2	0.39	42	CTF Fibers	NO	NO	YES	Rectangle	898	642	1
1894	SYN-sa stroma pancreas 2000 - 53	ROI34	110.9	0.27	29	CTF Fibers	NO	NO	YES	Rectangle	898	898	1
1895	SYN-sa stroma pancreas 2000 - 53	ROI38	92.9	0.31	33	CTF Fibers	NO	NO	YES	Rectangle	898	1922	1
1896	SYN-sa stroma pancreas 2000 - 53	ROI44	126	0.1	26	CTF Fibers	NO	NO	YES	Rectangle	1154	898	1
1897	SYN-sa stroma pancreas 2000 - 53	ROI49	88.1	0.29	32	CTF Fibers	NO	NO	YES	Rectangle	1154	2178	1
1898	SYN-sa stroma pancreas 2000 - 53	ROI54	140.2	0.24	59	CTF Fibers	NO	NO	YES	Rectangle	1410	898	1
1899	SYN-sa stroma pancreas 2000 - 53	ROI32	70.8	0.16	34	CTF Fibers	NO	NO	YES	Rectangle	898	386	1
1900	SYN-sa stroma pancreas 2000 - 53	ROI42	113	0.2	33	CTF Fibers	NO	NO	YES	Rectangle	1154	386	1
1901	SYN-sa stroma pancreas 2000 - 53	ROI43	116.5	0.18	24	CTF Fibers	NO	NO	YES	Rectangle	1154	642	1
1902	SYN-sa stroma pancreas 2000 - 53	ROI52	116	0.6	50	CTF Fibers	NO	NO	YES	Rectangle	1410	386	1
1903	SYN-sa stroma pancreas 2000 - 53	ROI53	131.8	0.28	49	CTF Fibers	NO	NO	YES	Rectangle	1410	642	1
1904	SYN-sa stroma pancreas 2000 - 53	ROI62	123.8	0.72	42	CTF Fibers	NO	NO	YES	Rectangle	1666	386	1
1905	SYN-sa stroma pancreas 2000 - 53	ROI63	116.2	0.74	59	CTF Fibers	NO	NO	YES	Rectangle	1666	642	1
1906	SYN-sa stroma pancreas 2000 - 53	ROI64	117.4	0.46	54	CTF Fibers	NO	NO	YES	Rectangle	1666	898	1
1907	SYN-sa stroma pancreas 2000 - 53	ROI65	128.1	0.51	56	CTF Fibers	NO	NO	YES	Rectangle	1666	1154	1
1908	SYN-sa stroma pancreas 2000 - 53	ROI69	77.2	0.26	32	CTF Fibers	NO	NO	YES	Rectangle	1666	2178	1
1909	SYN-sa stroma pancreas 2000 - 53	ROI73	125.5	0.72	61	CTF Fibers	NO	NO	YES	Rectangle	1922	642	1
1910	SYN-sa stroma pancreas 2000 - 53	ROI74	116.7	0.75	67	CTF Fibers	NO	NO	YES	Rectangle	1922	898	1
1911	SYN-sa stroma pancreas 2000 - 53	ROI75	116.7	0.7	72	CTF Fibers	NO	NO	YES	Rectangle	1922	1154	1
1912	SYN-sa stroma pancreas 2000 - 53	ROI84	116.7	0.76	57	CTF Fibers	NO	NO	YES	Rectangle	2178	898	1
1913	SYN-sa stroma pancreas 2000 - 53	ROI85	119.1	0.72	63	CTF Fibers	NO	NO	YES	Rectangle	2178	1154	1
1914	SYN-sa stroma pancreas 2000 - 53	ROI88	99.1	0.29	33	CTF Fibers	NO	NO	YES	Rectangle	2178	1922	1
1915	SYN-sa stroma pancreas 2000 - 53	ROI39	95.5	0.34	47	CTF Fibers	NO	NO	YES	Rectangle	898	2178	1
1916	SYN-sa stroma pancreas 2000 - 53	ROI83	108.7	0.65	39	CTF Fibers	NO	NO	YES	Rectangle	2178	642	1
1917	SYN-sa stroma pancreas 2000 - 53	ROI95	117.2	0.85	30	CTF Fibers	NO	NO	YES	Rectangle	2434	1154	1
1918	SYN-sa stroma pancreas 2000 - 53	ROI96	116.5	0.65	36	CTF Fibers	NO	NO	YES	Rectangle	2434	1410	1
1919	SYN-sa stroma pancreas 2000 - 54	ROI57	26.8	0.18	69	CTF Fibers	NO	NO	YES	Rectangle	1410	1666	1
1920	SYN-sa stroma pancreas 2000 - 54	ROI56	20.1	0.56	62	CTF Fibers	NO	NO	YES	Rectangle	1410	1410	1
1921	SYN-sa stroma pancreas 2000 - 54	ROI37	50.9	0.53	50	CTF Fibers	NO	NO	YES	Rectangle	898	1666	1
1922	SYN-sa stroma pancreas 2000 - 54	ROI48	46.8	0.18	44	CTF Fibers	NO	NO	YES	Rectangle	1154	1922	1
1923	SYN-sa stroma pancreas 2000 - 54	ROI45	17.4	0.7	65	CTF Fibers	NO	NO	YES	Rectangle	1154	1154	1
1924	SYN-sa stroma pancreas 2000 - 54	ROI55	17.8	0.68	59	CTF Fibers	NO	NO	YES	Rectangle	1410	1154	1
1925	SYN-sa stroma pancreas 2000 - 54	ROI58	63.7	0.16	46	CTF Fibers	NO	NO	YES	Rectangle	1410	1922	1
1926	SYN-sa stroma pancreas 2000 - 54	ROI59	35.4	0.77	38	CTF Fibers	NO	NO	YES	Rectangle	1410	2178	1
1927	SYN-sa stroma pancreas 2000 - 54	ROI66	30.8	0.78	58	CTF Fibers	NO	NO	YES	Rectangle	1666	1410	1
1928	SYN-sa stroma pancreas 2000 - 54	ROI67	34.6	0.33	75	CTF Fibers	NO	NO	YES	Rectangle	1666	1666	1
1929	SYN-sa stroma pancreas 2000 - 54	ROI68	28.4	0.44	72	CTF Fibers	NO	NO	YES	Rectangle	1666	1922	1
1930	SYN-sa stroma pancreas 2000 - 54	ROI76	26.3	0.78	61	CTF Fibers	NO	NO	YES	Rectangle	1922	1410	1
1931	SYN-sa stroma pancreas 2000 - 54	ROI77	43.2	0.32	72	CTF Fibers	NO	NO	YES	Rectangle	1922	1666	1
1932	SYN-sa stroma pancreas 2000 - 54	ROI87	15.5	0.24	40	CTF Fibers	NO	NO	YES	Rectangle	2178	1666	1
1933	SYN-sa stroma pancreas 2000 - 54	ROI16	33.5	0.7	31	CTF Fibers	NO	NO	YES	Rectangle	386	1410	1
1934	SYN-sa stroma pancreas 2000 - 54	ROI17	53	0.29	27	CTF Fibers	NO	NO	YES	Rectangle	386	1666	1
1935	SYN-sa stroma pancreas 2000 - 54	ROI24	26.8	0.79	51	CTF Fibers	NO	NO	YES	Rectangle	642	898	1
1936	SYN-sa stroma pancreas 2000 - 54	ROI25	29.9	0.74	62	CTF Fibers	NO	NO	YES	Rectangle	642	1154	1
1937	SYN-sa stroma pancreas 2000 - 54	ROI26	24.4	0.57	70	CTF Fibers	NO	NO	YES	Rectangle	642	1410	1
1938	SYN-sa stroma pancreas 2000 - 54	ROI35	31.8	0.66	59	CTF Fibers	NO	NO	YES	Rectangle	898	1154	1
1939	SYN-sa stroma pancreas 2000 - 54	ROI36	29.3	0.5	76	CTF Fibers	NO	NO	YES	Rectangle	898	1410	1
1940	SYN-sa stroma pancreas 2000 - 54	ROI78	6.5	0.27	67	CTF Fibers	NO	NO	YES	Rectangle	1922	1922	1
1941	SYN-sa stroma pancreas 2000 - 54	ROI86	16.6	0.85	64	CTF Fibers	NO	NO	YES	Rectangle	2178	1410	1
1942	SYN-sa stroma pancreas 2000 - 54	ROI23	31.7	0.74	46	CTF Fibers	NO	NO	YES	Rectangle	642	642	1
1943	SYN-sa stroma pancreas 2000 - 54	ROI33	23.4	0.79	49	CTF Fibers	NO	NO	YES	Rectangle	898	642	1
1944	SYN-sa stroma pancreas 2000 - 54	ROI34	31	0.84	58	CTF Fibers	NO	NO	YES	Rectangle	898	898	1
1945	SYN-sa stroma pancreas 2000 - 54	ROI38	48.4	0.4	37	CTF Fibers	NO	NO	YES	Rectangle	898	1922	1
1946	SYN-sa stroma pancreas 2000 - 54	ROI44	22.4	0.81	57	CTF Fibers	NO	NO	YES	Rectangle	1154	898	1
1947	SYN-sa stroma pancreas 2000 - 54	ROI49	33.6	0.73	38	CTF Fibers	NO	NO	YES	Rectangle	1154	2178	1
1948	SYN-sa stroma pancreas 2000 - 54	ROI54	13	0.77	52	CTF Fibers	NO	NO	YES	Rectangle	1410	898	1
1949	SYN-sa stroma pancreas 2000 - 54	ROI32	35	0.79	60	CTF Fibers	NO	NO	YES	Rectangle	898	386	1
1950	SYN-sa stroma pancreas 2000 - 54	ROI42	30.4	0.88	47	CTF Fibers	NO	NO	YES	Rectangle	1154	386	1
1951	SYN-sa stroma pancreas 2000 - 54	ROI43	25.4	0.8	59	CTF Fibers	NO	NO	YES	Rectangle	1154	642	1
1952	SYN-sa stroma pancreas 2000 - 54	ROI52	33.8	0.78	41	CTF Fibers	NO	NO	YES	Rectangle	1410	386	1
1953	SYN-sa stroma pancreas 2000 - 54	ROI53	22.7	0.75	51	CTF Fibers	NO	NO	YES	Rectangle	1410	642	1
1954	SYN-sa stroma pancreas 2000 - 54	ROI62	20.3	0.79	49	CTF Fibers	NO	NO	YES	Rectangle	1666	386	1
1955	SYN-sa stroma pancreas 2000 - 54	ROI63	7	0.72	58	CTF Fibers	NO	NO	YES	Rectangle	1666	642	1
1956	SYN-sa stroma pancreas 2000 - 54	ROI64	176.3	0.56	55	CTF Fibers	NO	NO	YES	Rectangle	1666	898	1
1957	SYN-sa stroma pancreas 2000 - 54	ROI65	7.2	0.6	58	CTF Fibers	NO	NO	YES	Rectangle	1666	1154	1
1958	SYN-sa stroma pancreas 2000 - 54	ROI69	38.7	0.19	42	CTF Fibers	NO	NO	YES	Rectangle	1666	2178	1
1959	SYN-sa stroma pancreas 2000 - 54	ROI73	165.5	0.67	70	CTF Fibers	NO	NO	YES	Rectangle	1922	642	1
1960	SYN-sa stroma pancreas 2000 - 54	ROI74	166.3	0.7	59	CTF Fibers	NO	NO	YES	Rectangle	1922	898	1
1961	SYN-sa stroma pancreas 2000 - 54	ROI75	5.2	0.82	56	CTF Fibers	NO	NO	YES	Rectangle	1922	1154	1
1962	SYN-sa stroma pancreas 2000 - 54	ROI84	160.6	0.71	59	CTF Fibers	NO	NO	YES	Rectangle	2178	898	1
1963	SYN-sa stroma pancreas 2000 - 54	ROI85	177.7	0.77	54	CTF Fibers	NO	NO	YES	Rectangle	2178	1154	1
1964	SYN-sa stroma pancreas 2000 - 54	ROI88	149.9	0.33	55	CTF Fibers	NO	NO	YES	Rectangle	2178	1922	1
1965	SYN-sa stroma pancreas 2000 - 54	ROI39	47.3	0.42	32	CTF Fibers	NO	NO	YES	Rectangle	898	2178	1
1966	SYN-sa stroma pancreas 2000 - 54	ROI83	173.1	0.65	55	CTF Fibers	NO	NO	YES	Rectangle	2178	642	1
1967	SYN-sa stroma pancreas 2000 - 54	ROI96	3.7	0.6	40	CTF Fibers	NO	NO	YES	Rectangle	2434	1410	1
1968	SYN-sa stroma pancreas 2000 - 54	ROI14	45.9	0.61	34	CTF Fibers	NO	NO	YES	Rectangle	386	898	1
1969	SYN-sa stroma pancreas 2000 - 54	ROI15	36.4	0.68	37	CTF Fibers	NO	NO	YES	Rectangle	386	1154	1
1970	SYN-sa stroma pancreas 2000 - 54	ROI22	33.3	0.89	44	CTF Fibers	NO	NO	YES	Rectangle	642	386	1
1971	SYN-sa stroma pancreas 2000 - 54	ROI27	55.7	0.67	58	CTF Fibers	NO	NO	YES	Rectangle	642	1666	1
1972	SYN-sa stroma pancreas 2000 - 54	ROI31	53.3	0.49	38	CTF Fibers	NO	NO	YES	Rectangle	898	130	1
1973	SYN-sa stroma pancreas 2000 - 54	ROI41	38	0.52	57	CTF Fibers	NO	NO	YES	Rectangle	1154	130	1
1974	SYN-sa stroma pancreas 2000 - 54	ROI46	23.7	0.42	70	CTF Fibers	NO	NO	YES	Rectangle	1154	1410	1
1975	SYN-sa stroma pancreas 2000 - 54	ROI47	56	0.44	74	CTF Fibers	NO	NO	YES	Rectangle	1154	1666	1
1976	SYN-sa stroma pancreas 2000 - 54	ROI50	21.6	0.65	26	CTF Fibers	NO	NO	YES	Rectangle	1154	2434	1
1977	SYN-sa stroma pancreas 2000 - 54	ROI51	40.4	0.54	52	CTF Fibers	NO	NO	YES	Rectangle	1410	130	1
1978	SYN-sa stroma pancreas 2000 - 54	ROI60	26.8	0.49	33	CTF Fibers	NO	NO	YES	Rectangle	1410	2434	1
1979	SYN-sa stroma pancreas 2000 - 54	ROI61	10	0.67	20	CTF Fibers	NO	NO	YES	Rectangle	1666	130	1
1980	SYN-sa stroma pancreas 2000 - 54	ROI72	12.2	0.67	52	CTF Fibers	NO	NO	YES	Rectangle	1922	386	1
1981	SYN-sa stroma pancreas 2000 - 54	ROI79	42	0.37	52	CTF Fibers	NO	NO	YES	Rectangle	1922	2178	1
1982	SYN-sa stroma pancreas 2000 - 54	ROI89	33	0.5	31	CTF Fibers	NO	NO	YES	Rectangle	2178	2178	1
1983	SYN-sa stroma pancreas 2000 - 54	ROI97	157	0.21	37	CTF Fibers	NO	NO	YES	Rectangle	2434	1666	1
1984	SYN-sa stroma pancreas 2000 - 55	ROI57	6.5	0.16	56	CTF Fibers	NO	NO	YES	Rectangle	1410	1666	1
1985	SYN-sa stroma pancreas 2000 - 55	ROI56	82.9	0.29	49	CTF Fibers	NO	NO	YES	Rectangle	1410	1410	1
1986	SYN-sa stroma pancreas 2000 - 55	ROI37	106.1	0.09	28	CTF Fibers	NO	NO	YES	Rectangle	898	1666	1
1987	SYN-sa stroma pancreas 2000 - 55	ROI48	179.3	0.6	49	CTF Fibers	NO	NO	YES	Rectangle	1154	1922	1
1988	SYN-sa stroma pancreas 2000 - 55	ROI45	19	0.47	31	CTF Fibers	NO	NO	YES	Rectangle	1154	1154	1
1989	SYN-sa stroma pancreas 2000 - 55	ROI55	89.1	0.3	51	CTF Fibers	NO	NO	YES	Rectangle	1410	1154	1
1990	SYN-sa stroma pancreas 2000 - 55	ROI58	145.6	0.24	42	CTF Fibers	NO	NO	YES	Rectangle	1410	1922	1
1991	SYN-sa stroma pancreas 2000 - 55	ROI59	14.3	0.13	55	CTF Fibers	NO	NO	YES	Rectangle	1410	2178	1
1992	SYN-sa stroma pancreas 2000 - 55	ROI66	89	0.29	52	CTF Fibers	NO	NO	YES	Rectangle	1666	1410	1
1993	SYN-sa stroma pancreas 2000 - 55	ROI67	120.7	0.24	48	CTF Fibers	NO	NO	YES	Rectangle	1666	1666	1
1994	SYN-sa stroma pancreas 2000 - 55	ROI68	87.4	0.25	44	CTF Fibers	NO	NO	YES	Rectangle	1666	1922	1
1995	SYN-sa stroma pancreas 2000 - 55	ROI76	129.3	0.33	43	CTF Fibers	NO	NO	YES	Rectangle	1922	1410	1
1996	SYN-sa stroma pancreas 2000 - 55	ROI77	105.9	0.12	44	CTF Fibers	NO	NO	YES	Rectangle	1922	1666	1
1997	SYN-sa stroma pancreas 2000 - 55	ROI87	59.1	0.08	50	CTF Fibers	NO	NO	YES	Rectangle	2178	1666	1
1998	SYN-sa stroma pancreas 2000 - 55	ROI16	37.9	0.33	49	CTF Fibers	NO	NO	YES	Rectangle	386	1410	1
1999	SYN-sa stroma pancreas 2000 - 55	ROI17	74.1	0.22	35	CTF Fibers	NO	NO	YES	Rectangle	386	1666	1
[truncated: 3,841 more rows]
